# Supplementary material for: Genetic heterogeneity in the Salmonella Typhi Vi capsule locus: a population genomic study from Fiji
Source: Microb Genom. 2024 Sep 10;10(9):001288. doi: 10.1099/mgen.0.001288 (PMC11385387; doi:10.1099/mgen.0.001288)
Supplement: Table S1. [file mgen-10-01288-s002.xlsx]

## Sheet: Supplementary_table_1
Supplementary Table 1: Metadata of S. Typhi strains sequenced in this study
ID	location	location (incl. sub-divisions)	Date of isolation	Year	Genotype	AMR	SRA	study reference	genomic cluster (2_SNPs)	tviD/tviE mutations	length	N50	contig_no
AUSMDU00051944	Central	Central	2019-01-07	2019	4.2.2	S	SRR26525271	this study	112		4727196	153739	92
AUSMDU00049590	North	Cakaudrove	2019-05-14	2019	4.2.2	S	SRR26525270	this study	48		4726636	149365	99
AUSMDU00051958	Central	Central	2018-04-24	2019	4.2.2	S	SRR26525291	this study	48		4726787	153739	87
AUSMDU00049589	North	Cakaudrove	2019-05-14	2019	4.2.2	S	SRR26525016	this study	48		4726778	144668	93
AUSMDU00051916	North	Cakaudrove	2019-12-11	2019	4.2.2	S	SRR26525388	this study	60		4725350	149365	86
AUSMDU00051066	North	Cakaudrove	2019-12-29	2019	4.2.2	S	SRR26525227	this study	60		4726907	172169	83
AUSMDU00049608	North	Cakaudrove	2019-08-12	2019	4.2.2	S	SRR26525216	this study	60		4727060	149362	104
AUSMDU00049609	North	Cakaudrove	2019-08-12	2019	4.2.2	S	SRR26525205	this study	60		4726551	155171	88
AUSMDU00051938	Central	Central	2019-02-02	2019	4.2.2	S	SRR26525357	this study	108		4727290	162280	87
AUSMDU00051965	Central	Central	2018-10-16	2019	4.2.2	S	SRR26525346	this study	104		4726087	148654	91
AUSMDU00037692	North	Cakaudrove	2019-01-22	2019	4.2.2	S	SRR26525269	this study	68		4722568	144668	83
AUSMDU00049593	North	Macuata	2019-05-23	2019	4.2.2	S	SRR26525194	this study	19		4727045	149363	90
AUSMDU00051937	Central	Central	2019-01-18	2019	4.2.2	S	SRR26525183	this study	111		4726932	162280	87
AUSMDU00049583	North	Cakaudrove	2019-04-08	2019	4.2.2	S	SRR26525172	this study	74		4726548	162280	87
AUSMDU00049612	North	Macuata	2019-09-01	2019	4.2.2	S	SRR26525325	this study	82		4726467	162284	95
AUSMDU00052657	North	Macuata	2019-09-01	2019	4.2.2	S	SRR26525314	this study	82		4702406	110249	95
AUSMDU00049610	North	Macuata	2019-08-20	2019	4.2.2	S	SRR26525107	this study	82		4725848	153739	82
AUSMDU00049611	North	Macuata	2019-09-01	2019	4.2.2	S	SRR26525096	this study	82		4726907	149363	97
AUSMDU00049613	North	Macuata	2019-09-01	2019	4.2.2	S	SRR26525085	this study	82		4726076	170984	86
AUSMDU00049618	North	Macuata	2019-09-09	2019	4.2.2	S	SRR26525302	this study	82		4725953	149365	82
AUSMDU00051057	North	Macuata	2019-10-14	2019	4.2.2	S	SRR26525290	this study	82		4724382	146207	96
AUSMDU00051268	North	Cakaudrove	2019-10-13	2019	4.2.2	S	SRR26525279	this study	71	tviE:His53Tyr	4726486	172137	93
AUSMDU00037695	North	Cakaudrove	2019-02-05	2019	4.2.2	S	SRR26525168	this study	71	tviE:His53Tyr	4722586	100119	110
AUSMDU00051055	North	Cakaudrove	2019-10-02	2019	4.2.2	S	SRR26525157	this study	71	tviE:His53Tyr	4726120	162280	87
AUSMDU00051934	Central	Central	2019-01-04	2019	4.2.2	S	SRR26525146	this study	99		4725380	204347	77
AUSMDU00049592	North	Macuata	2019-05-23	2019	4.2.2	S	SRR26525071	this study	19		4726002	153201	89
AUSMDU00037696	North	Cakaudrove	2019-02-07	2019	4.2.2	S	SRR26525060	this study	19		4722890	137193	95
AUSMDU00049591	North	Macuata	2019-05-23	2019	4.2.2	S	SRR26525049	this study	76		4727031	172169	89
AUSMDU00051954	Central	Central	2019-03-09	2019	4.2.2	S	SRR26525038	this study	113		4726941	162280	86
AUSMDU00051961	Central	Central	2019-03-20	2019	4.2.2	S	SRR26525027	this study	19		4726609	153739	90
AUSMDU00051061	North	Cakaudrove	2019-11-09	2019	4.2.2	S	SRR26525015	this study	84		4726893	162280	90
AUSMDU00051167	North	Cakaudrove	2019-11-05	2019	4.2.2	S	SRR26525132	this study	9		4726871	147401	94
AUSMDU00049614	North	Macuata	2019-09-04	2019	4.2.2	S	SRR26525121	this study	83		4810466	172129	148
AUSMDU00051935	Central	Central	2019-03-08	2019	4.2.2	S	SRR26525110	this study	110		4725610	172137	85
AUSMDU00051951	Central	Central	2019-03-11	2019	4.2.2	S	SRR26525259	this study	110		4723514	147401	95
AUSMDU00051946	Central	Central	2019-02-06	2019	4.2.2	S	SRR26525248	this study	29		4724905	147401	80
AUSMDU00051941	Central	Central	2019-01-07	2019	4.2.2	S	SRR26525237	this study	88		4724355	172129	80
AUSMDU00051969	Central	Central	2018-09-22	2019	4.2.2	S	SRR26525002	this study	96		4725766	157220	86
AUSMDU00051964	Central	Central	2018-08-27	2019	4.2.2	S	SRR26525410	this study	96		4726811	149365	90
AUSMDU00051962	Central	Central	2019-08-09	2019	4.2.2	S	SRR26525399	this study	88		4725650	162280	83
AUSMDU00049600	North	Cakaudrove	2019-06-29	2019	4.2.2	S	SRR26525387	this study	78	tviE:Ser290Arg	4725201	149220	87
AUSMDU00049604	North	Cakaudrove	2017-07-11	2019	4.2.2	S	SRR26525376	this study	78	tviE:Ser290Arg	4725132	149363	87
AUSMDU00049599	North	Cakaudrove	2019-06-23	2019	4.2.2	S	SRR26525235	this study	78	tviE:Ser290Arg	4721730	162284	84
AUSMDU00049603	North	Cakaudrove	2019-07-11	2019	4.2.2	S	SRR26525234	this study	78	tviE:Ser290Arg	4725221	172129	81
AUSMDU00037690	North	Taveuni	2019-01-06	2019	4.2.2	S	SRR26525233	this study	66	tviE:Ser290Arg	4723109	162279	77
AUSMDU00051950	Central	Central	2019-03-08	2019	4.2.2	S	SRR26525232	this study	31		4726725	172169	84
AUSMDU00051949	Central	Central	2019-03-06	2019	4.2.2	S	SRR26525231	this study	31		4726998	151841	88
AUSMDU00051948	Central	Central	2019-03-06	2019	4.2.2	S	SRR26525230	this study	31		4725373	145861	88
AUSMDU00051953	Central	Central	2019-03-08	2019	4.2.2	S	SRR26525229	this study	31		4725554	135642	99
AUSMDU00051957	Central	Central	2019-03-29	2019	4.2.2	S	SRR26525228	this study	31		4726283	153739	84
AUSMDU00051955	Central	Central	2019-03-27	2019	4.2.2	S	SRR26525226	this study	31		4727317	147401	95
AUSMDU00051960	Central	Central	2019-05-02	2019	4.2.2	S	SRR26525225	this study	31		4727733	153739	90
AUSMDU00051952	Central	Central	2019-03-24	2019	4.2.2	S	SRR26525224	this study	31		4726919	162284	87
AUSMDU00051939	Central	Central	2019-02-11	2019	4.2.2	S	SRR26525223	this study	31		4727409	153739	85
AUSMDU00049579	North	Cakaudrove	2019-03-11	2019	4.2.1	S	SRR26525222	this study	73		4724336	143766	104
AUSMDU00049586	North	Cakaudrove	2019-04-30	2019	4.2.1	S	SRR26525221	this study	12		4725400	149365	87
AUSMDU00049578	North	Macuata	2019-03-01	2019	4.2.1	S	SRR26525220	this study	72		4725329	145184	84
AUSMDU00049581	North	Macuata	2019-04-08	2019	4.2.1	S	SRR26525219	this study	72		4726228	153739	83
AUSMDU00049582	North	Macuata	2019-04-08	2019	4.2.1	S	SRR26525218	this study	72		4725302	144668	84
AUSMDU00049580	North	Macuata	2019-04-08	2019	4.2.1	S	SRR26525217	this study	72		4726427	149365	86
AUSMDU00051062	North	Cakaudrove	2019-11-20	2019	4.2.1	S	SRR26525215	this study	57		4725331	162281	81
AUSMDU00051058	North	Cakaudrove	2019-10-15	2019	4.2.1	S	SRR26525214	this study	57		4726840	171065	81
AUSMDU00052760	North	Cakaudrove	2019-10-07	2019	4.2.1	S	SRR26525213	this study	57		4700763	96890	104
AUSMDU00049594	North	Cakaudrove	2019-05-26	2019	4.2.1	S	SRR26525212	this study	75	tviD:Arg508His,Arg659Arg	4725723	137274	86
AUSMDU00049588	North	Cakaudrove	2019-05-09	2019	4.2.1	S	SRR26525211	this study	75	tviD:Arg659Arg	4728747	171938	74
AUSMDU00049585	North	Cakaudrove	2019-04-14	2019	4.2.1	S	SRR26525210	this study	75	tviD:Arg659Arg	4729386	153739	85
AUSMDU00049584	North	Cakaudrove	2019-04-11	2019	4.2.1	S	SRR26525209	this study	75	tviD:Arg659Arg	4723751	146362	84
AUSMDU00049587	North	Cakaudrove	2019-05-05	2019	4.2.1	S	SRR26525208	this study	75	tviD:Arg659Arg	4727681	130133	94
AUSMDU00049597	North	Cakaudrove	2019-06-13	2019	4.2.1	S	SRR26525207	this study	75	tviD:Arg659Arg	4725667	162281	79
AUSMDU00037691	North	Bua	2019-01-20	2019	4.2.1	S	SRR26525206	this study	67		4723412	185422	64
AUSMDU00049601	North	Macuata	2019-07-06	2019	4.2.1	S	SRR26525204	this study	79		4724933	180898	70
AUSMDU00051064	North	Bua	2019-12-22	2019	4.2.1	S	SRR26525366	this study	86		4724791	204347	71
AUSMDU00052656	North	Bua	2019-06-15	2019	4.2.1	S	SRR26525365	this study	77		4704023	121378	83
AUSMDU00049598	North	Bua	2019-06-13	2019	4.2.1	S	SRR26525364	this study	77		4725056	145245	81
AUSMDU00049607	North	Bua	2019-08-07	2019	4.2.1	S	SRR26525363	this study	81	tviE:Gln219Arg	4726288	171037	85
AUSMDU00049616	North	Bua	2019-09-07	2019	4.2.1	S	SRR26525362	this study	81	tviE:Gln219Arg	4725787	143377	91
AUSMDU00049606	North	Cakaudrove	2019-07-20	2019	4.2.1	S	SRR26525361	this study	81	tviE:Gln219Arg	4725597	174626	83
AUSMDU00049605	North	Bua	2019-07-17	2019	4.2.1	S	SRR26525360	this study	80	tviD:Asp88Asn,Asp249Asn	4724006	171959	75
AUSMDU00037697	North	Taveuni	2019-01-04	2019	4.2.1	S	SRR26525359	this study	69	tviD:Asp249Asn	4722423	204347	62
AUSMDU00037693	North	Taveuni	2019-01-29	2019	4.2.1	S	SRR26525358	this study	69	tviD:Asp249Asn	4723292	175420	70
AUSMDU00051059	North	Cakaudrove	2019-10-21	2019	4.2.1	S	SRR26525356	this study	47	tviD:Asp249Asn	4724932	204347	72
AUSMDU00049596	North	Macuata	2019-06-10	2019	4.2.1	S	SRR26525355	this study	47	tviD:Asp249Asn	4725748	162281	80
AUSMDU00049595	North	Macuata	2019-06-10	2019	4.2.1	S	SRR26525354	this study	47	tviD:Asp249Asn	4724900	148192	87
AUSMDU00049617	North	Cakaudrove	2019-09-07	2019	4.2.1	S	SRR26525353	this study	47	tviD:Asp249Asn	4725025	153739	75
AUSMDU00051054	North	Cakaudrove	2019-09-23	2019	4.2.1	S	SRR26525352	this study	47	tviD:Asp249Asn	4724632	204347	70
AUSMDU00049602	North	Macuata	2019-07-06	2019	4.2.1	S	SRR26525351	this study	47	tviD:Asp249Asn	4724805	155005	70
AUSMDU00051060	North	Cakaudrove	2019-11-03	2019	4.2.1	S	SRR26525350	this study	47	tviD:Asp249Asn	4724981	171951	74
AUSMDU00052658	North	Cakaudrove	2019-09-11	2019	4.2.1	S	SRR26525349	this study	47	tviD:Asp249Asn	4700526	102727	93
AUSMDU00051914	North	Cakaudrove	2019-10-18	2019	4.2.1	S	SRR26525348	this study	47	tviD:Asp249Asn	4724769	185422	72
AUSMDU00050963	North	Cakaudrove	2019-09-17	2019	4.2.1	S	SRR26525347	this study	47	tviD:Asp249Asn	4725516	171959	76
AUSMDU00051056	North	Cakaudrove	2019-10-06	2019	4.2.1	S	SRR26525345	this study	47	tviD:Asp249Asn	4725386	149365	81
AUSMDU00051917	North	Cakaudrove	2019-12-12	2019	4.2.1	S	SRR26525344	this study	47	tviD:Asp249Asn	4724314	171951	72
AUSMDU00051915	North	Macuata	2019-11-29	2019	4.2.1	S	SRR26525343	this study	47	tviD:Asp249Asn	4725258	162281	76
AUSMDU00051063	North	Macuata	2019-12-14	2019	4.2.1	S	SRR26525342	this study	85	tviD:Asp249Asn,tviE:Pro263Ser	4724748	204347	72
AUSMDU00037694	North	Bua	2019-02-04	2019	4.2.1	S	SRR26525341	this study	70	tviD:Glu760Lys	4722466	135549	86
AUSMDU00051945	Central	Central	2019-01-07	2019	4.2.1	S	SRR26525340	this study	6	tviD:Glu760Lys	4724847	144668	82
AUSMDU00049615	North	Bua	2019-09-05	2019	4.2.1	S	SRR26525339	this study	6	tviD:Glu760Lys	4725037	149363	84
AUSMDU00051065	North	Macuata	2019-12-24	2019	4.2.1	S	SRR26525338	this study	6	tviD:Glu760Lys	4726082	162281	84
AUSMDU00051959	Central	Central	2018-05-07	2019	4.2.1	S	SRR26525337	this study	46	tviD:Glu760Lys	4724853	149365	83
AUSMDU00051956	Central	Central	2019-03-28	2019	4.2.1	S	SRR26525336	this study	98	tviD:Glu760Lys	4725076	185424	71
AUSMDU00051963	Central	Central	2018-08-31	2019	4.2.1	S	SRR26525268	this study	98	tviD:Glu760Lys	4725490	162285	77
AUSMDU00051967	Central	Central	2018-10-28	2019	4.2.1	S	SRR26525203	this study	98	tviD:Glu760Lys	4724188	171943	76
AUSMDU00051968	Central	Central	2018-11-03	2019	4.2.1	S	SRR26525202	this study	98	tviD:Glu760Lys	4723065	135550	97
AUSMDU00051966	Central	Central	2018-10-28	2019	4.2.1	S	SRR26525201	this study	98	tviD:Glu760Lys	4725156	144464	87
AUSMDU00051947	Central	Central	2019-02-06	2019	4.2.1	S	SRR26525200	this study	98	tviD:Glu760Lys	4725742	149365	79
AUSMDU00051942	Central	Central	2019-01-20	2019	4.2.1	S	SRR26525199	this study	98	tviD:Glu760Lys	4724381	135549	79
AUSMDU00051936	Central	Central	2019-01-20	2019	4.3.1.1	TEM-1,dfrA7,sul1,sul2,aph(6)-Id,aph(3'')-Ib*,catA1	SRR26525198	this study	NA	NA	4857569	197995	82
AUSMDU00051940	Central	Central	2019-03-19	2019	4.3.1.1	TEM-1,dfrA7,sul1,sul2,aph(6)-Id,aph(3'')-Ib*,catA1	SRR26525197	this study	NA	NA	4857847	157431	90
AUSMDU00051943	Central	Central	2019-02-06	2019	3.5	S	SRR26525196	this study	NA	NA	4725613	184936	75
AUSMDU00037642	North	Cakaudrove	2018-01-26	2018	4.2.2	S	SRR26525195	this study	48		4724008	172129	75
AUSMDU00037658	North	Cakaudrove	2018-03-24	2018	4.2.2	S	SRR26525193	this study	24		4723811	172129	71
AUSMDU00037657	North	Cakaudrove	2018-03-20	2018	4.2.2	S	SRR26525192	this study	24		4724013	162280	77
AUSMDU00037634	North	Cakaudrove	2018-01-06	2018	4.2.2	S	SRR26525191	this study	48		4724066	184936	71
AUSMDU00037633	North	Cakaudrove	2018-01-07	2018	4.2.2	S	SRR26525190	this study	48		4723248	144668	78
AUSMDU00051451	Central	Central	2018-07-15	2018	4.2.2	S	SRR26525189	this study	48		4726464	137187	101
AUSMDU00051600	Central	Central	2018-11-14	2018	4.2.2	S	SRR26525188	this study	103		4726608	172121	88
AUSMDU00051604	Central	Central	2018-11-19	2018	4.2.2	S	SRR26525187	this study	103		4725886	162280	81
AUSMDU00037673	North	Bua	2018-08-04	2018	4.2.2	S	SRR26525186	this study	60		4725489	144668	88
AUSMDU00037637	North	Taveuni	2018-01-13	2018	4.2.2	S	SRR26525185	this study	50		4723708	147362	73
AUSMDU00051427	Central	Central	2018-02-06	2018	4.2.2	S	SRR26525184	this study	50		4725678	143721	88
AUSMDU00037656	North	Taveuni	2018-03-19	2018	4.2.2	S	SRR26525182	this study	50		4723643	149365	74
AUSMDU00037647	North	Taveuni	2018-02-06	2018	4.2.2	S	SRR26525181	this study	52	tviE:Arg464His	4724384	162305	76
AUSMDU00037670	North	Macuata	2018-07-06	2018	4.2.2	S	SRR26525180	this study	23		4723752	172129	73
AUSMDU00037653	North	Cakaudrove	2018-03-08	2018	4.2.2	S	SRR26525179	this study	23		4723780	172137	74
AUSMDU00037661	North	Cakaudrove	2018-04-06	2018	4.2.2	S	SRR26525178	this study	23		4723625	149365	69
AUSMDU00051454	Central	Central	2019-08-10	2018	4.2.2	S	SRR26525177	this study	23		4724360	144668	94
AUSMDU00051926	Central	Central	2018-12-14	2018	4.2.2	S	SRR26525176	this study	108		4727409	153739	88
AUSMDU00051925	Central	Central	2018-12-09	2018	4.2.2	S	SRR26525175	this study	108		4726020	162280	78
AUSMDU00051597	Central	Central	2018-11-06	2018	4.2.2	S	SRR26525174	this study	102		4714886	185133	79
AUSMDU00051611	Central	Central	2018-11-30	2018	4.2.2	S	SRR26525173	this study	104		4727332	162280	91
AUSMDU00051606	Central	Central	2018-11-22	2018	4.2.2	S	SRR26525335	this study	104		4725995	147362	87
AUSMDU00051918	Central	Central	2018-11-18	2018	4.2.2	S	SRR26525334	this study	104		4726990	147401	88
AUSMDU00051932	Central	Central	2018-12-27	2018	4.2.2	S	SRR26525333	this study	104		4726810	172129	82
AUSMDU00051433	Central	Central	2018-03-28	2018	4.2.2	S	SRR26525332	this study	42		4724380	145179	91
AUSMDU00037655	North	Cakaudrove	2018-03-10	2018	4.2.2	S	SRR26525331	this study	51		4724320	162280	72
AUSMDU00037643	North	Cakaudrove	2018-01-25	2018	4.2.2	S	SRR26525330	this study	51		4722986	147362	76
AUSMDU00037638	North	Macuata	2018-01-12	2018	4.2.2	S	SRR26525329	this study	11		4723597	149162	75
AUSMDU00037639	North	Macuata	2018-11-12	2018	4.2.2	S	SRR26525328	this study	11		4724012	149363	75
AUSMDU00037660	North	Macuata	2018-04-04	2018	4.2.2	S	SRR26525327	this study	11		4723592	153739	71
AUSMDU00051602	Central	Central	2018-11-16	2018	4.2.2	S	SRR26525326	this study	62		4726619	162280	87
AUSMDU00037676	North	Macuata	2018-09-24	2018	4.2.2	S	SRR26525324	this study	62	tviD:Pro729Leu	4723500	162280	75
AUSMDU00037649	North	Macuata	2018-02-15	2018	4.2.2	S	SRR26525323	this study	53		4723757	184936	70
AUSMDU00037679	North	Cakaudrove	2018-10-22	2018	4.2.2	S	SRR26525322	this study	26		4722891	144668	83
AUSMDU00051471	Central	Central	2018-09-26	2018	4.2.2	S	SRR26525321	this study	100		4726782	162280	85
AUSMDU00037641	North	Cakaudrove	2018-01-22	2018	4.2.2	S	SRR26525320	this study	5		4724097	172137	76
AUSMDU00037685	North	Macuata	2018-12-19	2018	4.2.2	S	SRR26525319	this study	5		4723292	162280	74
AUSMDU00051445	Central	Central	2018-06-05	2018	4.2.2	S	SRR26525318	this study	92		4703056	145129	101
AUSMDU00051459	Central	Central	2018-09-06	2018	4.2.2	S	SRR26525317	this study	99		4724298	153739	75
AUSMDU00051599	Central	Central	2018-11-10	2018	4.2.2	S	SRR26525316	this study	99		4725388	172137	81
AUSMDU00051929	Central	Central	2018-12-22	2018	4.2.2	S	SRR26525315	this study	99		4725249	172137	75
AUSMDU00051468	Central	Central	2018-09-17	2018	4.2.2	S	SRR26525313	this study	99		4723598	149363	80
AUSMDU00051461	Central	Central	2018-09-07	2018	4.2.2	S	SRR26525312	this study	99		4725267	184937	75
AUSMDU00051466	Central	Central	2018-09-13	2018	4.2.2	S	SRR26525311	this study	99		4725443	162280	88
AUSMDU00051429	Central	Central	2018-03-06	2018	4.2.2	S	SRR26525310	this study	19		4725646	172161	81
AUSMDU00037674	North	Macuata	2018-08-26	2018	4.2.2	S	SRR26525309	this study	19		4723563	172169	71
AUSMDU00051921	Central	Central	2018-12-02	2018	4.2.2	S	SRR26525308	this study	107		4726696	162284	87
AUSMDU00037682	North	Cakaudrove	2018-11-22	2018	4.2.2	S	SRR26525307	this study	63		4723520	144668	89
AUSMDU00051428	Central	Central	2018-02-17	2018	4.2.2	S	SRR26525306	this study	89		4726316	172129	80
AUSMDU00051931	Central	Central	2018-12-31	2018	4.2.2	S	SRR26525305	this study	109	tviD:Glu716Lys	4726815	149363	83
AUSMDU00051449	Central	Central	2018-07-14	2018	4.2.2	S	SRR26525304	this study	95		4726699	143735	94
AUSMDU00051438	Central	Central	2018-04-18	2018	4.2.2	S	SRR26525106	this study	40		4724710	135361	96
AUSMDU00051425	Central	Central	2018-01-15	2018	4.2.2	S	SRR26525105	this study	87		4725949	185133	81
AUSMDU00051448	Central	Central	2018-07-11	2018	4.2.2	S	SRR26525104	this study	94		4726786	147401	91
AUSMDU00051920	Central	Central	2018-12-02	2018	4.2.2	S	SRR26525103	this study	106		4726833	162280	88
AUSMDU00037659	North	Macuata	2018-03-28	2018	4.2.2	S	SRR26525102	this study	2		4723680	149363	75
AUSMDU00037677	North	Cakaudrove	2018-10-11	2018	4.2.2	S	SRR26525101	this study	2		4724211	162280	77
AUSMDU00037699	North	Cakaudrove	2018-12-17	2018	4.2.2	S	SRR26525100	this study	65	tviE:Pro263Ser	4719716	147115	79
AUSMDU00037698	North	Cakaudrove	2018-12-17	2018	4.2.2	S	SRR26525099	this study	65	tviD:Lys241Glu,tviE:Pro263Ser	4722193	149365	80
AUSMDU00037687	North	Cakaudrove	2018-12-17	2018	4.2.2	S	SRR26525098	this study	65	tviD:Lys241Glu,tviE:Pro263Ser	4722949	129860	98
AUSMDU00037644	North	Cakaudrove	2018-01-30	2018	4.2.2	S	SRR26525097	this study	2		4723772	162284	76
AUSMDU00037651	North	Macuata	2018-02-24	2018	4.2.2	S	SRR26525095	this study	2		4723486	162274	71
AUSMDU00037636	North	Taveuni	2018-01-10	2018	4.2.2	S	SRR26525094	this study	2		4723506	172129	66
AUSMDU00051424	Central	Central	2018-01-05	2018	4.2.2	S	SRR26525093	this study	18		4725599	162280	80
AUSMDU00051436	Central	Central	2018-04-09	2018	4.2.2	S	SRR26525092	this study	90		4725634	149363	89
AUSMDU00051444	Central	Central	2018-06-01	2018	4.2.2	S	SRR26525091	this study	90		4709434	141807	107
AUSMDU00051437	Central	Central	2018-04-11	2018	4.2.2	S	SRR26525090	this study	90		4723127	135549	105
AUSMDU00051435	Central	Central	2018-04-06	2018	4.2.2	S	SRR26525089	this study	90		4724807	144668	105
AUSMDU00051443	Central	Central	2018-05-28	2018	4.2.2	S	SRR26525088	this study	90		4724827	149363	111
AUSMDU00051441	Central	Central	2018-05-13	2018	4.2.2	S	SRR26525087	this study	91		4726768	149365	92
AUSMDU00051446	Central	Central	2018-06-05	2018	4.2.2	S	SRR26525086	this study	93		4724908	147401	90
AUSMDU00051876	Central	Central	2018-11-26	2018	4.2.2	S	SRR26525084	this study	93		4725861	162280	79
AUSMDU00051450	Central	Central	2018-07-14	2018	4.2.2	S	SRR26525083	this study	96		4724650	149365	81
AUSMDU00051605	Central	Central	2018-08-13	2018	4.2.2	S	SRR26525082	this study	88		4724920	172145	78
AUSMDU00051470	Central	Central	2018-09-26	2018	4.2.2	S	SRR26525081	this study	88		4723783	147401	91
AUSMDU00051469	Central	Central	2018-09-17	2018	4.2.2	S	SRR26525080	this study	88		4724632	137381	88
AUSMDU00051426	Central	Central	2018-01-21	2018	4.2.2	S	SRR26525079	this study	88		4725240	153739	78
AUSMDU00051447	Central	Central	2018-07-06	2018	4.2.2	S	SRR26525078	this study	38		4722694	147401	89
AUSMDU00037648	North	Macuata	2018-02-09	2018	4.2.2	S	SRR26525077	this study	13		4723226	184936	68
AUSMDU00037631	North	Cakaudrove	2018-01-06	2018	4.2.2	S	SRR26525076	this study	13		4722921	171989	66
AUSMDU00037632	North	Cakaudrove	2018-01-05	2018	4.2.2	S	SRR26525303	this study	13		4723547	184936	70
AUSMDU00037630	North	Cakaudrove	2018-01-06	2018	4.2.2	S	SRR26525301	this study	13		4723320	171989	69
AUSMDU00037652	North	Cakaudrove	2018-02-28	2018	4.2.2	S	SRR26525300	this study	13		4722866	162280	75
AUSMDU00037671	North	Cakaudrove	2018-07-14	2018	4.2.2	S	SRR26525299	this study	13		4723565	204347	66
AUSMDU00037646	North	Taveuni	2018-02-06	2018	4.2.2	S	SRR26525298	this study	1	tviE:Ser290Arg	4723965	144668	80
AUSMDU00037654	North	Cakaudrove	2018-03-07	2018	4.2.2	S	SRR26525297	this study	55	tviE:Ser290Arg	4723100	184936	68
AUSMDU00037689	North	Taveuni	2018-12-28	2018	4.2.2	S	SRR26525296	this study	66	tviE:Ser290Arg	4723471	144668	89
AUSMDU00037680	North	Taveuni	2018-10-30	2018	4.2.2	S	SRR26525295	this study	15	tviE:Ser290Arg	4723576	143734	91
AUSMDU00051067	North	Taveuni	2018-08-12	2018	4.2.2	S	SRR26525294	this study	15	tviE:Ser290Arg	4726489	162280	82
AUSMDU00037650	North	Macuata	2018-02-15	2018	4.2.2	S	SRR26525293	this study	54		4723418	172161	72
AUSMDU00037686	North	Cakaudrove	2018-12-20	2018	4.2.1	S	SRR26525292	this study	64		4720509	204347	65
AUSMDU00037684	North	Cakaudrove	2018-12-09	2018	4.2.1	S	SRR26525289	this study	64		4720085	149365	71
AUSMDU00051927	Central	Central	2018-12-14	2018	4.2.1	S	SRR26525288	this study	64		4718477	171962	74
AUSMDU00037681	North	Cakaudrove	2018-11-12	2018	4.2.1	S	SRR26525287	this study	12		4724179	135642	83
AUSMDU00051458	Central	Central	2018-09-03	2018	4.2.1	S	SRR26525286	this study	12		4725926	162285	78
AUSMDU00037683	North	Cakaudrove	2018-11-24	2018	4.2.1	S	SRR26525285	this study	12		4724604	143876	87
AUSMDU00037663	North	Cakaudrove	2018-05-11	2018	4.2.1	S	SRR26525284	this study	57		4722699	185422	63
AUSMDU00037664	North	Cakaudrove	2018-05-11	2018	4.2.1	S	SRR26525283	this study	57		4723062	204347	63
AUSMDU00037635	North	Cakaudrove	2018-01-08	2018	4.2.1	S	SRR26525282	this study	49	tviD:Arg659Arg	4722449	159883	73
AUSMDU00037675	North	Taveuni	2018-09-16	2018	4.2.1	S	SRR26525281	this study	61		4724272	162281	73
AUSMDU00051439	Central	Central	2018-05-09	2018	4.2.1	S	SRR26525280	this study	36		4722830	143380	83
AUSMDU00051440	Central	Central	2018-05-12	2018	4.2.1	S	SRR26525278	this study	36		4723542	149363	84
AUSMDU00037688	North	Cakaudrove	2018-12-26	2018	4.2.1	S	SRR26525277	this study	20		4722880	153739	71
AUSMDU00037645	North	Bua	2018-02-04	2018	4.2.1	S	SRR26525276	this study	22		4724700	171954	77
AUSMDU00037667	North	Macuata	2018-06-06	2018	4.2.1	S	SRR26525275	this study	59	tviD:Asp249Asn	4723291	185422	65
AUSMDU00037672	North	Macuata	2018-07-16	2018	4.2.1	S	SRR26525274	this study	59	tviD:Asp249Asn	4723187	185422	65
AUSMDU00037666	North	Macuata	2018-06-04	2018	4.2.1	S	SRR26525273	this study	58	tviD:Asp88Asn,Asp249Asn	4722912	204347	64
AUSMDU00037668	North	Macuata	2018-06-24	2018	4.2.1	S	SRR26525272	this study	47	tviD:Asp249Asn	4722935	162285	61
AUSMDU00037640	North	Macuata	2018-01-18	2018	4.2.1	S	SRR26525171	this study	47	tviD:Asp249Asn	4722911	185422	63
AUSMDU00037662	North	Macuata	2018-05-11	2018	4.2.1	S	SRR26525170	this study	56		4723537	204347	64
AUSMDU00037678	North	Macuata	2018-10-19	2018	4.2.1	S	SRR26525169	this study	56		4723098	149198	72
AUSMDU00037669	North	Macuata	2018-06-30	2018	4.2.1	S	SRR26525167	this study	56		4672518	171943	63
AUSMDU00051453	Central	Central	2018-07-24	2018	4.2.1	S	SRR26525166	this study	97	tviD:Asp249Asn,tviE:Thr214Lys	4724383	149363	89
AUSMDU00037665	North	Bua	2018-05-12	2018	4.2.1	S	SRR26525165	this study	6	tviD:Glu760Lys	4723187	162281	68
AUSMDU00051607	Central	Central	2018-11-25	2018	4.2.1	S	SRR26525164	this study	105	tviD:Glu760Lys	4723200	162241	87
AUSMDU00051430	Central	Central	2018-03-12	2018	4.2.1	S	SRR26525163	this study	33	tviD:Glu760Lys	4724005	143808	90
AUSMDU00051596	Central	Central	2018-10-11	2018	4.2.1	S	SRR26525162	this study	101	tviD:Glu760Lys	4725096	171943	76
AUSMDU00051928	Central	Central	2018-12-20	2018	4.2.1	S	SRR26525161	this study	101	tviD:Glu760Lys	4725843	162281	80
AUSMDU00051601	Central	Central	2018-11-15	2018	4.2.1	S	SRR26525160	this study	101	tviD:Glu760Lys	4725658	185424	80
AUSMDU00051603	Central	Central	2018-11-18	2018	4.2.1	S	SRR26525159	this study	101	tviD:Glu760Lys	4725005	185424	75
AUSMDU00051434	Central	Central	2018-04-06	2018	4.2.1	S	SRR26525158	this study	46	tviD:Glu760Lys	4724565	144462	94
AUSMDU00051442	Central	Central	2018-05-24	2018	4.2.1	S	SRR26525156	this study	46	tviD:Glu760Lys	4725067	143866	89
AUSMDU00051452	Central	Central	2018-07-15	2018	4.2.1	S	SRR26525155	this study	46	tviD:Glu760Lys	4724455	144668	84
AUSMDU00051431	Central	Central	2018-03-14	2018	4.2.1	S	SRR26525154	this study	46	tviD:Glu760Lys	4724787	162281	75
AUSMDU00051432	Central	Central	2018-03-14	2018	4.2.1	S	SRR26525153	this study	46	tviD:Glu760Lys	4722621	110411	109
AUSMDU00051930	Central	Central	2018-12-26	2018	4.2.1	S	SRR26525152	this study	98	tviD:Glu760Lys	4725651	144668	84
AUSMDU00051464	Central	Central	2018-09-11	2018	4.2.1	S	SRR26525151	this study	98	tviD:Glu760Lys	4722395	144668	95
AUSMDU00051462	Central	Central	2018-09-07	2018	4.2.1	S	SRR26525150	this study	98	tviD:Glu760Lys	4723984	129454	91
AUSMDU00051933	Central	Central	2018-12-05	2018	4.2.1	S	SRR26525149	this study	98	tviD:Glu760Lys	4725665	162281	77
AUSMDU00051467	Central	Central	2018-09-13	2018	4.2.1	S	SRR26525148	this study	98	tviD:Glu760Lys	4721444	137146	100
AUSMDU00051463	Central	Central	2018-09-10	2018	4.2.1	S	SRR26525147	this study	98	tviD:Glu760Lys	4725597	153739	86
AUSMDU00051457	Central	Central	2018-09-03	2018	4.2.1	S	SRR26525145	this study	98	tviD:Glu760Lys	4724439	185422	69
AUSMDU00051919	Central	Central	2018-12-01	2018	4.2.1	S	SRR26525144	this study	98	tviD:Glu760Lys	4725649	149363	82
AUSMDU00051455	Central	Central	2019-08-31	2018	4.2.1	S	SRR26525143	this study	98	tviD:Glu760Lys	4726193	144464	90
AUSMDU00051609	Central	Central	2018-11-24	2018	4.2.1	S	SRR26525142	this study	98	tviD:Glu760Lys	4725637	153739	82
AUSMDU00051598	Central	Central	2018-11-09	2018	4.2.1	S	SRR26525141	this study	98	tviD:Glu760Lys	4725095	144668	82
AUSMDU00051456	Central	Central	2019-08-31	2018	4.2.1	S	SRR26525140	this study	98	tviD:Glu760Lys	4721404	143716	99
AUSMDU00051472	Central	Central	2018-10-04	2018	4.2.1	S	SRR26525075	this study	98	tviD:Glu760Lys	4724236	144668	86
AUSMDU00051610	Central	Central	2019-11-25	2018	4.2.1	S	SRR26525074	this study	98	tviD:Glu760Lys	4725297	153739	78
AUSMDU00051465	Central	Central	2018-09-13	2018	4.2.1	S	SRR26525073	this study	98	tviD:Glu760Lys	4724735	145152	81
AUSMDU00051460	Central	Central	2018-09-06	2018	4.2.1	S	SRR26525072	this study	98	tviD:Glu760Lys	4725417	135549	102
AUSMDU00051922	Central	Central	2018-12-06	2018	4.2.1	S	SRR26525070	this study	98	tviD:Glu760Lys	4725743	162281	76
AUSMDU00051608	Central	Central	2018-11-24	2018	4.2.1	S	SRR26525069	this study	98	tviD:Glu760Lys	4725206	171951	77
AUSMDU00051473	Central	Central	2018-10-05	2018	4.2.1	S	SRR26525068	this study	98	tviD:Glu760Lys	4724970	144462	87
AUSMDU00017306	North	Cakaudrove	2017-12-27	2017	4.2.2	S	SRR26525067	this study	24		4722381	137354	84
AUSMDU00018583	North	Taveuni	2017-11-11	2017	4.2.2	S	SRR26525066	this study	39		4723897	149365	80
AUSMDU00018582	North	Taveuni	2017-11-11	2017	4.2.2	S	SRR26525065	this study	39		4723814	153739	79
AUSMDU00017712	North	Taveuni	2017-10-28	2017	4.2.2	S	SRR26525064	this study	39		4723464	149365	78
AUSMDU00018581	North	Taveuni	2017-11-11	2017	4.2.2	S	SRR26525063	this study	39		4723999	172145	80
AUSMDU00017299	North	Cakaudrove	2017-12-13	2017	4.2.2	S	SRR26525062	this study	23		4723447	113568	98
AUSMDU00017292	North	Macuata	2017-06-12	2017	4.2.2	S	SRR26525061	this study	3		4722550	135549	84
AUSMDU00016834	North	Macuata	2017-05-05	2017	4.2.2	S	SRR26525059	this study	7		4722712	162284	77
AUSMDU00016822	North	Cakaudrove	2017-02-13	2017	4.2.2	S	SRR26525058	this study	3		4722823	162280	78
AUSMDU00016827	North	Macuata	2017-04-07	2017	4.2.2	S	SRR26525057	this study	3		4723160	147362	78
AUSMDU00016826	North	Cakaudrove	2017-03-13	2017	4.2.2	S	SRR26525056	this study	3		4721922	153743	71
AUSMDU00018738	North	Macuata	2017-03-06	2017	4.2.2	S	SRR26525055	this study	3		4721653	113568	90
AUSMDU00016833	North	Macuata	2017-05-02	2017	4.2.2	S	SRR26525054	this study	3		4722846	144668	79
AUSMDU00016836	North	Macuata	2017-05-25	2017	4.2.2	S	SRR26525053	this study	3		4722969	149363	76
AUSMDU00018740	North	Macuata	2017-04-07	2017	4.2.2	S	SRR26525052	this study	3		4722370	162280	73
AUSMDU00016825	North	Macuata	2017-03-09	2017	4.2.2	S	SRR26525051	this study	3		4723805	149363	83
AUSMDU00016823	North	Macuata	2017-03-06	2017	4.2.2	S	SRR26525050	this study	3		4722397	153747	73
AUSMDU00017319	Central	Central	2017-03-14	2017	4.2.2	S	SRR26525048	this study	28		4721088	135642	92
AUSMDU00017329	Central	Central	2017-05-29	2017	4.2.2	S	SRR26525047	this study	28		4720896	144668	93
AUSMDU00018737	Central	Central	2017-12-31	2017	4.2.2	S	SRR26525046	this study	42		4722740	147362	88
AUSMDU00018580	Central	Central	2017-12-19	2017	4.2.2	S	SRR26525045	this study	42		4720793	144668	85
AUSMDU00018561	Central	Central	2017-09-23	2017	4.2.2	S	SRR26525044	this study	42		4724100	149363	81
AUSMDU00018736	Central	Central	2017-12-30	2017	4.2.2	S	SRR26525043	this study	42		4723604	147362	78
AUSMDU00017308	North	Cakaudrove	2017-12-27	2017	4.2.2	S	SRR26525042	this study	25		4718998	86084	124
AUSMDU00017167	North	Cakaudrove	2017-10-04	2017	4.2.2	S	SRR26525041	this study	8		4723648	147362	76
AUSMDU00016835	North	Cakaudrove	2017-05-09	2017	4.2.2	S	SRR26525040	this study	8	tviE:Gln219Arg	4723113	162284	76
AUSMDU00017180	North	Cakaudrove	2017-10-19	2017	4.2.2	S	SRR26525039	this study	11		4723652	147362	84
AUSMDU00017302	North	Cakaudrove	2017-12-22	2017	4.2.2	S	SRR26525037	this study	11		4722390	135549	94
AUSMDU00017200	North	Cakaudrove	2017-11-17	2017	4.2.2	S	SRR26525036	this study	11		4722840	184936	64
AUSMDU00017199	North	Cakaudrove	2017-11-17	2017	4.2.2	S	SRR26525035	this study	11		4724407	153739	80
AUSMDU00017202	North	Cakaudrove	2017-11-23	2017	4.2.2	S	SRR26525034	this study	11		4722763	147362	69
AUSMDU00016840	North	Macuata	2017-07-13	2017	4.2.2	S	SRR26525033	this study	11		4722000	147362	74
AUSMDU00017188	North	Cakaudrove	2017-11-01	2017	4.2.2	S	SRR26525032	this study	11		4723727	184936	68
AUSMDU00017190	North	Cakaudrove	2017-11-09	2017	4.2.2	S	SRR26525031	this study	11		4722336	149365	70
AUSMDU00017178	North	Cakaudrove	2017-10-16	2017	4.2.2	S	SRR26525030	this study	11		4723694	153739	74
AUSMDU00017195	North	Cakaudrove	2017-11-16	2017	4.2.2	S	SRR26525029	this study	11		4724074	147362	78
AUSMDU00017169	North	Macuata	2017-10-09	2017	4.2.2	S	SRR26525028	this study	11		4722789	144668	86
AUSMDU00017309	North	Macuata	2017-12-31	2017	4.2.2	S	SRR26525026	this study	11		4722961	147362	78
AUSMDU00018741	North	Macuata	2017-07-13	2017	4.2.2	S	SRR26525025	this study	11		4722867	172169	69
AUSMDU00018570	Central	Central	2017-10-06	2017	4.2.2	S	SRR26525024	this study	44		4723588	147362	80
AUSMDU00018567	Central	Central	2017-09-29	2017	4.2.2	S	SRR26525023	this study	44		4722786	162280	71
AUSMDU00017336	Central	Central	2017-09-02	2017	4.2.2	S	SRR26525022	this study	37		4723302	144668	86
AUSMDU00018575	Central	Central	2017-10-31	2017	4.2.2	S	SRR26525021	this study	37		4723582	144668	84
AUSMDU00017315	Central	Central	2017-01-24	2017	4.2.2	S	SRR26525020	this study	26		4723167	135549	79
AUSMDU00016828	North	Cakaudrove	2017-04-11	2017	4.2.2	S	SRR26525019	this study	5		4722804	149365	73
AUSMDU00018554	Central	Central	2017-09-18	2017	4.2.2	S	SRR26525018	this study	19		4723595	149365	69
AUSMDU00016824	North	Cakaudrove	2017-03-08	2017	4.2.2	S	SRR26525017	this study	4		4723293	172137	77
AUSMDU00017177	North	Cakaudrove	2017-10-12	2017	4.2.2	S	SRR26525014	this study	16		4723372	147362	86
AUSMDU00017184	North	Cakaudrove	2017-10-27	2017	4.2.2	S	SRR26525013	this study	19		4722879	145423	81
AUSMDU00017314	Central	Central	2017-01-14	2017	4.2.2	S	SRR26525012	this study	19		4723617	149363	79
AUSMDU00017332	Central	Central	2017-08-04	2017	4.2.2	S	SRR26525139	this study	34		4721899	143721	86
AUSMDU00018744	Central	Central	2017-09-29	2017	4.2.2	S	SRR26525138	this study	43		4720615	110460	104
AUSMDU00018566	Central	Central	2017-09-29	2017	4.2.2	S	SRR26525137	this study	43		4724218	162284	76
AUSMDU00018551	Central	Central		2017	4.2.2	S	SRR26525136	this study	40		4722427	143418	81
AUSMDU00018558	Central	Central	2017-09-22	2017	4.2.2	S	SRR26525135	this study	41		4722716	147362	84
AUSMDU00017330	Central	Central	2017-06-23	2017	4.2.2	S	SRR26525134	this study	32		4723181	149365	77
AUSMDU00017166	North	Macuata	2017-09-01	2017	4.2.2	S	SRR26525133	this study	2		4724005	148538	84
AUSMDU00016821	North	Macuata	2017-02-12	2017	4.2.2	S	SRR26525131	this study	2		4722999	184936	73
AUSMDU00016830	North	Cakaudrove	2017-04-20	2017	4.2.2	S	SRR26525130	this study	2		4722771	144668	83
AUSMDU00016848	North	Macuata	2017-08-22	2017	4.2.2	S	SRR26525129	this study	2		4723408	149363	83
AUSMDU00017176	North	Macuata	2017-10-12	2017	4.2.2	S	SRR26525128	this study	2		4723995	149363	84
AUSMDU00018743	North	Cakaudrove	2017-08-14	2017	4.2.2	S	SRR26525127	this study	2		4723718	153739	86
AUSMDU00017170	North	Cakaudrove	2017-08-03	2017	4.2.2	S	SRR26525126	this study	2		4722830	113568	90
AUSMDU00017304	North	Cakaudrove	2017-12-26	2017	4.2.2	S	SRR26525125	this study	2		4723228	143721	81
AUSMDU00016843	North	Macuata	2017-07-30	2017	4.2.2	S	SRR26525124	this study	2		4722917	147362	74
AUSMDU00017189	North	Cakaudrove	2017-11-04	2017	4.2.2	S	SRR26525123	this study	2		4722611	149363	83
AUSMDU00017183	North	Cakaudrove	2017-10-23	2017	4.2.2	S	SRR26525122	this study	2		4724301	147362	86
AUSMDU00017293	North	Cakaudrove	2017-06-18	2017	4.2.2	S	SRR26525120	this study	2		4722818	129860	99
AUSMDU00016829	North	Taveuni	2017-04-20	2017	4.2.2	S	SRR26525119	this study	2		4722712	153739	80
AUSMDU00016846	North	Macuata	2017-08-13	2017	4.2.2	S	SRR26525118	this study	2		4722911	147362	81
AUSMDU00017187	North	Cakaudrove	2017-10-28	2017	4.2.2	S	SRR26525117	this study	2		4725301	144668	79
AUSMDU00017171	North	Macuata	2017-09-16	2017	4.2.2	S	SRR26525116	this study	2		4723528	162284	74
AUSMDU00018552	Central	Central	2017-09-10	2017	4.2.2	S	SRR26525115	this study	2		4723876	162280	73
AUSMDU00016841	North	Cakaudrove	2017-07-24	2017	4.2.2	S	SRR26525114	this study	2		4722898	162280	74
AUSMDU00016838	North	Macuata	2017-05-30	2017	4.2.2	S	SRR26525113	this study	9		4723244	151805	80
AUSMDU00017310	North	Macuata	2017-12-31	2017	4.2.2	S	SRR26525112	this study	2		4718812	100932	113
AUSMDU00017194	North	Cakaudrove	2017-11-10	2017	4.2.2	S	SRR26525111	this study	2		4723649	143721	80
AUSMDU00016847	North	Cakaudrove	2017-08-14	2017	4.2.2	S	SRR26525109	this study	9		4722440	153743	75
AUSMDU00016844	North	Macuata		2017	4.2.2	S	SRR26525108	this study	2		4723725	147362	81
AUSMDU00017294	North	Cakaudrove	2017-07-28	2017	4.2.2	S	SRR26525267	this study	2		4722394	137152	81
AUSMDU00017311	North	Cakaudrove	2017-12-30	2017	4.2.2	S	SRR26525266	this study	2		4724711	149363	84
AUSMDU00017193	North	Cakaudrove	2017-11-10	2017	4.2.2	S	SRR26525265	this study	2		4724295	137181	88
AUSMDU00017192	North	Cakaudrove	2017-11-10	2017	4.2.2	S	SRR26525264	this study	2		4723521	145332	84
AUSMDU00018568	Central	Central	2017-10-03	2017	4.2.2	S	SRR26525263	this study	45		4723841	153739	69
AUSMDU00017318	Central	Central	2017-03-14	2017	4.2.2	S	SRR26525262	this study	27		4722014	144668	82
AUSMDU00017328	Central	Central	2017-05-21	2017	4.2.2	S	SRR26525261	this study	27		4722705	112218	84
AUSMDU00018739	Central	Central	2017-05-21	2017	4.2.2	S	SRR26525260	this study	27		4721965	137337	89
AUSMDU00017320	Central	Central	2017-03-28	2017	4.2.2	S	SRR26525258	this study	27		4722051	144668	79
AUSMDU00017327	Central	Central	2017-05-01	2017	4.2.2	S	SRR26525257	this study	29		4723073	154197	70
AUSMDU00017325	Central	Central	2017-04-25	2017	4.2.2	S	SRR26525256	this study	29		4723435	147362	81
AUSMDU00017323	Central	Central	2017-04-25	2017	4.2.2	S	SRR26525255	this study	29		4723022	162280	70
AUSMDU00017339	Central	Central	2017-09-17	2017	4.2.2	S	SRR26525254	this study	38		4723152	147362	78
AUSMDU00018556	Central	Central	2017-09-22	2017	4.2.2	S	SRR26525253	this study	38		4722670	143718	83
AUSMDU00018565	Central	Central	2017-09-26	2017	4.2.2	S	SRR26525252	this study	38		4722566	162280	70
AUSMDU00017340	Central	Central	2017-09-17	2017	4.2.2	S	SRR26525251	this study	38		4721418	143382	88
AUSMDU00017341	Central	Central	2017-09-17	2017	4.2.2	S	SRR26525250	this study	38		4722734	135549	82
AUSMDU00018572	Central	Central	2017-10-13	2017	4.2.2	S	SRR26525249	this study	38		4722768	144668	79
AUSMDU00018553	Central	Central	2017-09-10	2017	4.2.2	S	SRR26525247	this study	38		4711810	147362	74
AUSMDU00018574	Central	Central	2017-10-17	2017	4.2.2	S	SRR26525246	this study	38		4722600	172137	63
AUSMDU00018555	Central	Central	2017-09-18	2017	4.2.2	S	SRR26525245	this study	38		4719856	114724	81
AUSMDU00018569	Central	Central	2017-10-04	2017	4.2.2	S	SRR26525244	this study	38		4723030	153739	68
AUSMDU00017338	Central	Central	2017-09-17	2017	4.2.2	S	SRR26525243	this study	38		4723242	147362	78
AUSMDU00017337	Central	Central	2017-09-05	2017	4.2.2	S	SRR26525242	this study	38		4722760	146006	81
AUSMDU00018562	Central	Central	2017-09-26	2017	4.2.2	S	SRR26525241	this study	38		4722723	148662	78
AUSMDU00018564	Central	Central	2017-09-26	2017	4.2.2	S	SRR26525240	this study	38		4723340	162280	71
AUSMDU00018559	Central	Central	2017-09-23	2017	4.2.2	S	SRR26525239	this study	38		4723206	153739	67
AUSMDU00018734	Central	Central		2017	4.2.2	S	SRR26525238	this study	38		4721602	143732	78
AUSMDU00018557	Central	Central	2017-09-17	2017	4.2.2	S	SRR26525236	this study	38		4723199	145254	81
AUSMDU00018735	Central	Central	2017-11-30	2017	4.2.2	S	SRR26525011	this study	38		4720504	147362	77
AUSMDU00018560	Central	Central	2017-09-23	2017	4.2.2	S	SRR26525010	this study	38		4722717	153739	67
AUSMDU00018573	Central	Central	2017-10-17	2017	4.2.2	S	SRR26525009	this study	38		4723240	162280	71
AUSMDU00018563	Central	Central	2017-09-26	2017	4.2.2	S	SRR26525008	this study	38		4723056	147362	76
AUSMDU00018576	Central	Central	2017-11-01	2017	4.2.2	S	SRR26525007	this study	38		4719909	113560	98
AUSMDU00017185	North	Macuata	2017-10-28	2017	4.2.2	S	SRR26525006	this study	18		4723355	147370	74
AUSMDU00017191	North	Macuata	2017-11-09	2017	4.2.2	S	SRR26525005	this study	18		4723314	144668	76
AUSMDU00017182	North	Macuata	2017-10-20	2017	4.2.2	S	SRR26525004	this study	18		4723135	149363	89
AUSMDU00017186	North	Macuata	2017-10-27	2017	4.2.2	S	SRR26525003	this study	18		4722703	143721	82
AUSMDU00016870	North	Cakaudrove	2017-09-05	2017	4.2.2	S	SRR26525001	this study	13		4721955	143735	97
AUSMDU00017298	North	Macuata	2017-12-12	2017	4.2.2	S	SRR26525000	this study	13		4723572	171989	70
AUSMDU00017179	North	Cakaudrove	2017-10-18	2017	4.2.2	S	SRR26525418	this study	17		4722792	162280	77
AUSMDU00017198	North	Cakaudrove	2017-11-17	2017	4.2.2	S	SRR26525417	this study	13		4722418	144668	81
AUSMDU00017313	North	Cakaudrove	2017-12-31	2017	4.2.2	S	SRR26525416	this study	13		4722873	184936	65
AUSMDU00017301	North	Cakaudrove	2017-12-20	2017	4.2.2	S	SRR26525415	this study	13		4724254	171949	74
AUSMDU00018742	North	Cakaudrove	2017-12-27	2017	4.2.2	S	SRR26525414	this study	13		4723083	184936	74
AUSMDU00016871	North	Cakaudrove	2017-09-07	2017	4.2.2	S	SRR26525413	this study	13		4720091	112017	95
AUSMDU00017300	North	Cakaudrove	2017-12-16	2017	4.2.2	S	SRR26525412	this study	13		4723575	162280	74
AUSMDU00017303	North	Cakaudrove	2017-12-23	2017	4.2.2	S	SRR26525411	this study	13		4722549	144668	79
AUSMDU00017307	North	Cakaudrove	2017-12-27	2017	4.2.2	S	SRR26525409	this study	13		4722657	143721	79
AUSMDU00017168	North	Cakaudrove	2017-09-01	2017	4.2.2	S	SRR26525408	this study	13		4722250	122824	94
AUSMDU00016869	North	Cakaudrove	2017-09-07	2017	4.2.2	S	SRR26525407	this study	13		4719058	135684	79
AUSMDU00017312	North	Cakaudrove	2017-12-31	2017	4.2.2	S	SRR26525406	this study	13		4723224	153739	69
AUSMDU00017296	North	Cakaudrove	2017-11-29	2017	4.2.2	S	SRR26525405	this study	13		4722413	144661	74
AUSMDU00017305	North	Macuata	2017-12-27	2017	4.2.2	S	SRR26525404	this study	13		4722354	129860	82
AUSMDU00018578	Central	Central	2017-12-12	2017	4.2.2	S	SRR26525403	this study	15	tviE:Ser290Arg	4723325	147362	79
AUSMDU00017317	North	Taveuni	2017-02-15	2017	4.2.2	S	SRR26525402	this study	15	tviE:Ser290Arg	4723808	149399	76
AUSMDU00017175	North	Cakaudrove		2017	4.2.2	S	SRR26525401	this study	15	tviE:Ser290Arg	4721878	135549	96
AUSMDU00017174	North	Bua		2017	4.2.2	S	SRR26525400	this study	14	tviE:Ser290Arg	4721473	144262	87
AUSMDU00017181	North	Bua	2017-10-19	2017	4.2.2	S	SRR26525398	this study	14	tviE:Ser290Arg	4723884	121903	95
AUSMDU00018550	North	Taveuni	2017-06-14	2017	4.2.2	S	SRR26525397	this study	1	tviE:Ser290Arg	4723757	149365	82
AUSMDU00016831	North	Taveuni	2017-04-22	2017	4.2.2	S	SRR26525396	this study	1	tviE:Ser290Arg	4722544	172129	72
AUSMDU00017321	North	Taveuni	2017-04-10	2017	4.2.2	S	SRR26525395	this study	1	tviE:Ser290Arg	4722580	144647	84
AUSMDU00016820	North	Cakaudrove	2017-01-06	2017	4.2.2	S	SRR26525394	this study	1	tviE:Ser290Arg	4722129	147362	77
AUSMDU00017711	North	Taveuni	2017-06-09	2017	4.2.2	S	SRR26525393	this study	1	tviE:Ser290Arg	4722279	147362	79
AUSMDU00016837	North	Taveuni	2017-05-30	2017	4.2.2	S	SRR26525392	this study	1	tviE:Ser290Arg	4721932	172137	67
AUSMDU00018579	Central	Central	2017-12-14	2017	4.2.2	S	SRR26525391	this study	31		4723625	125386	99
AUSMDU00017326	Central	Central	2017-04-29	2017	4.2.2	S	SRR26525390	this study	31		4723446	135549	86
AUSMDU00016845	North	Cakaudrove	2017-08-02	2017	4.2.1	S	SRR26525389	this study	12		4724042	171938	76
AUSMDU00017197	North	Cakaudrove	2017-11-15	2017	4.2.1	S	SRR26525386	this study	21		4722529	149365	70
AUSMDU00017334	Central	Central	2017-08-13	2017	4.2.1	S	SRR26525385	this study	36		4723731	144668	73
AUSMDU00017196	North	Cakaudrove	2017-11-16	2017	4.2.1	S	SRR26525384	this study	20		4723113	185422	61
AUSMDU00017201	North	Bua	2017-11-21	2017	4.2.1	S	SRR26525383	this study	22		4723004	135549	74
AUSMDU00017297	North	Bua	2017-12-02	2017	4.2.1	S	SRR26525382	this study	22		4723966	162281	67
AUSMDU00017295	North	Bua	2017-11-23	2017	4.2.1	S	SRR26525381	this study	22		4722605	162281	65
AUSMDU00017324	Central	Central	2017-04-26	2017	4.2.1	S	SRR26525380	this study	30	tviD:Asp88Asn,Asp249Asn	4722532	145149	79
AUSMDU00018577	Central	Central	2017-12-06	2017	4.2.1	S	SRR26525379	this study	47	tviD:Asp249Asn	4722339	144674	80
AUSMDU00016842	North	Macuata	2017-07-28	2017	4.2.1	S	SRR26525378	this study	10	tviD:Asp249Asn,Ala447Thr,tviE:Pro263Ser	4722905	149365	71
AUSMDU00016839	North	Macuata	2017-06-12	2017	4.2.1	S	SRR26525377	this study	10	tviD:Asp249Asn,Ala447Thr,tviE:Pro263Ser	4722852	162281	70
AUSMDU00017172	North	Macuata	2017-09-18	2017	4.2.1	S	SRR26525375	this study	6	tviD:Glu760Lys	4721312	144668	83
AUSMDU00017173	North	Bua		2017	4.2.1	S	SRR26525374	this study	6	tviD:Glu760Lys	4724004	146356	74
AUSMDU00016832	North	Macuata	2017-04-22	2017	4.2.1	S	SRR26525373	this study	6	tviD:Glu760Lys	4721432	138766	82
AUSMDU00017333	Central	Central	2017-05-29	2017	4.2.1	S	SRR26525372	this study	35	tviD:Glu760Lys	4723789	145163	86
AUSMDU00017331	Central	Central	2017-07-01	2017	4.2.1	S	SRR26525371	this study	33	tviD:Glu760Lys	4723252	144668	81
AUSMDU00017335	Central	Central	2017-08-27	2017	4.2.1	S	SRR26525370	this study	33	tviD:Glu760Lys	4722928	149363	73
AUSMDU00018571	Central	Central	2017-10-10	2017	4.2.1	S	SRR26525369	this study	46	tviD:Glu760Lys	4722428	171943	64
AUSMDU00017316	Central	Central	2017-02-15	2017	3.5	S	SRR26525368	this study	NA	NA	4722515	121181	100
AUSMDU00017322	Central	Central	2017-04-13	2017	3.5.4	S	SRR26525367	this study	NA	NA	4723004	114585	92
AUSMDU00008863	Central CC	Central CC	2016-03-23	2016	4.2.2	S	SRR14861177	Davies et al, 2022 PMID: 35769175 (doi: 10.1016/j.lanwpc.2022.100488)			4720501	143471	76
AUSMDU00008845	Central CC	Central CC	2016-01-31	2016	4.2.2	S	SRR14861040	Davies et al, 2022 PMID: 35769175 (doi: 10.1016/j.lanwpc.2022.100488)			4721718	162311	62
AUSMDU00008472	Central CC	Central CC	2016-12-13	2016	4.2.2	S	SRR14860991	Davies et al, 2022 PMID: 35769175 (doi: 10.1016/j.lanwpc.2022.100488)			4721059	153650	66
AUSMDU00008856	Central CC	Central CC	2016-03-09	2016	4.2.2	S	SRR14861153	Davies et al, 2022 PMID: 35769175 (doi: 10.1016/j.lanwpc.2022.100488)			4721539	149373	71
AUSMDU00008469	Central CC	Central CC	2016-12-13	2016	4.2.2	S	SRR14861112	Davies et al, 2022 PMID: 35769175 (doi: 10.1016/j.lanwpc.2022.100488)			4720463	148900	65
AUSMDU00008846	Central CC	Central CC	2016-02-13	2016	4.2.2	S	SRR14861079	Davies et al, 2022 PMID: 35769175 (doi: 10.1016/j.lanwpc.2022.100488)			4722675	147394	70
AUSMDU00008908	Central CC	Central CC	2016-10-22	2016	4.2.2	S	SRR14861134	Davies et al, 2022 PMID: 35769175 (doi: 10.1016/j.lanwpc.2022.100488)			4720858	143471	69
AUSMDU00008905	Central CC	Central CC	2016-10-16	2016	4.2.2	S	SRR14861182	Davies et al, 2022 PMID: 35769175 (doi: 10.1016/j.lanwpc.2022.100488)			4720332	147433	65
AUSMDU00008467	Central CC	Central CC	2016-12-05	2016	4.2.2	S	SRR14861072	Davies et al, 2022 PMID: 35769175 (doi: 10.1016/j.lanwpc.2022.100488)			4720640	143471	70
AUSMDU00008468	Central CC	Central CC	2016-12-08	2016	4.2.2	S	SRR14861071	Davies et al, 2022 PMID: 35769175 (doi: 10.1016/j.lanwpc.2022.100488)			4772704	123771	79
AUSMDU00008906	Central CC	Central CC	2016-10-18	2016	4.2.2	S	SRR14861164	Davies et al, 2022 PMID: 35769175 (doi: 10.1016/j.lanwpc.2022.100488)			4721145	147284	69
AUSMDU00008865	Central CC	Central CC	2016-03-26	2016	4.2.2	S	SRR14860997	Davies et al, 2022 PMID: 35769175 (doi: 10.1016/j.lanwpc.2022.100488)			4720538	144699	67
AUSMDU00008857	Central CC	Central CC	2016-03-10	2016	4.2.2	S	SRR14861166	Davies et al, 2022 PMID: 35769175 (doi: 10.1016/j.lanwpc.2022.100488)			4721150	143471	70
AUSMDU00008904	Central CC	Central CC	2016-08-30	2016	4.2.2	S	SRR14861152	Davies et al, 2022 PMID: 35769175 (doi: 10.1016/j.lanwpc.2022.100488)			4721913	153650	66
AUSMDU00008879	Central CC	Central CC	2016-05-03	2016	4.2.2	S	SRR14860996	Davies et al, 2022 PMID: 35769175 (doi: 10.1016/j.lanwpc.2022.100488)			4720946	153650	64
AUSMDU00008903	Central CC	Central CC	2016-08-29	2016	4.2.2	S	SRR14861073	Davies et al, 2022 PMID: 35769175 (doi: 10.1016/j.lanwpc.2022.100488)			4721859	147433	69
AUSMDU00008853	Central CC	Central CC	2016-03-03	2016	4.2.2	S	SRR14861160	Davies et al, 2022 PMID: 35769175 (doi: 10.1016/j.lanwpc.2022.100488)		tviD:Arg523His,tviE:Phe479Leu	4718860	147466	67
AUSMDU00008877	Central CC	Central CC	2016-05-02	2016	4.2.2	S	SRR14861018	Davies et al, 2022 PMID: 35769175 (doi: 10.1016/j.lanwpc.2022.100488)			4714251	143471	69
AUSMDU00008878	Central CC	Central CC	2016-05-02	2016	4.2.2	S	SRR14860979	Davies et al, 2022 PMID: 35769175 (doi: 10.1016/j.lanwpc.2022.100488)			4720966	144699	74
AUSMDU00008872	Central CC	Central CC	2016-04-12	2016	4.2.2	S	SRR14861020	Davies et al, 2022 PMID: 35769175 (doi: 10.1016/j.lanwpc.2022.100488)			4720739	143471	70
AUSMDU00008861	Central CC	Central CC	2016-03-16	2016	4.2.2	S	SRR14861108	Davies et al, 2022 PMID: 35769175 (doi: 10.1016/j.lanwpc.2022.100488)			4720837	143300	72
AUSMDU00008868	Central CC	Central CC	2016-03-30	2016	4.2.2	S	SRR14861207	Davies et al, 2022 PMID: 35769175 (doi: 10.1016/j.lanwpc.2022.100488)			4720869	162311	66
AUSMDU00008864	Central CC	Central CC	2016-03-24	2016	4.2.2	S	SRR14861039	Davies et al, 2022 PMID: 35769175 (doi: 10.1016/j.lanwpc.2022.100488)			4720879	147433	68
AUSMDU00008907	Central CC	Central CC	2016-10-19	2016	4.2.2	S	SRR14861206	Davies et al, 2022 PMID: 35769175 (doi: 10.1016/j.lanwpc.2022.100488)			4720261	149373	69
AUSMDU00008884	Central CC	Central CC	2016-06-01	2016	4.2.2	S	SRR14861101	Davies et al, 2022 PMID: 35769175 (doi: 10.1016/j.lanwpc.2022.100488)			4776690	147394	75
AUSMDU00008889	Central CC	Central CC	2016-06-21	2016	4.2.2	S	SRR14861145	Davies et al, 2022 PMID: 35769175 (doi: 10.1016/j.lanwpc.2022.100488)		tviE:Ser290Arg,Ile500Val	4721200	145923	66
AUSMDU00008888	Central CC	Central CC	2016-06-21	2016	4.2.2	S	SRR14861147	Davies et al, 2022 PMID: 35769175 (doi: 10.1016/j.lanwpc.2022.100488)		tviE:Ser290Arg,Ile500Val	4722285	143471	75
AUSMDU00008847	Central CC	Central CC	2016-02-13	2016	4.2.2	S	SRR14861201	Davies et al, 2022 PMID: 35769175 (doi: 10.1016/j.lanwpc.2022.100488)			4721464	149373	71
AUSMDU00008885	Central CC	Central CC	2016-06-02	2016	4.2.2	S	SRR14860998	Davies et al, 2022 PMID: 35769175 (doi: 10.1016/j.lanwpc.2022.100488)			4720487	162311	67
AUSMDU00008899	Central CC	Central CC	2016-07-25	2016	4.2.2	S	SRR14861194	Davies et al, 2022 PMID: 35769175 (doi: 10.1016/j.lanwpc.2022.100488)			4721461	148946	64
AUSMDU00008892	Central CC	Central CC	2016-06-30	2016	4.2.2	S	SRR14861035	Davies et al, 2022 PMID: 35769175 (doi: 10.1016/j.lanwpc.2022.100488)			4679236	143471	69
AUSMDU00008875	Central CC	Central CC	2016-05-02	2016	4.2.2	S	SRR14860999	Davies et al, 2022 PMID: 35769175 (doi: 10.1016/j.lanwpc.2022.100488)			4719217	147433	65
AUSMDU00008880	Central CC	Central CC	2016-05-03	2016	4.2.2	S	SRR14861188	Davies et al, 2022 PMID: 35769175 (doi: 10.1016/j.lanwpc.2022.100488)			4720874	147394	71
AUSMDU00008871	Central CC	Central CC	2016-04-05	2016	4.2.2	S	SRR14861050	Davies et al, 2022 PMID: 35769175 (doi: 10.1016/j.lanwpc.2022.100488)			4719171	149373	67
AUSMDU00008471	Central CC	Central CC	2016-10-12	2016	4.2.2	S	SRR14861130	Davies et al, 2022 PMID: 35769175 (doi: 10.1016/j.lanwpc.2022.100488)			4720799	162311	65
AUSMDU00008891	Central CC	Central CC	2016-06-30	2016	4.2.2	S	SRR14860981	Davies et al, 2022 PMID: 35769175 (doi: 10.1016/j.lanwpc.2022.100488)			4719108	147394	71
AUSMDU00008896	Central CC	Central CC	2016-07-18	2016	4.2.2	S	SRR14861043	Davies et al, 2022 PMID: 35769175 (doi: 10.1016/j.lanwpc.2022.100488)			4721146	147284	69
AUSMDU00008876	Central CC	Central CC	2016-05-02	2016	4.2.2	S	SRR14861135	Davies et al, 2022 PMID: 35769175 (doi: 10.1016/j.lanwpc.2022.100488)			4721460	144699	71
AUSMDU00008881	Central CC	Central CC	2016-05-17	2016	4.2.1	S	SRR14861045	Davies et al, 2022 PMID: 35769175 (doi: 10.1016/j.lanwpc.2022.100488)		tviD:Arg659Arg	4720704	147433	68
AUSMDU00008869	Central CC	Central CC	2016-03-31	2016	4.2.1	S	SRR14861066	Davies et al, 2022 PMID: 35769175 (doi: 10.1016/j.lanwpc.2022.100488)			4720883	153650	65
AUSMDU00008858	Central CC	Central CC	2016-03-11	2016	4.2.1	S	SRR14861172	Davies et al, 2022 PMID: 35769175 (doi: 10.1016/j.lanwpc.2022.100488)			4721428	155635	65
AUSMDU00008854	Central CC	Central CC	2016-03-07	2016	4.2.1	S	SRR14861165	Davies et al, 2022 PMID: 35769175 (doi: 10.1016/j.lanwpc.2022.100488)			4720854	144699	69
AUSMDU00008470	Central CC	Central CC	2016-03-01	2016	4.2.1	S	SRR14861168	Davies et al, 2022 PMID: 35769175 (doi: 10.1016/j.lanwpc.2022.100488)			4720886	153650	65
AUSMDU00008897	Central CC	Central CC	2015-07-19	2016	4.2.1	S	SRR14861127	Davies et al, 2022 PMID: 35769175 (doi: 10.1016/j.lanwpc.2022.100488)		tviD:Asp249Asn	4720207	143463	72
AUSMDU00008883	Central CC	Central CC	2016-06-01	2016	4.2.1	S	SRR14861171	Davies et al, 2022 PMID: 35769175 (doi: 10.1016/j.lanwpc.2022.100488)		tviD:Asp249Asn	4721211	144699	68
AUSMDU00008874	Central CC	Central CC	2016-04-26	2016	4.2.1	S	SRR14861189	Davies et al, 2022 PMID: 35769175 (doi: 10.1016/j.lanwpc.2022.100488)		tviD:Asp249Asn	4774358	144699	68
AUSMDU00008902	Central CC	Central CC	2016-08-01	2016	4.2.1	S	SRR14861146	Davies et al, 2022 PMID: 35769175 (doi: 10.1016/j.lanwpc.2022.100488)		tviD:Asp249Asn	4712264	147433	67
AUSMDU00008873	Central CC	Central CC	2016-04-15	2016	4.2.1	S	SRR14861199	Davies et al, 2022 PMID: 35769175 (doi: 10.1016/j.lanwpc.2022.100488)		tviD:Asp249Asn	4721110	143466	74
AUSMDU00008898	Central CC	Central CC	2016-07-25	2016	4.2.1	S	SRR14861170	Davies et al, 2022 PMID: 35769175 (doi: 10.1016/j.lanwpc.2022.100488)		tviD:Asp249Asn	4721726	143466	72
AUSMDU00008893	Central CC	Central CC	2016-06-30	2016	4.2.1	S	SRR14861114	Davies et al, 2022 PMID: 35769175 (doi: 10.1016/j.lanwpc.2022.100488)		tviD:Asp249Asn	4720851	153650	69
AUSMDU00008882	Central CC	Central CC	2016-05-21	2016	4.2.1	S	SRR14861107	Davies et al, 2022 PMID: 35769175 (doi: 10.1016/j.lanwpc.2022.100488)		tviD:Asp249Asn	4720138	153650	71
AUSMDU00008887	Central CC	Central CC	2016-06-15	2016	4.2.1	S	SRR14860995	Davies et al, 2022 PMID: 35769175 (doi: 10.1016/j.lanwpc.2022.100488)		tviD:Asp249Asn	4774885	153650	67
AUSMDU00008886	Central CC	Central CC	2016-06-15	2016	4.2.1	S	SRR14860978	Davies et al, 2022 PMID: 35769175 (doi: 10.1016/j.lanwpc.2022.100488)		tviD:Asp249Asn	4721679	153650	67
AUSMDU00008909	Central CC	Central CC	2016-11-06	2016	4.2.1	S	SRR14861038	Davies et al, 2022 PMID: 35769175 (doi: 10.1016/j.lanwpc.2022.100488)		tviD:Asp249Asn	4720641	153650	66
AUSMDU00008848	Central CC	Central CC	2016-02-17	2016	4.2.1	S	SRR14860966	Davies et al, 2022 PMID: 35769175 (doi: 10.1016/j.lanwpc.2022.100488)		tviD:Glu760Lys	4721669	143299	72
AUSMDU00008910	Central CC	Central CC	2016-11-13	2016	4.2.1	S	SRR14861096	Davies et al, 2022 PMID: 35769175 (doi: 10.1016/j.lanwpc.2022.100488)		tviD:Glu760Lys	4720433	153650	66
AUSMDU00008911	Central CC	Central CC	2016-11-22	2016	4.2.1	S	SRR14861169	Davies et al, 2022 PMID: 35769175 (doi: 10.1016/j.lanwpc.2022.100488)		tviD:Glu760Lys	4720741	147433	63
AUSMDU00008855	Central CC	Central CC	2016-03-07	2016	4.2.1	S	SRR14861009	Davies et al, 2022 PMID: 35769175 (doi: 10.1016/j.lanwpc.2022.100488)		tviD:Glu760Lys	4721316	147433	70
AUSMDU00008860	Central CC	Central CC	2016-03-16	2016	4.2.1	S	SRR14861184	Davies et al, 2022 PMID: 35769175 (doi: 10.1016/j.lanwpc.2022.100488)		tviD:Glu760Lys	4721472	155001	65
AUSMDU00008843	Central CC	Central CC	2016-01-31	2016	4.2.1	S	SRR14861076	Davies et al, 2022 PMID: 35769175 (doi: 10.1016/j.lanwpc.2022.100488)		tviD:Glu760Lys	4721226	141877	72
AUSMDU00008866	Central CC	Central CC	2016-03-27	2016	4.2.1	S	SRR14861010	Davies et al, 2022 PMID: 35769175 (doi: 10.1016/j.lanwpc.2022.100488)		tviD:Glu760Lys	4720885	143466	74
AUSMDU00008901	Central CC	Central CC	2016-07-27	2016	4.2.1	S	SRR14861013	Davies et al, 2022 PMID: 35769175 (doi: 10.1016/j.lanwpc.2022.100488)		tviD:Glu760Lys	4721095	143466	74
AUSMDU00008900	Central CC	Central CC	2016-07-27	2016	4.2.1	S	SRR14861058	Davies et al, 2022 PMID: 35769175 (doi: 10.1016/j.lanwpc.2022.100488)		tviD:Glu760Lys	4720600	153650	67
AUSMDU00008895	Central CC	Central CC	2016-07-18	2016	4.2.1	S	SRR14861064	Davies et al, 2022 PMID: 35769175 (doi: 10.1016/j.lanwpc.2022.100488)		tviD:Glu760Lys	4721307	153650	69
AUSMDU00008849	Central CC	Central CC	2016-02-22	2016	4.2.1	S	SRR14860965	Davies et al, 2022 PMID: 35769175 (doi: 10.1016/j.lanwpc.2022.100488)		tviD:Glu760Lys	4721027	145365	67
AUSMDU00008852	Central CC	Central CC	2016-02-25	2016	4.2.1	S	SRR14861029	Davies et al, 2022 PMID: 35769175 (doi: 10.1016/j.lanwpc.2022.100488)		tviD:Glu760Lys	4720211	144699	70
AUSMDU00008862	Central CC	Central CC	2016-03-20	2016	4.2.1	S	SRR14861085	Davies et al, 2022 PMID: 35769175 (doi: 10.1016/j.lanwpc.2022.100488)		tviD:Glu760Lys	4720728	153650	68
AUSMDU00008894	Central CC	Central CC	2016-07-18	2016	4.2.1	S	SRR14861065	Davies et al, 2022 PMID: 35769175 (doi: 10.1016/j.lanwpc.2022.100488)		tviD:Glu760Lys	4722290	144881	69
AUSMDU00008851	Central CC	Central CC	2016-02-24	2016	4.2.1	S	SRR14861200	Davies et al, 2022 PMID: 35769175 (doi: 10.1016/j.lanwpc.2022.100488)		tviD:Glu760Lys	4719992	144633	67
AUSMDU00008867	Central CC	Central CC	2016-03-30	2016	4.2.1	S	SRR14861074	Davies et al, 2022 PMID: 35769175 (doi: 10.1016/j.lanwpc.2022.100488)		tviD:Glu760Lys	4721474	153650	64
AUSMDU00008844	Central CC	Central CC	2016-01-31	2016	4.2.1	S	SRR14861075	Davies et al, 2022 PMID: 35769175 (doi: 10.1016/j.lanwpc.2022.100488)		tviD:Glu760Lys	4720655	147433	64
AUSMDU00008870	Central CC	Central CC	2016-03-28	2016	4.2.1	S	SRR14861131	Davies et al, 2022 PMID: 35769175 (doi: 10.1016/j.lanwpc.2022.100488)		tviD:Glu760Lys	4721428	148643	69
AUSMDU00008850	Central CC	Central CC	2016-02-24	2016	4.2.1	S	SRR14861143	Davies et al, 2022 PMID: 35769175 (doi: 10.1016/j.lanwpc.2022.100488)		tviD:Glu760Lys	4719876	144699	67
AUSMDU00008859	Central CC	Central CC	2016-03-13	2016	4.2.1	S	SRR14861115	Davies et al, 2022 PMID: 35769175 (doi: 10.1016/j.lanwpc.2022.100488)		tviD:Glu760Lys	4720822	143466	71
AUSMDU00008890	Central CC	Central CC	2016-06-22	2016	4.2.1	S	SRR14861028	Davies et al, 2022 PMID: 35769175 (doi: 10.1016/j.lanwpc.2022.100488)		tviD:Glu760Lys	4719635	147433	66
AUSMDU00006169	Central CC	Central CC	2015-01-03	2015	4.2.2	S	SRR14861036	Davies et al, 2022 PMID: 35769175 (doi: 10.1016/j.lanwpc.2022.100488)			4721620	144699	70
AUSMDU00006192	Central CC	Central CC	2015-06-27	2015	4.2.2	S	SRR14861086	Davies et al, 2022 PMID: 35769175 (doi: 10.1016/j.lanwpc.2022.100488)			4721593	162311	72
AUSMDU00006250	Central CC	Central CC	2015-07-31	2015	4.2.2	S	SRR14861004	Davies et al, 2022 PMID: 35769175 (doi: 10.1016/j.lanwpc.2022.100488)			4719026	135487	79
AUSMDU00006198	Central CC	Central CC	2015-08-05	2015	4.2.2	S	SRR14861097	Davies et al, 2022 PMID: 35769175 (doi: 10.1016/j.lanwpc.2022.100488)			4719915	143471	70
AUSMDU00006292	Central CC	Central CC	2015-07-31	2015	4.2.2	S	SRR14861167	Davies et al, 2022 PMID: 35769175 (doi: 10.1016/j.lanwpc.2022.100488)			4720988	144699	70
AUSMDU00006172	Central CC	Central CC	2015-07-29	2015	4.2.2	S	SRR14861031	Davies et al, 2022 PMID: 35769175 (doi: 10.1016/j.lanwpc.2022.100488)			4773995	143471	72
AUSMDU00006290	Central CC	Central CC	2015-07-31	2015	4.2.2	S	SRR14861125	Davies et al, 2022 PMID: 35769175 (doi: 10.1016/j.lanwpc.2022.100488)			4720883	144699	72
AUSMDU00006028	Central CC	Central CC	2015-03-30	2015	4.2.2	S	SRR14861059	Davies et al, 2022 PMID: 35769175 (doi: 10.1016/j.lanwpc.2022.100488)			4720703	144699	74
AUSMDU00006106	Central CC	Central CC	2015-07-30	2015	4.2.2	S	SRR14861022	Davies et al, 2022 PMID: 35769175 (doi: 10.1016/j.lanwpc.2022.100488)			4721056	105426	93
AUSMDU00006060	Central CC	Central CC	2015-09-21	2015	4.2.2	S	SRR14861061	Davies et al, 2022 PMID: 35769175 (doi: 10.1016/j.lanwpc.2022.100488)			4720757	135487	70
AUSMDU00006150	Central CC	Central CC	2015-09-17	2015	4.2.2	S	SRR14861123	Davies et al, 2022 PMID: 35769175 (doi: 10.1016/j.lanwpc.2022.100488)			4715169	129239	82
AUSMDU00006051	Central CC	Central CC	2015-08-06	2015	4.2.2	S	SRR14861014	Davies et al, 2022 PMID: 35769175 (doi: 10.1016/j.lanwpc.2022.100488)			4719498	143471	73
AUSMDU00006026	Central CC	Central CC	2015-03-09	2015	4.2.2	S	SRR14861093	Davies et al, 2022 PMID: 35769175 (doi: 10.1016/j.lanwpc.2022.100488)			4720632	143300	73
AUSMDU00006156	Central CC	Central CC	2015-09-21	2015	4.2.2	S	SRR14861190	Davies et al, 2022 PMID: 35769175 (doi: 10.1016/j.lanwpc.2022.100488)			4720490	129242	75
AUSMDU00006096	Central CC	Central CC	2015-04-26	2015	4.2.2	S	SRR14861191	Davies et al, 2022 PMID: 35769175 (doi: 10.1016/j.lanwpc.2022.100488)			4721223	143300	73
AUSMDU00006039	Central CC	Central CC	2015-01-13	2015	4.2.2	S	SRR14861120	Davies et al, 2022 PMID: 35769175 (doi: 10.1016/j.lanwpc.2022.100488)			4720996	144699	68
AUSMDU00006048	Central CC	Central CC	2015-11-26	2015	4.2.2	S	SRR14861158	Davies et al, 2022 PMID: 35769175 (doi: 10.1016/j.lanwpc.2022.100488)			4708483	143300	70
AUSMDU00006097	Central CC	Central CC	2015-12-12	2015	4.2.2	S	SRR14860992	Davies et al, 2022 PMID: 35769175 (doi: 10.1016/j.lanwpc.2022.100488)			4721290	121818	73
AUSMDU00006025	Central CC	Central CC	2015-05-02	2015	4.2.2	S	SRR14861051	Davies et al, 2022 PMID: 35769175 (doi: 10.1016/j.lanwpc.2022.100488)			4720874	144699	69
AUSMDU00006088	Central CC	Central CC	2015-06-26	2015	4.2.2	S	SRR14861178	Davies et al, 2022 PMID: 35769175 (doi: 10.1016/j.lanwpc.2022.100488)			4720142	143471	68
AUSMDU00006138	Central CC	Central CC	2015-04-05	2015	4.2.2	S	SRR14861154	Davies et al, 2022 PMID: 35769175 (doi: 10.1016/j.lanwpc.2022.100488)			4721613	144699	72
AUSMDU00006240	Central CC	Central CC	2015-02-24	2015	4.2.2	Cip/NA Resistant (gyrA_S83F)	SRR14860987	Davies et al, 2022 PMID: 35769175 (doi: 10.1016/j.lanwpc.2022.100488)		tviE:Gln219Arg	4721374	143403	76
AUSMDU00006038	Central CC	Central CC	2015-05-26	2015	4.2.2	S	SRR14860954	Davies et al, 2022 PMID: 35769175 (doi: 10.1016/j.lanwpc.2022.100488)			4719794	144699	66
AUSMDU00006199	Central CC	Central CC	2015-06-24	2015	4.2.2	S	SRR14861080	Davies et al, 2022 PMID: 35769175 (doi: 10.1016/j.lanwpc.2022.100488)		tviE:Ser290Arg	4720498	153650	67
AUSMDU00006158	Central CC	Central CC	2015-02-10	2015	4.2.2	S	SRR14860955	Davies et al, 2022 PMID: 35769175 (doi: 10.1016/j.lanwpc.2022.100488)			4721215	143299	72
AUSMDU00006064	Central CC	Central CC	2015-02-04	2015	4.2.2	S	SRR14861055	Davies et al, 2022 PMID: 35769175 (doi: 10.1016/j.lanwpc.2022.100488)			4719833	134944	75
AUSMDU00006153	Central CC	Central CC	2015-12-11	2015	4.2.2	S	SRR14861021	Davies et al, 2022 PMID: 35769175 (doi: 10.1016/j.lanwpc.2022.100488)			4721372	144699	75
AUSMDU00006057	Central CC	Central CC	2015-06-03	2015	4.2.2	S	SRR14861119	Davies et al, 2022 PMID: 35769175 (doi: 10.1016/j.lanwpc.2022.100488)			4719883	135066	72
AUSMDU00006296	Central CC	Central CC	2015-12-08	2015	4.2.2	S	SRR14861046	Davies et al, 2022 PMID: 35769175 (doi: 10.1016/j.lanwpc.2022.100488)			4720475	143471	74
AUSMDU00006108	Central CC	Central CC	2015-03-06	2015	4.2.2	S	SRR14861006	Davies et al, 2022 PMID: 35769175 (doi: 10.1016/j.lanwpc.2022.100488)			4720878	153650	65
AUSMDU00006275	Central CC	Central CC	2015-02-07	2015	4.2.2	S	SRR14861082	Davies et al, 2022 PMID: 35769175 (doi: 10.1016/j.lanwpc.2022.100488)			4720641	147562	68
AUSMDU00006295	Central CC	Central CC	2015-03-15	2015	4.2.2	S	SRR14861141	Davies et al, 2022 PMID: 35769175 (doi: 10.1016/j.lanwpc.2022.100488)			4720374	147394	68
AUSMDU00006121	Central CC	Central CC	2015-06-26	2015	4.2.2	S	SRR14861077	Davies et al, 2022 PMID: 35769175 (doi: 10.1016/j.lanwpc.2022.100488)			4720711	143862	67
AUSMDU00006237	Central CC	Central CC	2015-03-10	2015	4.2.2	S	SRR14861192	Davies et al, 2022 PMID: 35769175 (doi: 10.1016/j.lanwpc.2022.100488)			4721808	144699	75
AUSMDU00006049	Central CC	Central CC	2015-09-08	2015	4.2.2	S	SRR14861005	Davies et al, 2022 PMID: 35769175 (doi: 10.1016/j.lanwpc.2022.100488)			4719681	149373	66
AUSMDU00006177	Central CC	Central CC	2015-06-25	2015	4.2.2	S	SRR14860993	Davies et al, 2022 PMID: 35769175 (doi: 10.1016/j.lanwpc.2022.100488)			4720611	143471	70
AUSMDU00006109	Central CC	Central CC	2015-08-05	2015	4.2.2	S	SRR14860953	Davies et al, 2022 PMID: 35769175 (doi: 10.1016/j.lanwpc.2022.100488)		tviE:Ser290Arg	4720335	143471	68
AUSMDU00006272	Central CC	Central CC	2015-03-30	2015	4.2.2	S	SRR14861048	Davies et al, 2022 PMID: 35769175 (doi: 10.1016/j.lanwpc.2022.100488)		tviE:Ser290Arg	4720691	144699	69
AUSMDU00006188	Central CC	Central CC	2015-06-05	2015	4.2.1	S	SRR14861001	Davies et al, 2022 PMID: 35769175 (doi: 10.1016/j.lanwpc.2022.100488)			4720915	147433	69
AUSMDU00006279	Central CC	Central CC	2015-08-05	2015	4.2.1	S	SRR14861000	Davies et al, 2022 PMID: 35769175 (doi: 10.1016/j.lanwpc.2022.100488)			4719555	135481	71
AUSMDU00006110	Central CC	Central CC	2015-08-01	2015	4.2.1	S	SRR14861069	Davies et al, 2022 PMID: 35769175 (doi: 10.1016/j.lanwpc.2022.100488)			4721808	144699	70
AUSMDU00006149	Central CC	Central CC	2015-09-16	2015	4.2.1	S	SRR14860963	Davies et al, 2022 PMID: 35769175 (doi: 10.1016/j.lanwpc.2022.100488)			4720802	146099	70
AUSMDU00006293	Central CC	Central CC	2015-12-11	2015	4.2.1	S	SRR14861176	Davies et al, 2022 PMID: 35769175 (doi: 10.1016/j.lanwpc.2022.100488)			4720688	143463	68
AUSMDU00006235	Central CC	Central CC	2015-05-29	2015	4.2.1	S	SRR14861098	Davies et al, 2022 PMID: 35769175 (doi: 10.1016/j.lanwpc.2022.100488)			4720481	147433	69
AUSMDU00006238	Central CC	Central CC	2015-08-01	2015	4.2.1	S	SRR14861067	Davies et al, 2022 PMID: 35769175 (doi: 10.1016/j.lanwpc.2022.100488)			4721270	137403	75
AUSMDU00006155	Central CC	Central CC	2015-12-22	2015	4.2.1	S	SRR14860980	Davies et al, 2022 PMID: 35769175 (doi: 10.1016/j.lanwpc.2022.100488)		tviD:Asp249Asn	4720424	144700	69
AUSMDU00006134	Central CC	Central CC	2015-09-10	2015	4.2.1	S	SRR14861019	Davies et al, 2022 PMID: 35769175 (doi: 10.1016/j.lanwpc.2022.100488)		tviD:Asp249Asn	4720568	147433	70
AUSMDU00006258	Central CC	Central CC	2015-06-28	2015	4.2.1	S	SRR14860968	Davies et al, 2022 PMID: 35769175 (doi: 10.1016/j.lanwpc.2022.100488)		tviD:Asp249Asn	4721017	144700	71
AUSMDU00006120	Central CC	Central CC	2015-12-16	2015	4.2.1	S	SRR14861049	Davies et al, 2022 PMID: 35769175 (doi: 10.1016/j.lanwpc.2022.100488)		tviD:Asp249Asn	4720054	147433	68
AUSMDU00006266	Central CC	Central CC	2015-12-25	2015	4.2.1	S	SRR14861161	Davies et al, 2022 PMID: 35769175 (doi: 10.1016/j.lanwpc.2022.100488)		tviD:Asp249Asn	4720050	114526	86
AUSMDU00006032	Central CC	Central CC	2015-09-10	2015	4.2.1	S	SRR14861124	Davies et al, 2022 PMID: 35769175 (doi: 10.1016/j.lanwpc.2022.100488)		tviD:Asp249Asn	4719288	147433	76
AUSMDU00006163	Central CC	Central CC	2015-10-08	2015	4.2.1	S	SRR14861151	Davies et al, 2022 PMID: 35769175 (doi: 10.1016/j.lanwpc.2022.100488)		tviD:Glu760Lys	4718541	139403	85
AUSMDU00006062	Central CC	Central CC	2015-09-26	2015	4.2.1	S	SRR14860967	Davies et al, 2022 PMID: 35769175 (doi: 10.1016/j.lanwpc.2022.100488)		tviD:Glu760Lys	4721059	143466	77
AUSMDU00006125	Central CC	Central CC	2015-11-16	2015	4.2.1	S	SRR14861150	Davies et al, 2022 PMID: 35769175 (doi: 10.1016/j.lanwpc.2022.100488)		tviD:Glu760Lys	4720431	141847	81
AUSMDU00006141	Central CC	Central CC	2015-09-16	2015	4.2.1	S	SRR14861068	Davies et al, 2022 PMID: 35769175 (doi: 10.1016/j.lanwpc.2022.100488)		tviD:Glu760Lys	4720931	132211	78
AUSMDU00006083	Central CC	Central CC	2015-05-15	2015	4.2.1	S	SRR14861030	Davies et al, 2022 PMID: 35769175 (doi: 10.1016/j.lanwpc.2022.100488)		tviD:Glu760Lys	4720798	129242	72
AUSMDU00006253	Central CC	Central CC	2015-11-05	2015	4.2.1	S	SRR14861157	Davies et al, 2022 PMID: 35769175 (doi: 10.1016/j.lanwpc.2022.100488)		tviD:Glu760Lys	4720306	143299	76
AUSMDU00006183	Central CC	Central CC	2015-05-30	2015	4.2.1	S	SRR14861092	Davies et al, 2022 PMID: 35769175 (doi: 10.1016/j.lanwpc.2022.100488)		tviD:Glu760Lys	4720590	143402	71
AUSMDU00006256	Central CC	Central CC	2015-05-30	2015	4.2.1	S	SRR14861091	Davies et al, 2022 PMID: 35769175 (doi: 10.1016/j.lanwpc.2022.100488)		tviD:Glu760Lys	4721438	147433	73
AUSMDU00006053	Central CC	Central CC	2015-05-09	2015	4.2.1	S	SRR14861090	Davies et al, 2022 PMID: 35769175 (doi: 10.1016/j.lanwpc.2022.100488)		tviD:Glu760Lys	4719864	121804	80
AUSMDU00006098	Central CC	Central CC	2015-04-13	2015	4.2.1	S	SRR14860969	Davies et al, 2022 PMID: 35769175 (doi: 10.1016/j.lanwpc.2022.100488)		tviD:Glu760Lys	4773416	143402	75
AUSMDU00006234	Central CC	Central CC	2015-01-10	2015	4.2.1	S	SRR14860956	Davies et al, 2022 PMID: 35769175 (doi: 10.1016/j.lanwpc.2022.100488)		tviD:Glu760Lys	4720540	149373	65
AUSMDU00006263	Central CC	Central CC	2015-09-03	2015	4.2.1	S	SRR14861008	Davies et al, 2022 PMID: 35769175 (doi: 10.1016/j.lanwpc.2022.100488)		tviD:Ala133Thr,Glu760Lys	4721158	144699	73
AUSMDU00006267	Central CC	Central CC	2015-07-06	2015	4.2.1	S	SRR14860973	Davies et al, 2022 PMID: 35769175 (doi: 10.1016/j.lanwpc.2022.100488)		tviD:Glu760Lys	4719991	144699	72
AUSMDU00006259	Central CC	Central CC	2015-03-19	2015	4.2.1	S	SRR14861081	Davies et al, 2022 PMID: 35769175 (doi: 10.1016/j.lanwpc.2022.100488)		tviD:Glu760Lys	4720396	149373	73
AUSMDU00006179	Central CC	Central CC	2015-04-28	2015	4.2.1	S	SRR14860960	Davies et al, 2022 PMID: 35769175 (doi: 10.1016/j.lanwpc.2022.100488)		tviD:Glu760Lys	4719926	144699	68
AUSMDU00006306	Central CC	Central CC	2015-04-07	2015	4.2.1	S	SRR14861060	Davies et al, 2022 PMID: 35769175 (doi: 10.1016/j.lanwpc.2022.100488)		tviD:Glu760Lys	4721000	144700	68
AUSMDU00008783	Central CC	Central CC	2014-03-06	2014	4.2.2	S	SRR14860972	Davies et al, 2022 PMID: 35769175 (doi: 10.1016/j.lanwpc.2022.100488)			4720459	155012	68
AUSMDU00008786	Central CC	Central CC	2014-03-08	2014	4.2.2	S	SRR14861118	Davies et al, 2022 PMID: 35769175 (doi: 10.1016/j.lanwpc.2022.100488)			4773905	147433	74
AUSMDU00008784	Central CC	Central CC	2014-03-06	2014	4.2.2	S	SRR14861111	Davies et al, 2022 PMID: 35769175 (doi: 10.1016/j.lanwpc.2022.100488)			4773829	162311	64
AUSMDU00008785	Central CC	Central CC	2014-03-07	2014	4.2.2	S	SRR14861057	Davies et al, 2022 PMID: 35769175 (doi: 10.1016/j.lanwpc.2022.100488)			4773767	143471	76
AUSMDU00008829	Central CC	Central CC	2014-11-12	2014	4.2.2	S	SRR14861185	Davies et al, 2022 PMID: 35769175 (doi: 10.1016/j.lanwpc.2022.100488)			4721497	147433	73
AUSMDU00006310	Central CC	Central CC	2014-12-22	2014	4.2.2	S	SRR14861062	Davies et al, 2022 PMID: 35769175 (doi: 10.1016/j.lanwpc.2022.100488)			4721940	132139	77
AUSMDU00008804	Central CC	Central CC	2014-06-16	2014	4.2.2	S	SRR14861187	Davies et al, 2022 PMID: 35769175 (doi: 10.1016/j.lanwpc.2022.100488)			4773031	106237	84
AUSMDU00008831	Central CC	Central CC	2014-11-28	2014	4.2.2	S	SRR14860962	Davies et al, 2022 PMID: 35769175 (doi: 10.1016/j.lanwpc.2022.100488)			4720777	143471	69
AUSMDU00008802	Central CC	Central CC	2014-06-16	2014	4.2.2	S	SRR14861017	Davies et al, 2022 PMID: 35769175 (doi: 10.1016/j.lanwpc.2022.100488)			4721180	143471	73
AUSMDU00008839	Central CC	Central CC		2014	4.2.2	S	SRR14861136	Davies et al, 2022 PMID: 35769175 (doi: 10.1016/j.lanwpc.2022.100488)			4719317	110376	86
AUSMDU00008832	Central CC	Central CC	2014-11-28	2014	4.2.2	S	SRR14861094	Davies et al, 2022 PMID: 35769175 (doi: 10.1016/j.lanwpc.2022.100488)			4721833	144342	72
AUSMDU00008833	Central CC	Central CC	2014-03-07	2014	4.2.2	S	SRR14861109	Davies et al, 2022 PMID: 35769175 (doi: 10.1016/j.lanwpc.2022.100488)			4720553	144699	67
AUSMDU00008838	Central CC	Central CC		2014	4.2.2	S	SRR14861137	Davies et al, 2022 PMID: 35769175 (doi: 10.1016/j.lanwpc.2022.100488)			4774089	143399	77
AUSMDU00006059	Central CC	Central CC	2014-12-22	2014	4.2.2	S	SRR14861121	Davies et al, 2022 PMID: 35769175 (doi: 10.1016/j.lanwpc.2022.100488)			4720332	144699	73
AUSMDU00008807	Central CC	Central CC	2014-06-20	2014	4.2.2	S	SRR14860971	Davies et al, 2022 PMID: 35769175 (doi: 10.1016/j.lanwpc.2022.100488)			4774320	113592	84
AUSMDU00008818	Central CC	Central CC	2014-08-11	2014	4.2.2	S	SRR14861198	Davies et al, 2022 PMID: 35769175 (doi: 10.1016/j.lanwpc.2022.100488)			4719608	123849	82
AUSMDU00008795	Central CC	Central CC	2014-05-14	2014	4.2.2	S	SRR14861117	Davies et al, 2022 PMID: 35769175 (doi: 10.1016/j.lanwpc.2022.100488)			4720612	147309	66
AUSMDU00008792	Central CC	Central CC	2014-04-16	2014	4.2.2	S	SRR14860985	Davies et al, 2022 PMID: 35769175 (doi: 10.1016/j.lanwpc.2022.100488)			4720798	147199	65
AUSMDU00008789	Central CC	Central CC	2014-04-06	2014	4.2.2	S	SRR14861110	Davies et al, 2022 PMID: 35769175 (doi: 10.1016/j.lanwpc.2022.100488)			4719134	123554	77
AUSMDU00008794	Central CC	Central CC	2014-05-14	2014	4.2.2	S	SRR14860959	Davies et al, 2022 PMID: 35769175 (doi: 10.1016/j.lanwpc.2022.100488)			4720255	141860	79
AUSMDU00008787	Central CC	Central CC	2014-03-08	2014	4.2.2	S	SRR14861084	Davies et al, 2022 PMID: 35769175 (doi: 10.1016/j.lanwpc.2022.100488)			4719096	142577	78
AUSMDU00008826	Central CC	Central CC	2014-10-28	2014	4.2.2	S	SRR14861025	Davies et al, 2022 PMID: 35769175 (doi: 10.1016/j.lanwpc.2022.100488)			4721011	143403	71
AUSMDU00008827	Central CC	Central CC	2014-10-29	2014	4.2.2	S	SRR14860976	Davies et al, 2022 PMID: 35769175 (doi: 10.1016/j.lanwpc.2022.100488)			4720481	143471	71
AUSMDU00008825	Central CC	Central CC	2014-10-28	2014	4.2.2	S	SRR14860977	Davies et al, 2022 PMID: 35769175 (doi: 10.1016/j.lanwpc.2022.100488)		tviE:Pro263Ser	4720338	143318	78
AUSMDU00008837	Central CC	Central CC	2014-03-07	2014	4.2.2	Cip/NA Resistant (gyrA_S83F)	SRR14861138	Davies et al, 2022 PMID: 35769175 (doi: 10.1016/j.lanwpc.2022.100488)			4719530	102365	85
AUSMDU00008840	Central CC	Central CC		2014	4.2.2	S	SRR14860990	Davies et al, 2022 PMID: 35769175 (doi: 10.1016/j.lanwpc.2022.100488)			4718052	109375	94
AUSMDU00008828	Central CC	Central CC	2014-11-11	2014	4.2.2	S	SRR14861196	Davies et al, 2022 PMID: 35769175 (doi: 10.1016/j.lanwpc.2022.100488)			4720782	135119	78
AUSMDU00008813	Central CC	Central CC	2014-07-02	2014	4.2.2	S	SRR14861054	Davies et al, 2022 PMID: 35769175 (doi: 10.1016/j.lanwpc.2022.100488)			4720866	144699	80
AUSMDU00008824	Central CC	Central CC	2014-10-01	2014	4.2.2	S	SRR14861026	Davies et al, 2022 PMID: 35769175 (doi: 10.1016/j.lanwpc.2022.100488)			4720642	147433	71
AUSMDU00008815	Central CC	Central CC	2014-08-05	2014	4.2.2	S	SRR14861162	Davies et al, 2022 PMID: 35769175 (doi: 10.1016/j.lanwpc.2022.100488)			4720110	141833	75
AUSMDU00008821	Central CC	Central CC	2014-09-01	2014	4.2.2	S	SRR14861129	Davies et al, 2022 PMID: 35769175 (doi: 10.1016/j.lanwpc.2022.100488)			4773528	153650	75
AUSMDU00008808	Central CC	Central CC	2014-06-21	2014	4.2.2	S	SRR14861087	Davies et al, 2022 PMID: 35769175 (doi: 10.1016/j.lanwpc.2022.100488)			4772056	113592	92
AUSMDU00008811	Central CC	Central CC	2014-06-25	2014	4.2.2	S	SRR14861163	Davies et al, 2022 PMID: 35769175 (doi: 10.1016/j.lanwpc.2022.100488)			4771860	106966	90
AUSMDU00008812	Central CC	Central CC	2014-06-26	2014	4.2.2	S	SRR14861181	Davies et al, 2022 PMID: 35769175 (doi: 10.1016/j.lanwpc.2022.100488)			4719479	135487	81
AUSMDU00008805	Central CC	Central CC	2014-06-16	2014	4.2.2	S	SRR14861159	Davies et al, 2022 PMID: 35769175 (doi: 10.1016/j.lanwpc.2022.100488)			4715219	75976	115
AUSMDU00008801	Central CC	Central CC	2014-06-16	2014	4.2.2	S	SRR14861156	Davies et al, 2022 PMID: 35769175 (doi: 10.1016/j.lanwpc.2022.100488)			4719070	121808	80
AUSMDU00008800	Central CC	Central CC	2014-06-14	2014	4.2.2	S	SRR14861205	Davies et al, 2022 PMID: 35769175 (doi: 10.1016/j.lanwpc.2022.100488)			4721471	144699	73
AUSMDU00008836	Central CC	Central CC	2014-06-27	2014	4.2.2	S	SRR14861180	Davies et al, 2022 PMID: 35769175 (doi: 10.1016/j.lanwpc.2022.100488)			4774236	147394	72
AUSMDU00008810	Central CC	Central CC	2014-06-21	2014	4.2.2	S	SRR14861042	Davies et al, 2022 PMID: 35769175 (doi: 10.1016/j.lanwpc.2022.100488)			4774344	114675	79
AUSMDU00008830	Central CC	Central CC	2014-11-19	2014	4.2.2	S	SRR14861174	Davies et al, 2022 PMID: 35769175 (doi: 10.1016/j.lanwpc.2022.100488)			4774195	155084	65
AUSMDU00008799	Central CC	Central CC	2014-06-12	2014	4.2.2	S	SRR14860958	Davies et al, 2022 PMID: 35769175 (doi: 10.1016/j.lanwpc.2022.100488)			4719079	114506	88
AUSMDU00008841	Central CC	Central CC		2014	4.2.2	S	SRR14861140	Davies et al, 2022 PMID: 35769175 (doi: 10.1016/j.lanwpc.2022.100488)			4715838	75948	127
AUSMDU00008822	Central CC	Central CC	2014-09-01	2014	4.2.2	S	SRR14861175	Davies et al, 2022 PMID: 35769175 (doi: 10.1016/j.lanwpc.2022.100488)			4721194	135673	77
AUSMDU00006171	Central CC	Central CC	2014-12-21	2014	4.2.2	S	SRR14861132	Davies et al, 2022 PMID: 35769175 (doi: 10.1016/j.lanwpc.2022.100488)			4720017	147394	70
AUSMDU00008816	Central CC	Central CC	2014-08-07	2014	4.2.2	S	SRR14860983	Davies et al, 2022 PMID: 35769175 (doi: 10.1016/j.lanwpc.2022.100488)			4721152	147433	73
AUSMDU00008806	Central CC	Central CC	2014-06-18	2014	4.2.2	S	SRR14861034	Davies et al, 2022 PMID: 35769175 (doi: 10.1016/j.lanwpc.2022.100488)			4719568	122845	85
AUSMDU00008797	Central CC	Central CC	2014-05-30	2014	4.2.2	S	SRR14861106	Davies et al, 2022 PMID: 35769175 (doi: 10.1016/j.lanwpc.2022.100488)			4719381	143300	88
AUSMDU00008835	Central CC	Central CC	2014-06-18	2014	4.2.2	S	SRR14861148	Davies et al, 2022 PMID: 35769175 (doi: 10.1016/j.lanwpc.2022.100488)			4721098	147404	70
AUSMDU00008798	Central CC	Central CC	2014-06-12	2014	4.2.2	S	SRR14861089	Davies et al, 2022 PMID: 35769175 (doi: 10.1016/j.lanwpc.2022.100488)			4719793	114511	87
AUSMDU00008820	Central CC	Central CC	2014-08-29	2014	4.2.2	S	SRR14861133	Davies et al, 2022 PMID: 35769175 (doi: 10.1016/j.lanwpc.2022.100488)			4720350	147433	66
AUSMDU00008814	Central CC	Central CC	2014-07-21	2014	4.2.2	S	SRR14861027	Davies et al, 2022 PMID: 35769175 (doi: 10.1016/j.lanwpc.2022.100488)			4754140	144699	81
AUSMDU00008819	Central CC	Central CC	2014-08-26	2014	4.2.2	S	SRR14860964	Davies et al, 2022 PMID: 35769175 (doi: 10.1016/j.lanwpc.2022.100488)			4720531	144805	69
AUSMDU00008788	Central CC	Central CC		2014	4.2.2	S	SRR14861139	Davies et al, 2022 PMID: 35769175 (doi: 10.1016/j.lanwpc.2022.100488)			4720616	147433	73
AUSMDU00008793	Central CC	Central CC	2014-04-16	2014	4.2.2	S	SRR14861122	Davies et al, 2022 PMID: 35769175 (doi: 10.1016/j.lanwpc.2022.100488)		tviE:Ser290Arg	4720236	129696	85
AUSMDU00008834	Central CC	Central CC	2014-06-02	2014	4.2.2	S	SRR14861113	Davies et al, 2022 PMID: 35769175 (doi: 10.1016/j.lanwpc.2022.100488)		tviE:Ser290Arg	4720980	147433	66
AUSMDU00008817	Central CC	Central CC	2014-08-08	2014	4.2.2	S	SRR14861052	Davies et al, 2022 PMID: 35769175 (doi: 10.1016/j.lanwpc.2022.100488)		tviE:Ser290Arg	4772579	143477	75
AUSMDU00008796	Central CC	Central CC	2014-05-16	2014	4.2.1	S	SRR14861012	Davies et al, 2022 PMID: 35769175 (doi: 10.1016/j.lanwpc.2022.100488)		tviD:Glu760Lys	4719496	135673	84
AUSMDU00008791	Central CC	Central CC	2014-04-07	2014	4.2.1	S	SRR14861007	Davies et al, 2022 PMID: 35769175 (doi: 10.1016/j.lanwpc.2022.100488)		tviD:Glu760Lys	4716603	147433	62
AUSMDU00008790	Central CC	Central CC	2014-04-07	2014	4.2.1	S	SRR14861144	Davies et al, 2022 PMID: 35769175 (doi: 10.1016/j.lanwpc.2022.100488)		tviD:Glu760Lys	4774256	142514	80
AUSMDU00008809	Central CC	Central CC	2014-06-21	2014	4.2.1	S	SRR14861003	Davies et al, 2022 PMID: 35769175 (doi: 10.1016/j.lanwpc.2022.100488)		tviD:Glu760Lys	4720280	94328	96
AUSMDU00006197	Central CC	Central CC	2014-12-17	2014	4.2.1	S	SRR14861088	Davies et al, 2022 PMID: 35769175 (doi: 10.1016/j.lanwpc.2022.100488)		tviD:Glu760Lys	4720476	147433	66
AUSMDU00008803	Central CC	Central CC	2014-06-16	2014	4.2.1	S	SRR14861104	Davies et al, 2022 PMID: 35769175 (doi: 10.1016/j.lanwpc.2022.100488)		tviD:Glu760Lys	4721608	147433	66
AUSMDU00006146	Central CC	Central CC	2014-05-28	2014	4.2.1	S	SRR14860984	Davies et al, 2022 PMID: 35769175 (doi: 10.1016/j.lanwpc.2022.100488)		tviD:Glu760Lys	4721768	149373	65
AUSMDU00006033	Central CC	Central CC	2013-11-11	2013	4.2.2	S	SRR14861197	Davies et al, 2022 PMID: 35769175 (doi: 10.1016/j.lanwpc.2022.100488)			4720762	129149	76
AUSMDU00006116	Central CC	Central CC	2013-11-12	2013	4.2.2	S	SRR14861070	Davies et al, 2022 PMID: 35769175 (doi: 10.1016/j.lanwpc.2022.100488)		tviD:Ser758Tyr	4721192	143471	69
AUSMDU00006269	Central CC	Central CC	2013-06-20	2013	4.2.2	S	SRR14861179	Davies et al, 2022 PMID: 35769175 (doi: 10.1016/j.lanwpc.2022.100488)			4722343	148901	68
AUSMDU00006170	Central CC	Central CC	2013-06-05	2013	4.2.2	S	SRR14861015	Davies et al, 2022 PMID: 35769175 (doi: 10.1016/j.lanwpc.2022.100488)			4722248	144699	72
AUSMDU00006075	Central CC	Central CC	2013-06-05	2013	4.2.2	S	SRR14861032	Davies et al, 2022 PMID: 35769175 (doi: 10.1016/j.lanwpc.2022.100488)			4719928	143408	78
AUSMDU00006304	Central CC	Central CC	2013-09-05	2013	4.2.2	S	SRR14861183	Davies et al, 2022 PMID: 35769175 (doi: 10.1016/j.lanwpc.2022.100488)			4721035	135487	79
AUSMDU00006044	Central CC	Central CC	2013-08-01	2013	4.2.2	S	SRR14860975	Davies et al, 2022 PMID: 35769175 (doi: 10.1016/j.lanwpc.2022.100488)			4721263	144699	70
AUSMDU00006085	Central CC	Central CC	2013-09-14	2013	4.2.2	S	SRR14860974	Davies et al, 2022 PMID: 35769175 (doi: 10.1016/j.lanwpc.2022.100488)			4720193	147433	76
AUSMDU00006070	Central CC	Central CC	2013-07-19	2013	4.2.2	S	SRR14861128	Davies et al, 2022 PMID: 35769175 (doi: 10.1016/j.lanwpc.2022.100488)			4721360	144699	70
AUSMDU00006161	Central CC	Central CC	2013-07-19	2013	4.2.2	S	SRR14861063	Davies et al, 2022 PMID: 35769175 (doi: 10.1016/j.lanwpc.2022.100488)			4720037	149564	65
AUSMDU00006224	Central CC	Central CC	2013-10-21	2013	4.2.2	S	SRR14861083	Davies et al, 2022 PMID: 35769175 (doi: 10.1016/j.lanwpc.2022.100488)		tviD:Asp249Gly	4722162	144699	68
AUSMDU00006030	Central CC	Central CC	2013-06-04	2013	4.2.2	S	SRR14860982	Davies et al, 2022 PMID: 35769175 (doi: 10.1016/j.lanwpc.2022.100488)			4721508	144699	70
AUSMDU00006174	Central CC	Central CC	2013-08-04	2013	4.2.2	S	SRR14861203	Davies et al, 2022 PMID: 35769175 (doi: 10.1016/j.lanwpc.2022.100488)			4719272	143471	77
AUSMDU00006191	Central CC	Central CC	2013-11-05	2013	4.2.2	S	SRR14860986	Davies et al, 2022 PMID: 35769175 (doi: 10.1016/j.lanwpc.2022.100488)			4720253	144699	68
AUSMDU00006204	Central CC	Central CC	2013-06-14	2013	4.2.2	S	SRR14861056	Davies et al, 2022 PMID: 35769175 (doi: 10.1016/j.lanwpc.2022.100488)			4720640	136431	70
AUSMDU00006209	Central CC	Central CC	2013-06-16	2013	4.2.2	S	SRR14861149	Davies et al, 2022 PMID: 35769175 (doi: 10.1016/j.lanwpc.2022.100488)			4720018	153650	63
AUSMDU00006055	Central CC	Central CC	2013-01-28	2013	4.2.2	S	SRR14861186	Davies et al, 2022 PMID: 35769175 (doi: 10.1016/j.lanwpc.2022.100488)			4721888	147284	69
AUSMDU00006277	Central CC	Central CC	2013-01-28	2013	4.2.2	S	SRR14860970	Davies et al, 2022 PMID: 35769175 (doi: 10.1016/j.lanwpc.2022.100488)			4720295	144699	66
AUSMDU00006216	Central CC	Central CC	2013-09-18	2013	4.2.2	S	SRR14861078	Davies et al, 2022 PMID: 35769175 (doi: 10.1016/j.lanwpc.2022.100488)		tviE:Gly12Arg,Ser290Arg	4720645	137404	81
AUSMDU00006178	Central CC	Central CC	2013-02-22	2013	4.2.2	S	SRR14861173	Davies et al, 2022 PMID: 35769175 (doi: 10.1016/j.lanwpc.2022.100488)			4774893	149373	67
AUSMDU00006129	Central CC	Central CC	2013-01-23	2013	4.2.2	S	SRR14861103	Davies et al, 2022 PMID: 35769175 (doi: 10.1016/j.lanwpc.2022.100488)			4720952	129149	77
AUSMDU00006287	Central CC	Central CC	2013-02-04	2013	4.2.2	S	SRR14861053	Davies et al, 2022 PMID: 35769175 (doi: 10.1016/j.lanwpc.2022.100488)			4715200	149373	67
AUSMDU00006245	Central CC	Central CC	2013-01-13	2013	4.2.2	S	SRR14861011	Davies et al, 2022 PMID: 35769175 (doi: 10.1016/j.lanwpc.2022.100488)			4720780	147433	69
AUSMDU00006101	Central CC	Central CC	2013-01-17	2013	4.2.2	S	SRR14861002	Davies et al, 2022 PMID: 35769175 (doi: 10.1016/j.lanwpc.2022.100488)			4720302	149373	71
AUSMDU00006211	Central CC	Central CC	2013-01-18	2013	4.2.2	S	SRR14861033	Davies et al, 2022 PMID: 35769175 (doi: 10.1016/j.lanwpc.2022.100488)			4715180	143408	69
AUSMDU00006200	Central CC	Central CC	2013-07-21	2013	4.2.2	S	SRR14861126	Davies et al, 2022 PMID: 35769175 (doi: 10.1016/j.lanwpc.2022.100488)			4720685	162311	66
AUSMDU00006084	Central CC	Central CC	2013-06-06	2013	4.2.2	S	SRR14861016	Davies et al, 2022 PMID: 35769175 (doi: 10.1016/j.lanwpc.2022.100488)			4720475	143471	69
AUSMDU00006280	Central CC	Central CC		2013	4.2.2	S	SRR14860989	Davies et al, 2022 PMID: 35769175 (doi: 10.1016/j.lanwpc.2022.100488)			4719891	120620	84
AUSMDU00006217	Central CC	Central CC	2013-12-02	2013	4.2.2	S	SRR14861044	Davies et al, 2022 PMID: 35769175 (doi: 10.1016/j.lanwpc.2022.100488)			4721039	144699	67
AUSMDU00006246	Central CC	Central CC	2013-12-09	2013	4.2.2	S	SRR14861037	Davies et al, 2022 PMID: 35769175 (doi: 10.1016/j.lanwpc.2022.100488)			4720942	153650	69
AUSMDU00006194	Central CC	Central CC	2013-01-17	2013	4.2.2	S	SRR14861142	Davies et al, 2022 PMID: 35769175 (doi: 10.1016/j.lanwpc.2022.100488)			4720336	143471	73
AUSMDU00006068	Central CC	Central CC	2013-07-31	2013	4.2.2	S	SRR14861204	Davies et al, 2022 PMID: 35769175 (doi: 10.1016/j.lanwpc.2022.100488)			4720921	147433	66
AUSMDU00006103	Central CC	Central CC	2013-10-06	2013	4.2.2	S	SRR14861095	Davies et al, 2022 PMID: 35769175 (doi: 10.1016/j.lanwpc.2022.100488)			4719100	143471	68
AUSMDU00006123	Central CC	Central CC	2013-12-18	2013	4.2.2	S	SRR14861023	Davies et al, 2022 PMID: 35769175 (doi: 10.1016/j.lanwpc.2022.100488)		tviE:Ser290Arg	4720037	147284	66
AUSMDU00006132	Central CC	Central CC	2013-11-10	2013	4.2.2	S	SRR14861102	Davies et al, 2022 PMID: 35769175 (doi: 10.1016/j.lanwpc.2022.100488)		tviE:Ser290Arg	4720713	143471	72
AUSMDU00006278	Central CC	Central CC	2013-10-01	2013	4.2.2	S	SRR14861100	Davies et al, 2022 PMID: 35769175 (doi: 10.1016/j.lanwpc.2022.100488)		tviE:Ser290Arg	4719349	137374	74
AUSMDU00006311	Central CC	Central CC	2013-10-01	2013	4.2.2	S	SRR14861099	Davies et al, 2022 PMID: 35769175 (doi: 10.1016/j.lanwpc.2022.100488)		tviE:Ser290Arg	4720829	141983	80
AUSMDU00006122	Central CC	Central CC	2013-10-02	2013	4.2.2	S	SRR14860957	Davies et al, 2022 PMID: 35769175 (doi: 10.1016/j.lanwpc.2022.100488)		tviE:Ser290Arg	4720188	143477	73
AUSMDU00006180	Central CC	Central CC	2013-11-19	2013	4.2.2	S	SRR14861155	Davies et al, 2022 PMID: 35769175 (doi: 10.1016/j.lanwpc.2022.100488)		tviE:Ser290Arg	4720937	153650	68
AUSMDU00006162	Central CC	Central CC	2015-07-05	2013	4.2.1	S	SRR14861202	Davies et al, 2022 PMID: 35769175 (doi: 10.1016/j.lanwpc.2022.100488)		tviD:Glu760Lys	4720118	129149	84
AUSMDU00006222	Central CC	Central CC	2012-12-29	2012	4.2.2	S	SRR14860994	Davies et al, 2022 PMID: 35769175 (doi: 10.1016/j.lanwpc.2022.100488)			4720995	147433	73
AUSMDU00006093	Central CC	Central CC	2012-12-27	2012	4.2.2	S	SRR14861024	Davies et al, 2022 PMID: 35769175 (doi: 10.1016/j.lanwpc.2022.100488)			4720266	143471	74
AUSMDU00006187	Central CC	Central CC	2012-12-24	2012	4.2.2	S	SRR14861195	Davies et al, 2022 PMID: 35769175 (doi: 10.1016/j.lanwpc.2022.100488)			4721665	147187	71
AUSMDU00006219	Central CC	Central CC	2012-12-29	2012	4.2.2	S	SRR14860961	Davies et al, 2022 PMID: 35769175 (doi: 10.1016/j.lanwpc.2022.100488)			4720419	153650	70
AUSMDU00006136	Central CC	Central CC	2012-03-21	2012	4.2.2	S	SRR14860988	Davies et al, 2022 PMID: 35769175 (doi: 10.1016/j.lanwpc.2022.100488)		tviE:Ser290Arg	4720840	162312	65
AUSMDU00006036	Central CC	Central CC	2012-12-24	2012	4.2.1	S	SRR14861041	Davies et al, 2022 PMID: 35769175 (doi: 10.1016/j.lanwpc.2022.100488)		tviD:Glu760Lys	4720799	147433	65
ERR331263	Fiji	Fiji	NA	2012	4.2.2	NA	ERR331263	Wong et al, 2015 PMID: 25961941 (doi: 10.1038/ng.3281)			4721720	153811	79
ERR331288	Fiji	Fiji	NA	2012	4.2.2	NA	ERR331288	Wong et al, 2015 PMID: 25961941 (doi: 10.1038/ng.3281)			4755584	150434	162
ERR331280	Fiji	Fiji	NA	2012	4.2.2	NA	ERR331280	Wong et al, 2015 PMID: 25961941 (doi: 10.1038/ng.3281)		tviE:Ser290Arg	4716997	172070	62
ERR331269	Fiji	Fiji	NA	2012	4.2.2	NA	ERR331269	Wong et al, 2015 PMID: 25961941 (doi: 10.1038/ng.3281)		tviE:Ser290Arg	4768036	150434	280
ERR331279	Fiji	Fiji	NA	2012	4.2.2	NA	ERR331279	Wong et al, 2015 PMID: 25961941 (doi: 10.1038/ng.3281)		tviD:Glu716Lys	4722450	150429	84
ERR331275	Fiji	Fiji	NA	2012	4.2.2	NA	ERR331275	Wong et al, 2015 PMID: 25961941 (doi: 10.1038/ng.3281)		tviD:Glu716Lys	4718474	153790	74
ERR331276	Fiji	Fiji	NA	2012	4.2.2	NA	ERR331276	Wong et al, 2015 PMID: 25961941 (doi: 10.1038/ng.3281)		tviD:Glu716Lys	4718483	149258	88
ERR331265	Fiji	Fiji	NA	2012	4.2.2	NA	ERR331265	Wong et al, 2015 PMID: 25961941 (doi: 10.1038/ng.3281)		tviE:Gln219Arg	4751420	150469	157
ERR331274	Fiji	Fiji	NA	2012	4.2.2	NA	ERR331274	Wong et al, 2015 PMID: 25961941 (doi: 10.1038/ng.3281)			4719290	150469	72
ERR331281	Fiji	Fiji	NA	2012	4.2.2	NA	ERR331281	Wong et al, 2015 PMID: 25961941 (doi: 10.1038/ng.3281)			4716858	150434	68
ERR331278	Fiji	Fiji	NA	2012	4.2.2	NA	ERR331278	Wong et al, 2015 PMID: 25961941 (doi: 10.1038/ng.3281)			4714977	149257	72
ERR331282	Fiji	Fiji	NA	2012	4.2.2	NA	ERR331282	Wong et al, 2015 PMID: 25961941 (doi: 10.1038/ng.3281)			4719000	153848	75
ERR331268	Fiji	Fiji	NA	2012	4.2.2	NA	ERR331268	Wong et al, 2015 PMID: 25961941 (doi: 10.1038/ng.3281)			4796256	149316	316
ERR331266	Fiji	Fiji	NA	2012	4.2.2	NA	ERR331266	Wong et al, 2015 PMID: 25961941 (doi: 10.1038/ng.3281)			4724138	149559	76
ERR331267	Fiji	Fiji	NA	2012	4.2.2	NA	ERR331267	Wong et al, 2015 PMID: 25961941 (doi: 10.1038/ng.3281)		tviE:Ser290Arg	4715786	153801	71
ERR331273	Fiji	Fiji	NA	2012	4.2.2	NA	ERR331273	Wong et al, 2015 PMID: 25961941 (doi: 10.1038/ng.3281)		tviE:Ser290Arg	4719214	153811	76
ERR331271	Fiji	Fiji	NA	2012	4.2.2	NA	ERR331271	Wong et al, 2015 PMID: 25961941 (doi: 10.1038/ng.3281)		tviE:Ser290Arg	4717598	153848	65
ERR331264	Fiji	Fiji	NA	2012	4.2.1	NA	ERR331264	Wong et al, 2015 PMID: 25961941 (doi: 10.1038/ng.3281)			4704322	153838	72
ERR331270	Fiji	Fiji	NA	2012	4.2.1	NA	ERR331270	Wong et al, 2015 PMID: 25961941 (doi: 10.1038/ng.3281)		tviD:Asp249Asn	4720760	149351	72
ERR213226	Fiji	Fiji	NA	2011	4.2.2	NA	ERR213226	Wong et al, 2015 PMID: 25961941 (doi: 10.1038/ng.3281)			4716002	172049	62
ERR331260	Fiji	Fiji	NA	2011	4.2.2	NA	ERR331260	Wong et al, 2015 PMID: 25961941 (doi: 10.1038/ng.3281)			4731654	150429	118
ERR213236	Fiji	Fiji	NA	2011	4.2.2	NA	ERR213236	Wong et al, 2015 PMID: 25961941 (doi: 10.1038/ng.3281)			4716881	150469	63
ERR213246	Fiji	Fiji	NA	2011	4.2.2	NA	ERR213246	Wong et al, 2015 PMID: 25961941 (doi: 10.1038/ng.3281)			4716349	153786	65
ERR213231	Fiji	Fiji	NA	2011	4.2.2	NA	ERR213231	Wong et al, 2015 PMID: 25961941 (doi: 10.1038/ng.3281)			4718082	153848	63
ERR213244	Fiji	Fiji	NA	2011	4.2.2	NA	ERR213244	Wong et al, 2015 PMID: 25961941 (doi: 10.1038/ng.3281)			4716246	153786	67
ERR213243	Fiji	Fiji	NA	2011	4.2.2	NA	ERR213243	Wong et al, 2015 PMID: 25961941 (doi: 10.1038/ng.3281)			4717332	153786	71
ERR213239	Fiji	Fiji	NA	2011	4.2.2	NA	ERR213239	Wong et al, 2015 PMID: 25961941 (doi: 10.1038/ng.3281)			4718593	153848	63
ERR213238	Fiji	Fiji	NA	2011	4.2.2	NA	ERR213238	Wong et al, 2015 PMID: 25961941 (doi: 10.1038/ng.3281)			4717558	153848	65
ERR213245	Fiji	Fiji	NA	2011	4.2.2	NA	ERR213245	Wong et al, 2015 PMID: 25961941 (doi: 10.1038/ng.3281)			4718076	153848	63
ERR213247	Fiji	Fiji	NA	2011	4.2.2	NA	ERR213247	Wong et al, 2015 PMID: 25961941 (doi: 10.1038/ng.3281)			4716514	153786	68
ERR213240	Fiji	Fiji	NA	2011	4.2.2	NA	ERR213240	Wong et al, 2015 PMID: 25961941 (doi: 10.1038/ng.3281)			4734240	172113	104
ERR213232	Fiji	Fiji	NA	2011	4.2.2	NA	ERR213232	Wong et al, 2015 PMID: 25961941 (doi: 10.1038/ng.3281)			4716550	153786	70
ERR213237	Fiji	Fiji	NA	2011	4.2.2	NA	ERR213237	Wong et al, 2015 PMID: 25961941 (doi: 10.1038/ng.3281)			4715888	153786	66
ERR213225	Fiji	Fiji	NA	2011	4.2.2	NA	ERR213225	Wong et al, 2015 PMID: 25961941 (doi: 10.1038/ng.3281)			4718186	153848	64
ERR213234	Fiji	Fiji	NA	2011	4.2.2	NA	ERR213234	Wong et al, 2015 PMID: 25961941 (doi: 10.1038/ng.3281)			4718511	153848	65
ERR213235	Fiji	Fiji	NA	2011	4.2.2	NA	ERR213235	Wong et al, 2015 PMID: 25961941 (doi: 10.1038/ng.3281)			4718902	153848	69
ERR213219	Fiji	Fiji	NA	2011	4.2.2	NA	ERR213219	Wong et al, 2015 PMID: 25961941 (doi: 10.1038/ng.3281)			4718764	153848	64
ERR213241	Fiji	Fiji	NA	2011	4.2.2	NA	ERR213241	Wong et al, 2015 PMID: 25961941 (doi: 10.1038/ng.3281)			4715905	153786	67
ERR213230	Fiji	Fiji	NA	2011	4.2.2	NA	ERR213230	Wong et al, 2015 PMID: 25961941 (doi: 10.1038/ng.3281)		tviE:Cys137Arg,Gln219Arg	4717468	150469	65
ERR213229	Fiji	Fiji	NA	2011	4.2.2	NA	ERR213229	Wong et al, 2015 PMID: 25961941 (doi: 10.1038/ng.3281)			4718325	150469	67
ERR213222	Fiji	Fiji	NA	2011	4.2.2	NA	ERR213222	Wong et al, 2015 PMID: 25961941 (doi: 10.1038/ng.3281)		tviE:Ser290Arg	4716086	153786	66
ERR213228	Fiji	Fiji	NA	2011	4.2.2	NA	ERR213228	Wong et al, 2015 PMID: 25961941 (doi: 10.1038/ng.3281)			4717716	153848	63
ERR213220	Fiji	Fiji	NA	2011	4.2.2	NA	ERR213220	Wong et al, 2015 PMID: 25961941 (doi: 10.1038/ng.3281)			4718667	153848	67
ERR213223	Fiji	Fiji	NA	2011	4.2.2	NA	ERR213223	Wong et al, 2015 PMID: 25961941 (doi: 10.1038/ng.3281)			4718452	153848	67
ERR331261	Fiji	Fiji	NA	2011	4.2.2	NA	ERR331261	Wong et al, 2015 PMID: 25961941 (doi: 10.1038/ng.3281)			4744358	150434	143
ERR213221	Fiji	Fiji	NA	2011	4.2.2	NA	ERR213221	Wong et al, 2015 PMID: 25961941 (doi: 10.1038/ng.3281)			4716764	153838	64
ERR213224	Fiji	Fiji	NA	2011	4.2.2	NA	ERR213224	Wong et al, 2015 PMID: 25961941 (doi: 10.1038/ng.3281)			4715500	172049	62
ERR213227	Fiji	Fiji	NA	2011	4.2.2	NA	ERR213227	Wong et al, 2015 PMID: 25961941 (doi: 10.1038/ng.3281)			4716865	172049	70
ERR213242	Fiji	Fiji	NA	2011	4.2.2	NA	ERR213242	Wong et al, 2015 PMID: 25961941 (doi: 10.1038/ng.3281)		tviE:Ser290Arg	4717708	172113	58
ERR213233	Fiji	Fiji	NA	2011	4.2.1	NA	ERR213233	Wong et al, 2015 PMID: 25961941 (doi: 10.1038/ng.3281)		tviD:Asp249Asn	4719748	153848	72
ERR331262	Fiji	Fiji	NA	2011	4.2.1	NA	ERR331262	Wong et al, 2015 PMID: 25961941 (doi: 10.1038/ng.3281)		tviD:Glu760Lys	4716965	150470	64
ERR213248	Fiji	Fiji	NA	2009	4.2.2	NA	ERR213248	Wong et al, 2015 PMID: 25961941 (doi: 10.1038/ng.3281)			4718164	153848	63
ERR204261	Fiji	Fiji	NA	2008	4.2.2	NA	ERR204261	Wong et al, 2015 PMID: 25961941 (doi: 10.1038/ng.3281)			4716995	153848	61
ERR204266	Fiji	Fiji	NA	2008	4.2.2	NA	ERR204266	Wong et al, 2015 PMID: 25961941 (doi: 10.1038/ng.3281)			4716446	172113	57
ERR204265	Fiji	Fiji	NA	2008	4.2.2	NA	ERR204265	Wong et al, 2015 PMID: 25961941 (doi: 10.1038/ng.3281)			4717715	172113	58
ERR204251	Fiji	Fiji	NA	2008	4.2.2	NA	ERR204251	Wong et al, 2015 PMID: 25961941 (doi: 10.1038/ng.3281)		tviD:Gly616Ser	4718068	153847	63
ERR204254	Fiji	Fiji	NA	2008	4.2.2	NA	ERR204254	Wong et al, 2015 PMID: 25961941 (doi: 10.1038/ng.3281)			4715570	172049	60
ERR204267	Fiji	Fiji	NA	2008	4.2.2	NA	ERR204267	Wong et al, 2015 PMID: 25961941 (doi: 10.1038/ng.3281)			4718099	153848	60
ERR204272	Fiji	Fiji	NA	2008	4.2.2	NA	ERR204272	Wong et al, 2015 PMID: 25961941 (doi: 10.1038/ng.3281)			4717397	172113	58
ERR204273	Fiji	Fiji	NA	2008	4.2.2	NA	ERR204273	Wong et al, 2015 PMID: 25961941 (doi: 10.1038/ng.3281)			4718051	172113	58
ERR213288	Fiji	Fiji	NA	2008	4.2.2	NA	ERR213288	Wong et al, 2015 PMID: 25961941 (doi: 10.1038/ng.3281)			4718385	172113	59
ERR204264	Fiji	Fiji	NA	2008	4.2.2	NA	ERR204264	Wong et al, 2015 PMID: 25961941 (doi: 10.1038/ng.3281)			4717273	172113	59
ERR213290	Fiji	Fiji	NA	2008	4.2.2	NA	ERR213290	Wong et al, 2015 PMID: 25961941 (doi: 10.1038/ng.3281)			4718208	153848	60
ERR213289	Fiji	Fiji	NA	2008	4.2.2	NA	ERR213289	Wong et al, 2015 PMID: 25961941 (doi: 10.1038/ng.3281)			4717462	153848	58
ERR204275	Fiji	Fiji	NA	2008	4.2.2	NA	ERR204275	Wong et al, 2015 PMID: 25961941 (doi: 10.1038/ng.3281)			4717064	153848	60
ERR204276	Fiji	Fiji	NA	2008	4.2.2	NA	ERR204276	Wong et al, 2015 PMID: 25961941 (doi: 10.1038/ng.3281)			4717720	153848	63
ERR204269	Fiji	Fiji	NA	2008	4.2.2	NA	ERR204269	Wong et al, 2015 PMID: 25961941 (doi: 10.1038/ng.3281)			4717604	172113	59
ERR204260	Fiji	Fiji	NA	2008	4.2.2	NA	ERR204260	Wong et al, 2015 PMID: 25961941 (doi: 10.1038/ng.3281)			4723972	172374	57
ERR204246	Fiji	Fiji	NA	2008	4.2.2	NA	ERR204246	Wong et al, 2015 PMID: 25961941 (doi: 10.1038/ng.3281)			4717921	150469	61
ERR204263	Fiji	Fiji	NA	2008	4.2.2	NA	ERR204263	Wong et al, 2015 PMID: 25961941 (doi: 10.1038/ng.3281)			4717467	153848	61
ERR204247	Fiji	Fiji	NA	2008	4.2.2	NA	ERR204247	Wong et al, 2015 PMID: 25961941 (doi: 10.1038/ng.3281)			4717819	153848	61
ERR343285	Fiji	Fiji	NA	2008	4.2.2	NA	ERR343285	Wong et al, 2015 PMID: 25961941 (doi: 10.1038/ng.3281)		tviE:Gln219Lys	4718593	172113	60
ERR331283	Fiji	Fiji	NA	2008	4.2.2	NA	ERR331283	Wong et al, 2015 PMID: 25961941 (doi: 10.1038/ng.3281)			4717875	172103	60
ERR331287	Fiji	Fiji	NA	2008	4.2.2	NA	ERR331287	Wong et al, 2015 PMID: 25961941 (doi: 10.1038/ng.3281)		tviD:Cys150Tyr,Glu716Lys	4724599	150434	86
ERR331285	Fiji	Fiji	NA	2008	4.2.2	NA	ERR331285	Wong et al, 2015 PMID: 25961941 (doi: 10.1038/ng.3281)		tviD:Ile63Leu	4722531	150469	84
ERR331284	Fiji	Fiji	NA	2008	4.2.2	NA	ERR331284	Wong et al, 2015 PMID: 25961941 (doi: 10.1038/ng.3281)		tviD:Ile63Leu	4742387	150469	145
ERR204262	Fiji	Fiji	NA	2008	4.2.2	NA	ERR204262	Wong et al, 2015 PMID: 25961941 (doi: 10.1038/ng.3281)			4716865	172113	59
ERR204274	Fiji	Fiji	NA	2008	4.2.2	NA	ERR204274	Wong et al, 2015 PMID: 25961941 (doi: 10.1038/ng.3281)			4715114	153786	60
ERR352333	Fiji	Fiji	NA	2008	4.2.2	NA	ERR352333	Wong et al, 2015 PMID: 25961941 (doi: 10.1038/ng.3281)		tviE:Ser290Arg	4717372	153848	61
ERR343281	Fiji	Fiji	NA	2008	4.2.1	NA	ERR343281	Wong et al, 2015 PMID: 25961941 (doi: 10.1038/ng.3281)		tviD:Ile109Lys	4674682	150470	62
ERR204253	Fiji	Fiji	NA	2008	4.2.1	NA	ERR204253	Wong et al, 2015 PMID: 25961941 (doi: 10.1038/ng.3281)			4718087	153848	59
ERR204256	Fiji	Fiji	NA	2008	4.2.1	NA	ERR204256	Wong et al, 2015 PMID: 25961941 (doi: 10.1038/ng.3281)			4717784	150470	62
ERR204271	Fiji	Fiji	NA	2008	4.2.1	NA	ERR204271	Wong et al, 2015 PMID: 25961941 (doi: 10.1038/ng.3281)		tviD:Arg223Gly	4718230	153848	59
ERR204244	Fiji	Fiji	NA	2008	4.2.1	NA	ERR204244	Wong et al, 2015 PMID: 25961941 (doi: 10.1038/ng.3281)			4717123	153838	67
ERR204249	Fiji	Fiji	NA	2008	4.2.1	NA	ERR204249	Wong et al, 2015 PMID: 25961941 (doi: 10.1038/ng.3281)			4718249	153848	60
ERR204250	Fiji	Fiji	NA	2008	4.2.1	NA	ERR204250	Wong et al, 2015 PMID: 25961941 (doi: 10.1038/ng.3281)		tviD:Asp249Asn	4717961	153848	59
ERR204252	Fiji	Fiji	NA	2008	4.2.1	NA	ERR204252	Wong et al, 2015 PMID: 25961941 (doi: 10.1038/ng.3281)		tviD:Asp249Asn	4717870	172107	58
ERR204245	Fiji	Fiji	NA	2008	4.2.1	NA	ERR204245	Wong et al, 2015 PMID: 25961941 (doi: 10.1038/ng.3281)		tviD:Asp249Asn	4718147	153848	60
ERR204258	Fiji	Fiji	NA	2008	4.2.1	NA	ERR204258	Wong et al, 2015 PMID: 25961941 (doi: 10.1038/ng.3281)		tviD:Asp249Asn	4717737	172107	57
ERR204248	Fiji	Fiji	NA	2008	4.2.1	NA	ERR204248	Wong et al, 2015 PMID: 25961941 (doi: 10.1038/ng.3281)		tviD:Asp249Asn	4718380	150470	62
ERR204255	Fiji	Fiji	NA	2008	4.2.1	NA	ERR204255	Wong et al, 2015 PMID: 25961941 (doi: 10.1038/ng.3281)		tviD:Asp249Asn	4718216	172107	59
ERR204270	Fiji	Fiji	NA	2008	4.2.1	NA	ERR204270	Wong et al, 2015 PMID: 25961941 (doi: 10.1038/ng.3281)		tviD:Asp249Asn	4718324	153848	62
ERR204259	Fiji	Fiji	NA	2008	4.2.1	NA	ERR204259	Wong et al, 2015 PMID: 25961941 (doi: 10.1038/ng.3281)		tviD:Asp249Asn	4718066	172107	59
ERR204257	Fiji	Fiji	NA	2008	4.2.1	NA	ERR204257	Wong et al, 2015 PMID: 25961941 (doi: 10.1038/ng.3281)		tviD:Asp249Asn	4717529	153848	60
ERR343279	Fiji Ref genome	Fiji Ref genome	NA	2007	4.2.2	NA	ERR343279	Wong et al, 2015 PMID: 25961941 (doi: 10.1038/ng.3281)			4718056	172109	60
ERR213250	Fiji	Fiji	NA	2000	4.2.1	NA	ERR213250	Wong et al, 2015 PMID: 25961941 (doi: 10.1038/ng.3281)		tviD:Glu760Lys	4717620	172107	59
ERR213249	Fiji	Fiji	NA	2000	4.2.1	NA	ERR213249	Wong et al, 2015 PMID: 25961941 (doi: 10.1038/ng.3281)		tviD:Glu760Lys	4718060	153848	63
ERR213252	Fiji	Fiji	NA	1997	4.2.1	NA	ERR213252	Wong et al, 2015 PMID: 25961941 (doi: 10.1038/ng.3281)		tviD:Glu760Lys	4717573	153838	59
ERR213251	Fiji	Fiji	NA	1997	4.2.1	NA	ERR213251	Wong et al, 2015 PMID: 25961941 (doi: 10.1038/ng.3281)		tviD:Glu760Lys	4719143	153848	66
ERR213259	Fiji	Fiji	NA	1996	4.2.1	NA	ERR213259	Wong et al, 2015 PMID: 25961941 (doi: 10.1038/ng.3281)		tviD:Glu760Lys	4718423	153848	61
ERR213254	Fiji	Fiji	NA	1996	4.2.1	NA	ERR213254	Wong et al, 2015 PMID: 25961941 (doi: 10.1038/ng.3281)		tviD:Glu760Lys	4717924	153848	63
ERR213255	Fiji	Fiji	NA	1996	4.2.1	NA	ERR213255	Wong et al, 2015 PMID: 25961941 (doi: 10.1038/ng.3281)		tviD:Glu760Lys	4719308	150470	69
ERR213257	Fiji	Fiji	NA	1996	4.2.1	NA	ERR213257	Wong et al, 2015 PMID: 25961941 (doi: 10.1038/ng.3281)		tviD:Glu760Lys	4719197	153848	64
ERR213258	Fiji	Fiji	NA	1996	4.2.1	NA	ERR213258	Wong et al, 2015 PMID: 25961941 (doi: 10.1038/ng.3281)		tviD:Glu760Lys	4718284	150470	62
ERR213256	Fiji	Fiji	NA	1996	4.2.1	NA	ERR213256	Wong et al, 2015 PMID: 25961941 (doi: 10.1038/ng.3281)		tviD:Glu760Lys	4718198	153848	61
ERR213280	Fiji	Fiji	NA	1994	4.2.1	NA	ERR213280	Wong et al, 2015 PMID: 25961941 (doi: 10.1038/ng.3281)			4718076	150470	62
ERR357477	Fiji	Fiji	NA	1985	4.2.1	NA	ERR357477	Wong et al, 2015 PMID: 25961941 (doi: 10.1038/ng.3281)			4718002	153848	60
ERR352316	Fiji	Fiji	NA	1984	4.2.1	NA	ERR352316	Wong et al, 2015 PMID: 25961941 (doi: 10.1038/ng.3281)		tviD:Glu810Gly,tviE:Ser290Gly	4717552	172107	57
ERR357806	Fiji	Fiji	NA	1984	4.2.1	NA	ERR357806	Wong et al, 2015 PMID: 25961941 (doi: 10.1038/ng.3281)			4717953	172115	59
ERR357467	Fiji	Fiji	NA	1983	4.2.1	NA	ERR357467	Wong et al, 2015 PMID: 25961941 (doi: 10.1038/ng.3281)			4717753	153848	60
ERR357466	Fiji	Fiji	NA	1983	4.2.1	NA	ERR357466	Wong et al, 2015 PMID: 25961941 (doi: 10.1038/ng.3281)			4717935	153848	59
ERR352494	Fiji	Fiji	NA	1983	4.2.1	NA	ERR352494	Wong et al, 2015 PMID: 25961941 (doi: 10.1038/ng.3281)			4718034	150470	62
ERR352312	Fiji	Fiji	NA	1983	4.2.1	NA	ERR352312	Wong et al, 2015 PMID: 25961941 (doi: 10.1038/ng.3281)			4717738	149351	64
ERR357464	Fiji	Fiji	NA	1982	4.2.1	NA	ERR357464	Wong et al, 2015 PMID: 25961941 (doi: 10.1038/ng.3281)			4717796	153848	61
ERR357801	Fiji	Fiji	NA	1981	4.2.1	NA	ERR357801	Wong et al, 2015 PMID: 25961941 (doi: 10.1038/ng.3281)			4716954	166368	63
ERR357457	Fiji	Fiji	NA	1981	4.2.1	NA	ERR357457	Wong et al, 2015 PMID: 25961941 (doi: 10.1038/ng.3281)			4717324	172115	59

## Sheet: Supplementary_table_4
Supplementary Table 4. SNPs and small indels in 782 Fiji S. Typhi isolates (positions relative to genotyphi 4.2.2 reference genome ERL072973)
	POS	ID	REF	ALT	QUAL	FILTER	x	type	EFFECT	CDS	GENE	location_type	location_gene	coding	yy	nuc	prot	loc_nuc	loc_nuc2	loc_prot	yz	ll	FORMAT	AUSMDU00008783_SNPs	AUSMDU00008784_SNPs	AUSMDU00008785_SNPs	AUSMDU00008786_SNPs	AUSMDU00008787_SNPs	AUSMDU00008788_SNPs	AUSMDU00008789_SNPs	AUSMDU00008790_SNPs	AUSMDU00008791_SNPs	AUSMDU00008792_SNPs	AUSMDU00008793_SNPs	AUSMDU00008794_SNPs	AUSMDU00008795_SNPs	AUSMDU00008796_SNPs	AUSMDU00008797_SNPs	AUSMDU00008798_SNPs	AUSMDU00008799_SNPs	AUSMDU00008800_SNPs	AUSMDU00008801_SNPs	AUSMDU00008802_SNPs	AUSMDU00008803_SNPs	AUSMDU00008804_SNPs	AUSMDU00008805_SNPs	AUSMDU00008806_SNPs	AUSMDU00008807_SNPs	AUSMDU00008808_SNPs
361|missense_variant|AEG73_RS00005|MODERATE|SNP	361	.	G	A	6614.58	.	QR=0;RO=0;ANN=A	missense_variant	MODERATE	AEG73_RS00005	GENE_AEG73_RS00005	transcript	TRANSCRIPT_AEG73_RS00005	protein_coding	2023-01-01	c.361G>A	p.Ala121Thr	361/1401	361/1401	121/466		;DP=656;AB=0;AO=135;QA=4573;TYPE=snp	GT:DP:RO:QR:AO:QA:GL	0	0	0	0	0	0	0	0	0	0	0	0	0	0	0	0	0	0	0	0	0	0	0	0	0	0
1152|synonymous_variant|AEG73_RS00005|LOW|SNP	1152	.	A	G	10575.8	.	QR=0;RO=0;ANN=G	synonymous_variant	LOW	AEG73_RS00005	GENE_AEG73_RS00005	transcript	TRANSCRIPT_AEG73_RS00005	protein_coding	2023-01-01	c.1152A>G	p.Glu384Glu	1152/1401	1152/1401	384/466		;DP=37087;AB=0;AO=59;QA=2236;TYPE=snp	GT:DP:RO:QR:AO:QA:GL	0	0	0	0	0	0	0	1	1	0	0	0	0	1	0	0	0	0	0	0	1	0	0	0	0	0
5200|synonymous_variant|AEG73_RS00020|LOW|SNP	5200	.	G	A	1829.82	.	QR=0;RO=0;ANN=A	synonymous_variant	LOW	AEG73_RS00020	GENE_AEG73_RS00020	transcript	TRANSCRIPT_AEG73_RS00020	protein_coding	2023-01-01	c.1395G>A	p.Gln465Gln	1395/2415	1395/2415	465/804		;DP=57;AB=0;AO=57;QA=2070;TYPE=snp	GT:DP:RO:QR:AO:QA:GL	0	0	0	0	0	0	0	0	0	0	0	0	0	0	0	0	0	0	0	0	0	0	0	0	0	0
6044|missense_variant|AEG73_RS00020|MODERATE|SNP	6044	.	C	T	5370.7	.	QR=0;RO=0;ANN=T	missense_variant	MODERATE	AEG73_RS00020	GENE_AEG73_RS00020	transcript	TRANSCRIPT_AEG73_RS00020	protein_coding	2023-01-01	c.2239C>T	p.Pro747Ser	2239/2415	2239/2415	747/804		;DP=485;AB=0;AO=173;QA=6026;TYPE=snp	GT:DP:RO:QR:AO:QA:GL	0	0	0	0	0	0	0	0	0	0	0	0	0	0	0	0	0	0	0	0	0	0	0	0	0	0
8333|synonymous_variant|AEG73_RS00030|LOW|SNP	8333	.	G	A	3849.81	.	QR=0;RO=0;ANN=A	synonymous_variant	LOW	AEG73_RS00030	GENE_AEG73_RS00030	transcript	TRANSCRIPT_AEG73_RS00030	protein_coding	2023-01-01	c.111C>T	p.Ser37Ser	111/1194	111/1194	37/397		;DP=129;AB=0;AO=129;QA=4471;TYPE=snp	GT:DP:RO:QR:AO:QA:GL	0	0	0	0	0	0	0	0	0	0	0	0	0	0	0	0	0	0	0	0	0	0	0	0	0	0
8529|synonymous_variant|AEG73_RS00035|LOW|SNP	8529	.	G	A	12052.5	.	QR=0;RO=0;ANN=A	synonymous_variant	LOW	AEG73_RS00035	GENE_AEG73_RS00035	transcript	TRANSCRIPT_AEG73_RS00035	protein_coding	2023-01-01	c.1191C>T	p.Gly397Gly	1191/1263	1191/1263	397/420		;DP=21008;AB=0;AO=63;QA=2260;TYPE=snp	GT:DP:RO:QR:AO:QA:GL	0	0	0	0	0	0	0	1	1	0	0	0	0	1	0	0	0	0	0	0	1	0	0	0	0	0
34600|stop_gained|AEG73_RS00155|HIGH|SNP	34600	.	C	T	9996.67	.	QR=0;RO=0;ANN=T	stop_gained	HIGH	AEG73_RS00155	GENE_AEG73_RS00155	transcript	TRANSCRIPT_AEG73_RS00155	protein_coding	2023-01-01	c.187C>T	p.Gln63*	187/1662	187/1662	63/553		;DP=608;AB=0;AO=276;QA=9416;TYPE=snp	GT:DP:RO:QR:AO:QA:GL	0	0	0	0	0	0	0	0	0	0	0	0	0	0	0	0	0	0	0	0	0	0	0	0	0	0
37441|stop_gained|AEG73_RS00170|HIGH|SNP	37441	.	G	A	9996.26	.	QR=0;RO=0;ANN=A	stop_gained	HIGH	AEG73_RS00170	GENE_AEG73_RS00170	transcript	TRANSCRIPT_AEG73_RS00170	protein_coding	2023-01-01	c.228G>A	p.Trp76*	228/531	228/531	76/176		;DP=11359;AB=0;AO=258;QA=8831;TYPE=snp	GT:DP:RO:QR:AO:QA:GL	0	0	0	0	0	0	0	0	0	0	0	0	0	0	0	0	0	0	0	0	0	0	0	0	0	0
38540|missense_variant|AEG73_RS00175|MODERATE|SNP	38540	.	G	T	8671.38	.	QR=0;RO=0;ANN=T	missense_variant	MODERATE	AEG73_RS00175	GENE_AEG73_RS00175	transcript	TRANSCRIPT_AEG73_RS00175	protein_coding	2023-01-01	c.609C>A	p.His203Gln	609/1323	609/1323	203/440		;DP=1280;AB=0;AO=284;QA=9696;TYPE=snp	GT:DP:RO:QR:AO:QA:GL	0	0	0	0	0	0	0	0	0	0	0	0	0	0	0	0	0	0	0	0	0	0	0	0	0	0
45629|missense_variant|AEG73_RS00210|MODERATE|SNP	45629	.	C	T	3887.99	.	QR=0;RO=0;ANN=T	missense_variant	MODERATE	AEG73_RS00210	GENE_AEG73_RS00210	transcript	TRANSCRIPT_AEG73_RS00210	protein_coding	2023-01-01	c.176G>A	p.Gly59Asp	176/192	176/192	59/63		;DP=127;AB=0;AO=127;QA=4384;TYPE=snp	GT:DP:RO:QR:AO:QA:GL	0	0	0	0	0	0	0	0	0	0	0	0	0	0	0	0	0	0	0	0	0	0	0	0	0	0
48955|intergenic_region|AEG73_RS00230-AEG73_RS00235|MODIFIER|SNP	48955	.	G	T	14043.9	.	QR=0;RO=0;ANN=T	intergenic_region	MODIFIER	AEG73_RS00230-AEG73_RS00235	GENE_AEG73_RS00230-GENE_AEG73_RS00235	intergenic_region	GENE_AEG73_RS00230-GENE_AEG73_RS00235			n.48955G>T						;DP=22575;AB=0;AO=63;QA=2325;TYPE=snp	GT:DP:RO:QR:AO:QA:GL	0	0	0	0	0	0	0	1	1	0	0	0	0	1	0	0	0	0	0	0	1	0	0	0	0	0
56667|synonymous_variant|AEG73_RS00265|LOW|SNP	56667	.	C	T	7287.15	.	QR=146;RO=4;ANN=T	synonymous_variant	LOW	AEG73_RS00265	GENE_AEG73_RS00265	transcript	TRANSCRIPT_AEG73_RS00265	protein_coding	2023-01-01	c.570C>T	p.His190His	570/1392	570/1392	190/463		;DP=543;AB=0;AO=127;QA=4507;TYPE=snp	GT:DP:RO:QR:AO:QA:GL	0	0	0	0	0	0	0	0	0	0	0	0	0	0	0	0	0	0	0	0	0	0	0	0	0	0
76175|missense_variant|AEG73_RS00380|MODERATE|SNP	76175	.	C	T	4367.38	.	QR=0;RO=0;ANN=T	missense_variant	MODERATE	AEG73_RS00380	GENE_AEG73_RS00380	transcript	TRANSCRIPT_AEG73_RS00380	protein_coding	2023-01-01	c.82C>T	p.Leu28Phe	82/942	82/942	28/313		;DP=148;AB=0;AO=148;QA=4892;TYPE=snp	GT:DP:RO:QR:AO:QA:GL	0	0	0	0	0	0	0	0	0	0	0	0	0	0	0	0	0	0	0	0	0	0	0	0	0	0
80627|synonymous_variant|AEG73_RS00395|LOW|SNP	80627	.	C	T	10406.6	.	QR=0;RO=0;ANN=T	synonymous_variant	LOW	AEG73_RS00395	GENE_AEG73_RS00395	transcript	TRANSCRIPT_AEG73_RS00395	protein_coding	2023-01-01	c.1227C>T	p.Ala409Ala	1227/2727	1227/2727	409/908		;DP=4407;AB=0;AO=267;QA=9070;TYPE=snp	GT:DP:RO:QR:AO:QA:GL	0	0	0	0	0	0	0	0	0	0	0	0	0	0	0	0	0	0	0	0	0	0	0	0	0	0
85196|synonymous_variant|AEG73_RS00420|LOW|SNP	85196	.	C	T	6196.82	.	QR=0;RO=0;ANN=T	synonymous_variant	LOW	AEG73_RS00420	GENE_AEG73_RS00420	transcript	TRANSCRIPT_AEG73_RS00420	protein_coding	2023-01-01	c.489C>T	p.Gly163Gly	489/857	489/857	163/284		WARNING_TRANSCRIPT_MULTIPLE_STOP_CODONS;DP=218;AB=0;AO=218;QA=6944;TYPE=snp	GT:DP:RO:QR:AO:QA:GL	0	0	0	0	0	0	0	0	0	0	0	0	0	0	0	0	0	0	0	0	0	0	0	0	0	0
86573|missense_variant|AEG73_RS00430|MODERATE|SNP	86573	.	T	C	6319.82	.	QR=0;RO=0;ANN=C	missense_variant	MODERATE	AEG73_RS00430	GENE_AEG73_RS00430	transcript	TRANSCRIPT_AEG73_RS00430	protein_coding	2023-01-01	c.2431A>G	p.Thr811Ala	2431/2870	2431/2870	811/955		WARNING_TRANSCRIPT_MULTIPLE_STOP_CODONS;DP=209;AB=0;AO=209;QA=7082;TYPE=snp	GT:DP:RO:QR:AO:QA:GL	0	0	0	0	0	0	1	0	0	0	0	0	0	0	0	0	0	0	0	0	0	0	0	0	0	0
87187|disruptive_inframe_deletion|AEG73_RS00430|MODERATE|del15	87187	.	TACTGGATCAGGGTCC	T	394.878	.	QR=0;RO=0;ANN=T	disruptive_inframe_deletion	MODERATE	AEG73_RS00430	GENE_AEG73_RS00430	transcript	TRANSCRIPT_AEG73_RS00430	protein_coding	2023-01-01	c.1802_1816delGGACCCTGATCCAGT	p.Trp601_Gln605del	1816/2870	1802/2870	601/955		WARNING_TRANSCRIPT_MULTIPLE_STOP_CODONS;DP=19;AB=0;AO=19;QA=522;TYPE=del	GT:DP:RO:QR:AO:QA:GL	0	0	0	0	0	0	0	0	0	0	0	0	0	0	0	0	0	0	0	0	0	0	0	0	0	0
87217|missense_variant|AEG73_RS00430|MODERATE|SNP	87217	.	A	G	650.441	.	QR=0;RO=0;ANN=G	missense_variant	MODERATE	AEG73_RS00430	GENE_AEG73_RS00430	transcript	TRANSCRIPT_AEG73_RS00430	protein_coding	2023-01-01	c.1787T>C	p.Leu596Ser	1787/2870	1787/2870	596/955		WARNING_TRANSCRIPT_MULTIPLE_STOP_CODONS;DP=22;AB=0;AO=22;QA=780;TYPE=snp	GT:DP:RO:QR:AO:QA:GL	0	0	0	0	0	0	0	0	0	0	0	0	0	0	0	0	0	0	0	0	0	0	0	0	0	0
87826|missense_variant|AEG73_RS00430|MODERATE|SNP	87826	.	C	T	9160.21	.	QR=36;RO=1;ANN=T	missense_variant	MODERATE	AEG73_RS00430	GENE_AEG73_RS00430	transcript	TRANSCRIPT_AEG73_RS00430	protein_coding	2023-01-01	c.1178G>A	p.Arg393Gln	1178/2870	1178/2870	393/955		WARNING_TRANSCRIPT_MULTIPLE_STOP_CODONS;DP=4627;AB=0;AO=283;QA=10235;TYPE=snp	GT:DP:RO:QR:AO:QA:GL	0	0	0	0	0	0	0	0	0	0	0	0	0	0	0	0	0	0	0	0	0	0	0	0	0	0
92174|missense_variant|AEG73_RS00445|MODERATE|SNP	92174	.	A	G	8673.47	.	QR=0;RO=0;ANN=G	missense_variant	MODERATE	AEG73_RS00445	GENE_AEG73_RS00445	transcript	TRANSCRIPT_AEG73_RS00445	protein_coding	2023-01-01	c.223T>C	p.Phe75Leu	223/984	223/984	75/327		;DP=8544;AB=0;AO=57;QA=2034;TYPE=snp	GT:DP:RO:QR:AO:QA:GL	0	0	0	0	0	0	0	0	0	0	0	0	0	0	0	0	0	0	0	0	0	0	0	0	0	0
96166|synonymous_variant|AEG73_RS00470|LOW|SNP	96166	.	C	T	6485.23	.	QR=0;RO=0;ANN=T	synonymous_variant	LOW	AEG73_RS00470	GENE_AEG73_RS00470	transcript	TRANSCRIPT_AEG73_RS00470	protein_coding	2023-01-01	c.453C>T	p.Arg151Arg	453/1383	453/1383	151/460		,T	GT:DP:RO:QR:AO:QA:GL	0	0	0	0	0	0	0	0	0	0	0	0	0	0	0	0	0	0	0	0	0	0	0	0	0	0
101332|intragenic_variant|AEG73_RS00465|MODIFIER|SNP	101332	.	G	A	7605.92	.	QR=0;RO=0;ANN=A	intragenic_variant	MODIFIER	AEG73_RS00465	null	gene_variant	null			n.101332G>A						;DP=373;AB=0;AO=263;QA=8551;TYPE=snp	GT:DP:RO:QR:AO:QA:GL	0	0	0	0	0	0	0	0	0	0	0	0	0	0	0	0	0	0	0	0	0	0	0	0	0	0
122081|missense_variant|AEG73_RS00595|MODERATE|SNP	122081	.	T	C	4072.12	.	QR=0;RO=0;ANN=C	missense_variant	MODERATE	AEG73_RS00595	GENE_AEG73_RS00595	transcript	TRANSCRIPT_AEG73_RS00595	protein_coding	2023-01-01	c.475A>G	p.Lys159Glu	475/480	475/480	159/159		,C	GT:DP:RO:QR:AO:QA:GL	0	0	0	0	0	0	0	0	0	0	0	0	0	0	0	0	0	0	0	0	0	0	0	0	0	0
131790|missense_variant|AEG73_RS00645|MODERATE|SNP	131790	.	G	A	3116.46	.	QR=0;RO=0;ANN=A	missense_variant	MODERATE	AEG73_RS00645	GENE_AEG73_RS00645	transcript	TRANSCRIPT_AEG73_RS00645	protein_coding	2023-01-01	c.235G>A	p.Gly79Arg	235/699	235/699	79/232		,A	GT:DP:RO:QR:AO:QA:GL	0	0	0	0	0	0	0	0	0	0	0	0	0	0	0	0	0	0	0	0	0	0	0	0	0	0
141785|missense_variant|AEG73_RS00695|MODERATE|SNP	141785	.	T	C	3559.15	.	QR=0;RO=0;ANN=C	missense_variant	MODERATE	AEG73_RS00695	GENE_AEG73_RS00695	transcript	TRANSCRIPT_AEG73_RS00695	protein_coding	2023-01-01	c.155T>C	p.Ile52Thr	155/1035	155/1035	52/344		,C	GT:DP:RO:QR:AO:QA:GL	0	0	0	0	0	0	0	0	0	0	0	0	0	0	0	0	0	0	0	0	0	0	0	0	0	0
146685|intragenic_variant|AEG73_RS00465|MODIFIER|SNP	146685	.	C	T	5989.11	.	QR=0;RO=0;ANN=T	intragenic_variant	MODIFIER	AEG73_RS00465	null	gene_variant	null			n.146685C>T						;DP=330;AB=0;AO=130;QA=4511;TYPE=snp	GT:DP:RO:QR:AO:QA:GL	0	0	0	0	0	0	0	0	0	0	0	0	0	0	0	0	0	0	0	0	0	0	0	0	0	0
155395|disruptive_inframe_deletion|AEG73_RS00765|MODERATE|del3	155395	.	TGCG	T	2815.79	.	QR=0;RO=0;ANN=T	disruptive_inframe_deletion	MODERATE	AEG73_RS00765	GENE_AEG73_RS00765	transcript	TRANSCRIPT_AEG73_RS00765	protein_coding	2023-01-01	c.285_287delCGC	p.Ala96del	287/1191	285/1191	95/396		,T	GT:DP:RO:QR:AO:QA:GL	0	0	0	0	0	0	0	0	0	0	0	0	0	0	0	0	0	0	0	0	0	0	0	0	0	0
156813|frameshift_variant|AEG73_RS00775|HIGH|ins1	156813	.	G	GC	1495.35	.	QR=33;RO=1;ANN=GC	frameshift_variant	HIGH	AEG73_RS00775	GENE_AEG73_RS00775	transcript	TRANSCRIPT_AEG73_RS00775	protein_coding	2023-01-01	c.1294dupG	p.Ala432fs	1294/1656	1294/1656	432/551		,GC	GT:DP:RO:QR:AO:QA:GL	0	0	0	0	0	0	0	0	0	0	0	0	0	0	0	0	0	0	0	0	0	0	0	0	0	0
157946|synonymous_variant|AEG73_RS00775|LOW|SNP	157946	.	C	A	8163.69	.	QR=14;RO=1;ANN=A	synonymous_variant	LOW	AEG73_RS00775	GENE_AEG73_RS00775	transcript	TRANSCRIPT_AEG73_RS00775	protein_coding	2023-01-01	c.162G>T	p.Ala54Ala	162/1656	162/1656	54/551		,A	GT:DP:RO:QR:AO:QA:GL	0	0	0	0	0	0	0	0	0	0	0	0	0	0	0	0	0	0	0	0	0	0	0	0	0	0
160835|synonymous_variant|AEG73_RS00780|LOW|SNP	160835	.	C	T	8724.95	.	QR=0;RO=0;ANN=T	synonymous_variant	LOW	AEG73_RS00780	GENE_AEG73_RS00780	transcript	TRANSCRIPT_AEG73_RS00780	protein_coding	2023-01-01	c.894G>A	p.Gln298Gln	894/3323	894/3323	298/1106		WARNING_TRANSCRIPT_MULTIPLE_STOP_CODONS,T	GT:DP:RO:QR:AO:QA:GL	0	0	0	0	0	0	0	0	0	0	0	0	0	0	0	0	0	0	0	0	0	0	0	0	0	0
167912|intragenic_variant|AEG73_RS00465|MODIFIER|SNP	167912	.	C	T	3664.18	.	QR=0;RO=0;ANN=T	intragenic_variant	MODIFIER	AEG73_RS00465	null	gene_variant	null			n.167912C>T						;DP=335;AB=0;AO=72;QA=2637;TYPE=snp	GT:DP:RO:QR:AO:QA:GL	0	0	0	0	0	0	0	0	0	0	0	0	0	0	0	0	0	0	0	0	0	0	0	0	0	0
182408|missense_variant|AEG73_RS00880|MODERATE|SNP	182408	.	G	A	7766.21	.	QR=0;RO=0;ANN=A	missense_variant	MODERATE	AEG73_RS00880	GENE_AEG73_RS00880	transcript	TRANSCRIPT_AEG73_RS00880	protein_coding	2023-01-01	c.595C>T	p.Leu199Phe	595/987	595/987	199/328		,A	GT:DP:RO:QR:AO:QA:GL	0	0	0	0	0	0	0	0	0	0	0	0	0	0	0	0	0	0	0	0	0	0	0	0	0	0
186468|missense_variant|AEG73_RS00905|MODERATE|SNP	186468	.	G	A	3931.07	.	QR=0;RO=0;ANN=A	missense_variant	MODERATE	AEG73_RS00905	GENE_AEG73_RS00905	transcript	TRANSCRIPT_AEG73_RS00905	protein_coding	2023-01-01	c.869C>T	p.Thr290Ile	869/999	869/999	290/332		,A	GT:DP:RO:QR:AO:QA:GL	0	0	0	0	0	0	0	0	0	0	0	0	0	0	0	0	0	0	0	0	0	0	0	0	0	0
190615|synonymous_variant|AEG73_RS00925|LOW|SNP	190615	.	A	G	1208.53	.	QR=0;RO=0;ANN=G	synonymous_variant	LOW	AEG73_RS00925	GENE_AEG73_RS00925	transcript	TRANSCRIPT_AEG73_RS00925	protein_coding	2023-01-01	c.1830T>C	p.Arg610Arg	1830/2028	1830/2028	610/675		,G	GT:DP:RO:QR:AO:QA:GL	0	0	0	0	0	0	0	0	0	0	0	0	0	0	0	0	0	0	0	0	0	0	0	0	0	0
199336|stop_gained|AEG73_RS00960|HIGH|SNP	199336	.	C	T	5539.86	.	QR=0;RO=0;ANN=T	stop_gained	HIGH	AEG73_RS00960	GENE_AEG73_RS00960	transcript	TRANSCRIPT_AEG73_RS00960	protein_coding	2023-01-01	c.272G>A	p.Trp91*	272/995	272/995	91/330		WARNING_TRANSCRIPT_MULTIPLE_STOP_CODONS,T	GT:DP:RO:QR:AO:QA:GL	0	0	0	0	0	0	0	0	0	0	0	0	0	0	0	0	0	0	0	0	0	0	0	0	0	0
205197|synonymous_variant|AEG73_RS01000|LOW|SNP	205197	.	G	A	7661.23	.	QR=0;RO=0;ANN=A	synonymous_variant	LOW	AEG73_RS01000	GENE_AEG73_RS01000	transcript	TRANSCRIPT_AEG73_RS01000	protein_coding	2023-01-01	c.114G>A	p.Gln38Gln	114/486	114/486	38/161		,A	GT:DP:RO:QR:AO:QA:GL	0	0	0	0	0	0	0	0	0	0	0	0	0	0	0	0	0	0	0	0	0	0	0	0	0	0
219152|synonymous_variant|AEG73_RS01075|LOW|SNP	219152	.	C	T	6676.54	.	QR=65;RO=2;ANN=T	synonymous_variant	LOW	AEG73_RS01075	GENE_AEG73_RS01075	transcript	TRANSCRIPT_AEG73_RS01075	protein_coding	2023-01-01	c.1008C>T	p.Ile336Ile	1008/1125	1008/1125	336/374		,T	GT:DP:RO:QR:AO:QA:GL	0	0	0	0	0	0	0	0	0	0	0	0	0	0	0	0	0	0	0	0	0	0	0	0	0	0
221031|intragenic_variant|AEG73_RS00465|MODIFIER|SNP	221031	.	C	T	1941.7	.	QR=0;RO=0;ANN=T	intragenic_variant	MODIFIER	AEG73_RS00465	null	gene_variant	null			n.221031C>T						;DP=60;AB=0;AO=60;QA=2193;TYPE=snp	GT:DP:RO:QR:AO:QA:GL	0	0	0	0	0	0	0	0	0	0	0	0	0	0	0	0	0	0	0	0	0	0	0	0	0	0
222004|synonymous_variant|AEG73_RS01085|LOW|SNP	222004	.	G	A	12296.9	.	QR=0;RO=0;ANN=A	synonymous_variant	LOW	AEG73_RS01085	GENE_AEG73_RS01085	transcript	TRANSCRIPT_AEG73_RS01085	protein_coding	2023-01-01	c.798G>A	p.Pro266Pro	798/1608	798/1608	266/535		,A	GT:DP:RO:QR:AO:QA:GL	0	0	0	0	0	0	0	0	0	0	1	0	0	0	0	0	0	0	0	0	0	0	0	0	0	0
224955|missense_variant|AEG73_RS01100|MODERATE|SNP	224955	.	G	A	2377.81	.	QR=204;RO=6;ANN=A	missense_variant	MODERATE	AEG73_RS01100	GENE_AEG73_RS01100	transcript	TRANSCRIPT_AEG73_RS01100	protein_coding	2023-01-01	c.43G>A	p.Asp15Asn	43/984	43/984	15/327		,A	GT:DP:RO:QR:AO:QA:GL	0	0	0	0	0	0	0	0	0	0	0	0	0	0	0	0	0	0	0	0	0	0	0	0	0	0
227140|intragenic_variant|AEG73_RS00465|MODIFIER|SNP	227140	.	T	A	1337.82	.	QR=0;RO=0;ANN=A	intragenic_variant	MODIFIER	AEG73_RS00465	null	gene_variant	null			n.227140T>A						;DP=48;AB=0;AO=48;QA=1549;TYPE=snp	GT:DP:RO:QR:AO:QA:GL	0	0	0	0	0	0	0	0	0	0	0	0	0	0	0	0	0	0	0	0	0	0	0	0	0	0
227182|intragenic_variant|AEG73_RS00465|MODIFIER|SNP	227182	.	T	A	1155.02	.	QR=0;RO=0;ANN=A	intragenic_variant	MODIFIER	AEG73_RS00465	null	gene_variant	null			n.227182T>A						;DP=41;AB=0;AO=41;QA=1416;TYPE=snp	GT:DP:RO:QR:AO:QA:GL	0	0	0	0	0	0	0	0	0	0	0	0	0	0	0	0	0	0	0	0	0	0	0	0	0	0
227188|intragenic_variant|AEG73_RS00465|MODIFIER|SNP	227188	.	T	C	1250.17	.	QR=0;RO=0;ANN=C	intragenic_variant	MODIFIER	AEG73_RS00465	null	gene_variant	null			n.227188T>C						;DP=44;AB=0;AO=44;QA=1453;TYPE=snp	GT:DP:RO:QR:AO:QA:GL	0	0	0	0	0	0	0	0	0	0	0	0	0	0	0	0	0	0	0	0	0	0	0	0	0	0
237364|missense_variant|AEG73_RS01155|MODERATE|SNP	237364	.	C	T	2646.32	.	QR=0;RO=0;ANN=T	missense_variant	MODERATE	AEG73_RS01155	GENE_AEG73_RS01155	transcript	TRANSCRIPT_AEG73_RS01155	protein_coding	2023-01-01	c.751C>T	p.Arg251Cys	751/2301	751/2301	251/766		,T	GT:DP:RO:QR:AO:QA:GL	0	0	0	0	0	0	0	0	0	0	0	0	0	0	0	0	0	0	0	0	0	0	0	0	0	0
245867|intragenic_variant|AEG73_RS00465|MODIFIER|SNP	245867	.	GG	TT	3579.97	.	QR=0;RO=0;ANN=TT	intragenic_variant	MODIFIER	AEG73_RS00465	null	gene_variant	null			n.245867_245868delGGinsTT						;DP=121;AB=0;AO=121;QA=4032;TYPE=mnp	GT:DP:RO:QR:AO:QA:GL	0	0	0	0	0	0	0	0	0	0	0	0	0	0	0	0	0	0	0	0	0	0	0	0	0	0
249320|missense_variant|AEG73_RS01190|MODERATE|SNP	249320	.	C	T	5882.44	.	QR=0;RO=0;ANN=T	missense_variant	MODERATE	AEG73_RS01190	GENE_AEG73_RS01190	transcript	TRANSCRIPT_AEG73_RS01190	protein_coding	2023-01-01	c.547G>A	p.Val183Ile	547/930	547/930	183/309		,T	GT:DP:RO:QR:AO:QA:GL	0	0	0	0	0	0	0	0	0	0	0	0	0	0	0	0	0	0	0	0	0	0	0	0	0	0
253238|frameshift_variant|AEG73_RS01205|HIGH|ins1	253238	.	G	GA	7049.69	.	QR=0;RO=0;ANN=GA	frameshift_variant	HIGH	AEG73_RS01205	GENE_AEG73_RS01205	transcript	TRANSCRIPT_AEG73_RS01205	protein_coding	2023-01-01	c.1156dupT	p.Ser386fs	1156/1323	1156/1323	386/440		,GA	GT:DP:RO:QR:AO:QA:GL	0	0	0	0	0	0	0	0	0	0	0	0	0	0	0	0	0	0	0	0	0	0	0	0	0	0
253693|missense_variant|AEG73_RS01205|MODERATE|SNP	253693	.	C	A	6734.27	.	QR=0;RO=0;ANN=A	missense_variant	MODERATE	AEG73_RS01205	GENE_AEG73_RS01205	transcript	TRANSCRIPT_AEG73_RS01205	protein_coding	2023-01-01	c.702G>T	p.Gln234His	702/1323	702/1323	234/440		,A	GT:DP:RO:QR:AO:QA:GL	0	0	0	0	0	0	0	0	0	0	0	0	0	0	0	0	0	0	0	0	0	0	0	0	0	0
254266|synonymous_variant|AEG73_RS01205|LOW|SNP	254266	.	G	A	6492.35	.	QR=0;RO=0;ANN=A	synonymous_variant	LOW	AEG73_RS01205	GENE_AEG73_RS01205	transcript	TRANSCRIPT_AEG73_RS01205	protein_coding	2023-01-01	c.129C>T	p.Thr43Thr	129/1323	129/1323	43/440		,A	GT:DP:RO:QR:AO:QA:GL	0	0	0	0	0	0	0	0	0	0	0	0	0	0	0	0	0	0	0	0	0	0	0	0	0	0
256715|missense_variant|AEG73_RS01215|MODERATE|SNP	256715	.	C	T	3310.03	.	QR=0;RO=0;ANN=T	missense_variant	MODERATE	AEG73_RS01215	GENE_AEG73_RS01215	transcript	TRANSCRIPT_AEG73_RS01215	protein_coding	2023-01-01	c.34G>A	p.Val12Met	34/903	34/903	12/300		,T	GT:DP:RO:QR:AO:QA:GL	0	0	0	0	0	0	0	0	0	0	0	0	0	0	0	0	0	0	0	0	0	0	0	0	0	0
258164|synonymous_variant|AEG73_RS01225|LOW|SNP	258164	.	G	A	11032.4	.	QR=0;RO=0;ANN=A	synonymous_variant	LOW	AEG73_RS01225	GENE_AEG73_RS01225	transcript	TRANSCRIPT_AEG73_RS01225	protein_coding	2023-01-01	c.177C>T	p.Phe59Phe	177/357	177/357	59/118		,A	GT:DP:RO:QR:AO:QA:GL	0	0	0	0	0	0	0	0	0	0	0	0	0	0	0	0	0	0	0	0	0	0	0	0	0	0
272480|synonymous_variant|AEG73_RS01285|LOW|SNP	272480	.	C	T	6071.06	.	QR=0;RO=0;ANN=T	synonymous_variant	LOW	AEG73_RS01285	GENE_AEG73_RS01285	transcript	TRANSCRIPT_AEG73_RS01285	protein_coding	2023-01-01	c.102G>A	p.Gln34Gln	102/1470	102/1470	34/489		,T	GT:DP:RO:QR:AO:QA:GL	0	0	0	0	0	0	0	0	0	0	0	0	0	0	0	0	0	0	0	0	0	0	0	0	0	0
272766|intragenic_variant|AEG73_RS00465|MODIFIER|SNP	272766	.	A	G	7961.92	.	QR=0;RO=0;ANN=G	intragenic_variant	MODIFIER	AEG73_RS00465	null	gene_variant	null			n.272766A>G						;DP=500;AB=0;AO=245;QA=8974;TYPE=snp	GT:DP:RO:QR:AO:QA:GL	0	0	0	0	0	0	0	0	0	0	0	0	0	0	0	0	0	0	0	0	0	0	0	0	0	0
274430|missense_variant|AEG73_RS01300|MODERATE|SNP	274430	.	A	G	5311.87	.	QR=410;RO=13;ANN=G	missense_variant	MODERATE	AEG73_RS01300	GENE_AEG73_RS01300	transcript	TRANSCRIPT_AEG73_RS01300	protein_coding	2023-01-01	c.1270T>C	p.Ser424Pro	1270/1497	1270/1497	424/498		,G	GT:DP:RO:QR:AO:QA:GL	0	0	0	0	0	0	0	0	0	0	0	0	0	0	0	0	0	0	0	0	0	0	0	0	0	0
275422|missense_variant|AEG73_RS01300|MODERATE|SNP	275422	.	C	T	2497.28	.	QR=0;RO=0;ANN=T	missense_variant	MODERATE	AEG73_RS01300	GENE_AEG73_RS01300	transcript	TRANSCRIPT_AEG73_RS01300	protein_coding	2023-01-01	c.278G>A	p.Gly93Asp	278/1497	278/1497	93/498		,T	GT:DP:RO:QR:AO:QA:GL	0	0	0	0	0	0	0	0	0	0	0	0	0	0	0	0	0	0	0	0	0	0	0	0	0	0
279903|synonymous_variant|AEG73_RS01320|LOW|SNP	279903	.	T	C	9323.85	.	QR=0;RO=0;ANN=C	synonymous_variant	LOW	AEG73_RS01320	GENE_AEG73_RS01320	transcript	TRANSCRIPT_AEG73_RS01320	protein_coding	2023-01-01	c.93A>G	p.Gly31Gly	93/381	93/381	31/126		,C	GT:DP:RO:QR:AO:QA:GL	0	0	0	0	0	0	0	0	0	0	0	0	0	0	0	0	0	0	0	0	0	0	0	0	0	0
286389|missense_variant|AEG73_RS01340|MODERATE|SNP	286389	.	G	A	2487.08	.	QR=0;RO=0;ANN=A	missense_variant	MODERATE	AEG73_RS01340	GENE_AEG73_RS01340	transcript	TRANSCRIPT_AEG73_RS01340	protein_coding	2023-01-01	c.2069G>A	p.Arg690His	2069/2742	2069/2742	690/913		,A	GT:DP:RO:QR:AO:QA:GL	0	0	0	0	0	0	0	0	0	0	0	0	0	0	0	0	0	0	0	0	0	0	0	0	0	0
287555|missense_variant|AEG73_RS01345|MODERATE|SNP	287555	.	C	T	5830.13	.	QR=0;RO=0;ANN=T	missense_variant	MODERATE	AEG73_RS01345	GENE_AEG73_RS01345	transcript	TRANSCRIPT_AEG73_RS01345	protein_coding	2023-01-01	c.494C>T	p.Ala165Val	494/1120	494/1120	165/372		WARNING_TRANSCRIPT_MULTIPLE_STOP_CODONS,T	GT:DP:RO:QR:AO:QA:GL	0	0	0	0	0	0	0	0	0	0	0	0	0	0	0	0	0	0	0	0	0	0	0	0	0	0
287564|missense_variant|AEG73_RS01345|MODERATE|SNP	287564	.	C	T	4020.93	.	QR=0;RO=0;ANN=T	missense_variant	MODERATE	AEG73_RS01345	GENE_AEG73_RS01345	transcript	TRANSCRIPT_AEG73_RS01345	protein_coding	2023-01-01	c.503C>T	p.Pro168Leu	503/1120	503/1120	168/372		WARNING_TRANSCRIPT_MULTIPLE_STOP_CODONS,T	GT:DP:RO:QR:AO:QA:GL	0	0	0	0	0	0	0	0	0	0	0	0	0	0	0	0	0	0	0	0	0	0	0	0	0	0
291271|missense_variant|AEG73_RS01365|MODERATE|SNP	291271	.	C	T	2941.91	.	QR=0;RO=0;ANN=T	missense_variant	MODERATE	AEG73_RS01365	GENE_AEG73_RS01365	transcript	TRANSCRIPT_AEG73_RS01365	protein_coding	2023-01-01	c.725C>T	p.Ala242Val	725/1260	725/1260	242/419		,T	GT:DP:RO:QR:AO:QA:GL	0	0	0	0	0	0	0	0	0	0	0	0	0	0	0	0	0	0	0	0	0	0	0	0	0	0
299838|missense_variant|AEG73_RS01415|MODERATE|SNP	299838	.	T	A	2281.07	.	QR=0;RO=0;ANN=A	missense_variant	MODERATE	AEG73_RS01415	GENE_AEG73_RS01415	transcript	TRANSCRIPT_AEG73_RS01415	protein_coding	2023-01-01	c.34T>A	p.Trp12Arg	34/1476	34/1476	12/491		,A	GT:DP:RO:QR:AO:QA:GL	0	0	0	0	0	0	0	0	0	0	0	0	0	0	0	0	0	0	0	0	0	0	0	0	0	0
307966|synonymous_variant|AEG73_RS01460|LOW|SNP	307966	.	C	T	2561.88	.	QR=93;RO=3;ANN=T	synonymous_variant	LOW	AEG73_RS01460	GENE_AEG73_RS01460	transcript	TRANSCRIPT_AEG73_RS01460	protein_coding	2023-01-01	c.273C>T	p.Ile91Ile	273/927	273/927	91/308		,T	GT:DP:RO:QR:AO:QA:GL	0	0	0	0	0	0	0	0	0	0	0	0	0	0	0	0	0	0	0	0	0	0	0	0	0	0
310024|missense_variant|AEG73_RS01470|MODERATE|SNP	310024	.	C	A	2905.76	.	QR=0;RO=0;ANN=A	missense_variant	MODERATE	AEG73_RS01470	GENE_AEG73_RS01470	transcript	TRANSCRIPT_AEG73_RS01470	protein_coding	2023-01-01	c.134C>A	p.Thr45Lys	134/768	134/768	45/255		,A	GT:DP:RO:QR:AO:QA:GL	0	0	0	0	0	0	0	0	0	0	0	0	0	0	0	0	0	0	0	0	0	0	0	0	0	0
312211|synonymous_variant|AEG73_RS01485|LOW|SNP	312211	.	C	T	9681.39	.	QR=0;RO=0;ANN=T	synonymous_variant	LOW	AEG73_RS01485	GENE_AEG73_RS01485	transcript	TRANSCRIPT_AEG73_RS01485	protein_coding	2023-01-01	c.165C>T	p.Tyr55Tyr	165/1317	165/1317	55/438		,T	GT:DP:RO:QR:AO:QA:GL	0	0	0	0	0	0	0	0	0	0	0	0	0	0	0	0	0	0	0	0	0	0	0	0	0	0
323432|intragenic_variant|AEG73_RS00465|MODIFIER|SNP	323432	.	T	C	2323.28	.	QR=0;RO=0;ANN=C	intragenic_variant	MODIFIER	AEG73_RS00465	null	gene_variant	null			n.323432T>C						;DP=83;AB=0;AO=81;QA=2628;TYPE=snp	GT:DP:RO:QR:AO:QA:GL	0	0	0	0	0	0	0	0	0	0	0	0	0	0	0	0	0	0	0	0	0	0	0	0	0	0
325388|synonymous_variant|AEG73_RS01545|LOW|SNP	325388	.	A	G	3323.44	.	QR=0;RO=0;ANN=G	synonymous_variant	LOW	AEG73_RS01545	GENE_AEG73_RS01545	transcript	TRANSCRIPT_AEG73_RS01545	protein_coding	2023-01-01	c.834A>G	p.Glu278Glu	834/1038	834/1038	278/345		,G	GT:DP:RO:QR:AO:QA:GL	0	0	0	0	0	0	0	0	0	0	0	0	0	0	0	0	0	0	0	0	0	0	0	0	0	0
327454|missense_variant|AEG73_RS01560|MODERATE|SNP	327454	.	G	A	5621.23	.	QR=0;RO=0;ANN=A	missense_variant	MODERATE	AEG73_RS01560	GENE_AEG73_RS01560	transcript	TRANSCRIPT_AEG73_RS01560	protein_coding	2023-01-01	c.677G>A	p.Gly226Asp	677/996	677/996	226/331		,A	GT:DP:RO:QR:AO:QA:GL	0	0	0	0	0	0	0	0	0	0	0	0	0	0	0	0	0	0	0	0	0	0	0	0	0	0
335901|missense_variant|AEG73_RS01595|MODERATE|SNP	335901	.	T	G	5482.82	.	QR=0;RO=0;ANN=G	missense_variant	MODERATE	AEG73_RS01595	GENE_AEG73_RS01595	transcript	TRANSCRIPT_AEG73_RS01595	protein_coding	2023-01-01	c.53T>G	p.Leu18Trp	53/1296	53/1296	18/431		,G	GT:DP:RO:QR:AO:QA:GL	0	0	0	0	0	0	0	0	0	0	0	0	0	0	0	0	0	0	0	0	0	0	0	0	0	0
336720|missense_variant|AEG73_RS01595|MODERATE|SNP	336720	.	C	T	3265.16	.	QR=0;RO=0;ANN=T	missense_variant	MODERATE	AEG73_RS01595	GENE_AEG73_RS01595	transcript	TRANSCRIPT_AEG73_RS01595	protein_coding	2023-01-01	c.872C>T	p.Ala291Val	872/1296	872/1296	291/431		,T	GT:DP:RO:QR:AO:QA:GL	0	0	0	0	0	0	0	0	0	0	0	0	0	0	0	0	0	0	0	0	0	0	0	0	0	0
342191|missense_variant|AEG73_RS01610|MODERATE|SNP	342191	.	C	T	8824.54	.	QR=0;RO=0;ANN=T	missense_variant	MODERATE	AEG73_RS01610	GENE_AEG73_RS01610	transcript	TRANSCRIPT_AEG73_RS01610	protein_coding	2023-01-01	c.454G>A	p.Val152Ile	454/1509	454/1509	152/502		,T	GT:DP:RO:QR:AO:QA:GL	0	0	0	0	0	0	0	0	0	0	0	0	0	0	0	0	0	0	0	0	0	0	0	0	0	0
343058|synonymous_variant|AEG73_RS01615|LOW|SNP	343058	.	A	G	3988.38	.	QR=0;RO=0;ANN=G	synonymous_variant	LOW	AEG73_RS01615	GENE_AEG73_RS01615	transcript	TRANSCRIPT_AEG73_RS01615	protein_coding	2023-01-01	c.216A>G	p.Lys72Lys	216/327	216/327	72/108		,G	GT:DP:RO:QR:AO:QA:GL	0	0	0	0	0	0	0	0	0	0	0	0	0	0	0	0	0	0	0	0	0	0	0	0	0	0
347519|missense_variant|AEG73_RS01630|MODERATE|SNP	347519	.	A	C	7636.97	.	QR=0;RO=0;ANN=C	missense_variant	MODERATE	AEG73_RS01630	GENE_AEG73_RS01630	transcript	TRANSCRIPT_AEG73_RS01630	protein_coding	2023-01-01	c.187T>G	p.Ser63Ala	187/2706	187/2706	63/901		,C	GT:DP:RO:QR:AO:QA:GL	0	0	0	0	0	0	0	0	0	0	0	0	0	0	0	0	0	0	0	0	0	0	0	0	0	0
355860|missense_variant|AEG73_RS01655|MODERATE|SNP	355860	.	C	T	2851.56	.	QR=0;RO=0;ANN=T	missense_variant	MODERATE	AEG73_RS01655	GENE_AEG73_RS01655	transcript	TRANSCRIPT_AEG73_RS01655	protein_coding	2023-01-01	c.53G>A	p.Ser18Asn	53/684	53/684	18/227		,T	GT:DP:RO:QR:AO:QA:GL	0	0	0	0	0	0	0	0	0	0	0	0	0	0	0	0	0	0	0	0	0	0	0	0	0	0
360344|synonymous_variant|AEG73_RS01675|LOW|SNP	360344	.	T	G	8838.54	.	QR=0;RO=0;ANN=G	synonymous_variant	LOW	AEG73_RS01675	GENE_AEG73_RS01675	transcript	TRANSCRIPT_AEG73_RS01675	protein_coding	2023-01-01	c.141A>C	p.Thr47Thr	141/2319	141/2319	47/772		,G	GT:DP:RO:QR:AO:QA:GL	0	0	0	0	0	0	0	0	0	0	0	0	0	0	0	0	0	0	0	0	0	0	0	0	0	0
360884|missense_variant|AEG73_RS01685|MODERATE|SNP	360884	.	G	A	3644.9	.	QR=0;RO=0;ANN=A	missense_variant	MODERATE	AEG73_RS01685	GENE_AEG73_RS01685	transcript	TRANSCRIPT_AEG73_RS01685	protein_coding	2023-01-01	c.97C>T	p.His33Tyr	97/231	97/231	33/76		,A	GT:DP:RO:QR:AO:QA:GL	0	0	0	0	0	0	0	0	0	0	0	0	0	0	0	0	0	0	0	0	0	0	0	0	0	0
365381|missense_variant|AEG73_RS01705|MODERATE|SNP	365381	.	T	G	6903.34	.	QR=0;RO=0;ANN=G	missense_variant	MODERATE	AEG73_RS01705	GENE_AEG73_RS01705	transcript	TRANSCRIPT_AEG73_RS01705	protein_coding	2023-01-01	c.371T>G	p.Val124Gly	371/1353	371/1353	124/450		,G	GT:DP:RO:QR:AO:QA:GL	0	0	0	0	0	0	0	0	0	0	0	0	0	0	0	0	0	0	0	0	0	0	0	0	0	0
365735|missense_variant|AEG73_RS01705|MODERATE|SNP	365735	.	G	A	5434.2	.	QR=0;RO=0;ANN=A	missense_variant	MODERATE	AEG73_RS01705	GENE_AEG73_RS01705	transcript	TRANSCRIPT_AEG73_RS01705	protein_coding	2023-01-01	c.725G>A	p.Ser242Asn	725/1353	725/1353	242/450		,A	GT:DP:RO:QR:AO:QA:GL	0	0	0	0	0	0	0	0	0	0	0	0	0	0	0	0	0	1	0	0	0	0	0	0	0	0
368440|missense_variant|AEG73_RS01715|MODERATE|SNP	368440	.	G	A	3320.48	.	QR=0;RO=0;ANN=A	missense_variant	MODERATE	AEG73_RS01715	GENE_AEG73_RS01715	transcript	TRANSCRIPT_AEG73_RS01715	protein_coding	2023-01-01	c.4G>A	p.Glu2Lys	4/1710	4/1710	2/569		,A	GT:DP:RO:QR:AO:QA:GL	0	0	0	0	0	0	0	0	0	0	0	0	0	0	0	0	0	0	0	0	0	0	0	0	0	0
377257|stop_gained|AEG73_RS01745|HIGH|SNP	377257	.	G	A	2412	.	QR=38;RO=1;ANN=A	stop_gained	HIGH	AEG73_RS01745	GENE_AEG73_RS01745	transcript	TRANSCRIPT_AEG73_RS01745	protein_coding	2023-01-01	c.739C>T	p.Gln247*	739/2577	739/2577	247/858		,A	GT:DP:RO:QR:AO:QA:GL	0	0	0	0	0	0	0	0	0	0	0	0	0	0	0	0	0	0	0	0	0	0	0	0	0	0
386003|synonymous_variant|AEG73_RS01800|LOW|SNP	386003	.	C	T	5791.89	.	QR=0;RO=0;ANN=T	synonymous_variant	LOW	AEG73_RS01800	GENE_AEG73_RS01800	transcript	TRANSCRIPT_AEG73_RS01800	protein_coding	2023-01-01	c.52C>T	p.Leu18Leu	52/678	52/678	18/225		,T	GT:DP:RO:QR:AO:QA:GL	0	0	0	0	0	0	0	0	0	0	0	0	0	0	0	0	0	0	0	0	0	0	0	0	0	0
401303|synonymous_variant|AEG73_RS01850|LOW|SNP	401303	.	C	T	4160.41	.	QR=0;RO=0;ANN=T	synonymous_variant	LOW	AEG73_RS01850	GENE_AEG73_RS01850	transcript	TRANSCRIPT_AEG73_RS01850	protein_coding	2023-01-01	c.258G>A	p.Ala86Ala	258/1182	258/1182	86/393		,T	GT:DP:RO:QR:AO:QA:GL	0	0	0	0	0	0	0	0	0	0	0	0	0	0	0	0	0	0	0	0	0	0	0	0	0	0
402380|missense_variant|AEG73_RS01855|MODERATE|SNP	402380	.	G	A	3250.94	.	QR=0;RO=0;ANN=A	missense_variant	MODERATE	AEG73_RS01855	GENE_AEG73_RS01855	transcript	TRANSCRIPT_AEG73_RS01855	protein_coding	2023-01-01	c.544G>A	p.Val182Ile	544/573	544/573	182/190		,A	GT:DP:RO:QR:AO:QA:GL	0	0	0	0	0	0	0	0	0	0	0	0	0	0	0	0	0	0	0	0	0	0	0	0	0	0
408165|intragenic_variant|AEG73_RS00465|MODIFIER|SNP	408165	.	G	A	12669.4	.	QR=0;RO=0;ANN=A	intragenic_variant	MODIFIER	AEG73_RS00465	null	gene_variant	null			n.408165G>A						;DP=2416;AB=0;AO=227;QA=7873;TYPE=snp	GT:DP:RO:QR:AO:QA:GL	0	0	0	0	0	0	0	0	0	0	0	0	0	0	0	0	0	0	0	0	0	0	0	0	0	0
412322|frameshift_variant|AEG73_RS01920|HIGH|del4	412322	.	GTGGT	G	2925.58	.	QR=0;RO=0;ANN=G	frameshift_variant	HIGH	AEG73_RS01920	GENE_AEG73_RS01920	transcript	TRANSCRIPT_AEG73_RS01920	protein_coding	2023-01-01	c.1376_1379delACCA	p.Asn459fs	1379/1908	1376/1908	459/635		,G	GT:DP:RO:QR:AO:QA:GL	0	0	0	0	0	0	0	0	0	0	0	0	0	0	0	0	0	0	0	0	0	0	0	0	0	0
422767|missense_variant|AEG73_RS01985|MODERATE|SNP	422767	.	A	G	6834.06	.	QR=0;RO=0;ANN=G	missense_variant	MODERATE	AEG73_RS01985	GENE_AEG73_RS01985	transcript	TRANSCRIPT_AEG73_RS01985	protein_coding	2023-01-01	c.908A>G	p.Lys303Arg	908/2115	908/2115	303/704		,G	GT:DP:RO:QR:AO:QA:GL	0	0	0	0	0	0	0	0	0	0	0	0	0	0	0	0	0	0	0	0	0	0	0	0	0	0
427310|synonymous_variant|AEG73_RS02025|LOW|SNP	427310	.	T	C	4819.69	.	QR=0;RO=0;ANN=C	synonymous_variant	LOW	AEG73_RS02025	GENE_AEG73_RS02025	transcript	TRANSCRIPT_AEG73_RS02025	protein_coding	2023-01-01	c.309T>C	p.Gly103Gly	309/312	309/312	103/103		,C	GT:DP:RO:QR:AO:QA:GL	0	0	0	0	0	0	0	0	0	0	0	0	0	0	0	0	0	0	0	0	0	0	0	0	0	0
432194|synonymous_variant|AEG73_RS02080|LOW|SNP	432194	.	C	T	1341.28	.	QR=0;RO=0;ANN=T	synonymous_variant	LOW	AEG73_RS02080	GENE_AEG73_RS02080	transcript	TRANSCRIPT_AEG73_RS02080	protein_coding	2023-01-01	c.73C>T	p.Leu25Leu	73/372	73/372	25/123		,T	GT:DP:RO:QR:AO:QA:GL	0	0	0	0	0	0	0	0	0	0	0	0	0	0	0	0	0	0	0	0	0	0	0	0	0	0
432689|synonymous_variant|AEG73_RS02085|LOW|SNP	432689	.	A	G	3052.6	.	QR=0;RO=0;ANN=G	synonymous_variant	LOW	AEG73_RS02085	GENE_AEG73_RS02085	transcript	TRANSCRIPT_AEG73_RS02085	protein_coding	2023-01-01	c.186A>G	p.Glu62Glu	186/315	186/315	62/104		,G	GT:DP:RO:QR:AO:QA:GL	0	0	0	0	0	0	0	0	0	0	0	0	0	0	0	0	0	0	0	0	0	0	0	0	0	0
437296|synonymous_variant|AEG73_RS02130|LOW|SNP	437296	.	C	T	10410.8	.	QR=0;RO=0;ANN=T	synonymous_variant	LOW	AEG73_RS02130	GENE_AEG73_RS02130	transcript	TRANSCRIPT_AEG73_RS02130	protein_coding	2023-01-01	c.1123C>T	p.Leu375Leu	1123/1332	1123/1332	375/443		,T	GT:DP:RO:QR:AO:QA:GL	0	0	0	0	0	0	0	0	0	0	0	0	0	0	0	0	0	0	0	0	0	0	0	0	0	0
440688|intragenic_variant|AEG73_RS00465|MODIFIER|del1	440688	.	GT	G	8151.78	.	QR=0;RO=0;ANN=G	intragenic_variant	MODIFIER	AEG73_RS00465	null	gene_variant	null			n.440689delT						;DP=1048;AB=0;AO=235;QA=7450;TYPE=del	GT:DP:RO:QR:AO:QA:GL	0	0	0	0	0	0	0	0	0	0	0	0	0	0	0	0	0	0	0	0	0	0	0	0	0	0
442883|synonymous_variant|AEG73_RS02185|LOW|SNP	442883	.	C	T	3177.93	.	QR=0;RO=0;ANN=T	synonymous_variant	LOW	AEG73_RS02185	GENE_AEG73_RS02185	transcript	TRANSCRIPT_AEG73_RS02185	protein_coding	2023-01-01	c.879G>A	p.Glu293Glu	879/1377	879/1377	293/458		,T	GT:DP:RO:QR:AO:QA:GL	0	0	0	0	0	0	0	0	0	0	0	0	0	0	0	0	0	0	0	0	0	0	0	0	0	0
446098|missense_variant|AEG73_RS02200|MODERATE|SNP	446098	.	C	T	2716.42	.	QR=0;RO=0;ANN=T	missense_variant	MODERATE	AEG73_RS02200	GENE_AEG73_RS02200	transcript	TRANSCRIPT_AEG73_RS02200	protein_coding	2023-01-01	c.499G>A	p.Ala167Thr	499/510	499/510	167/169		,T	GT:DP:RO:QR:AO:QA:GL	0	0	0	0	0	0	0	0	0	0	0	0	0	0	0	0	0	0	0	0	0	0	0	0	0	0
446151|missense_variant|AEG73_RS02200|MODERATE|SNP	446151	.	G	A	1209.88	.	QR=0;RO=0;ANN=A	missense_variant	MODERATE	AEG73_RS02200	GENE_AEG73_RS02200	transcript	TRANSCRIPT_AEG73_RS02200	protein_coding	2023-01-01	c.446C>T	p.Pro149Leu	446/510	446/510	149/169		,A	GT:DP:RO:QR:AO:QA:GL	0	0	0	0	0	0	0	0	0	0	0	0	0	0	0	0	0	0	0	0	0	0	0	0	0	0
447136|missense_variant|AEG73_RS02205|MODERATE|SNP	447136	.	G	T	5964.19	.	QR=28;RO=2;ANN=T	missense_variant	MODERATE	AEG73_RS02205	GENE_AEG73_RS02205	transcript	TRANSCRIPT_AEG73_RS02205	protein_coding	2023-01-01	c.409G>T	p.Gly137Cys	409/1125	409/1125	137/374		,T	GT:DP:RO:QR:AO:QA:GL	0	0	0	0	0	0	0	0	0	0	0	0	0	0	0	0	0	0	0	0	0	0	0	0	0	0
447982|stop_gained|AEG73_RS02210|HIGH|SNP	447982	.	T	G	222.483	.	QR=0;RO=0;ANN=G	stop_gained	HIGH	AEG73_RS02210	GENE_AEG73_RS02210	transcript	TRANSCRIPT_AEG73_RS02210	protein_coding	2023-01-01	c.159T>G	p.Tyr53*	159/474	159/474	53/157		,G	GT:DP:RO:QR:AO:QA:GL	0	0	0	0	0	0	0	0	0	0	0	0	0	0	0	0	0	0	0	0	0	0	0	0	0	0
449609|synonymous_variant|AEG73_RS02225|LOW|SNP	449609	.	G	A	3123.03	.	QR=109;RO=3;ANN=A	synonymous_variant	LOW	AEG73_RS02225	GENE_AEG73_RS02225	transcript	TRANSCRIPT_AEG73_RS02225	protein_coding	2023-01-01	c.162G>A	p.Gly54Gly	162/819	162/819	54/272		,A	GT:DP:RO:QR:AO:QA:GL	0	0	0	0	0	0	0	0	0	0	0	0	0	0	0	0	0	0	0	0	0	0	0	0	0	0
451339|intragenic_variant|AEG73_RS00465|MODIFIER|SNP	451339	.	T	C	445.617	.	QR=0;RO=0;ANN=C	intragenic_variant	MODIFIER	AEG73_RS00465	null	gene_variant	null			n.451339T>C						;DP=19;AB=0;AO=19;QA=616;TYPE=snp	GT:DP:RO:QR:AO:QA:GL	0	0	0	0	0	0	0	0	0	0	0	0	0	0	0	0	0	0	0	0	0	0	0	0	0	0
460351|intragenic_variant|AEG73_RS00465|MODIFIER|SNP	460351	.	C	T	2392.69	.	QR=187;RO=6;ANN=T	intragenic_variant	MODIFIER	AEG73_RS00465	null	gene_variant	null			n.460351C>T						,T	GT:DP:RO:QR:AO:QA:GL	0	0	0	0	0	0	0	0	0	0	0	0	0	0	0	0	0	0	0	0	0	0	0	0	0	0
466347|synonymous_variant|AEG73_RS02345|LOW|SNP	466347	.	C	T	4230.71	.	QR=0;RO=0;ANN=T	synonymous_variant	LOW	AEG73_RS02345	GENE_AEG73_RS02345	transcript	TRANSCRIPT_AEG73_RS02345	protein_coding	2023-01-01	c.222C>T	p.Arg74Arg	222/4029	222/4029	74/1342		,T	GT:DP:RO:QR:AO:QA:GL	0	0	0	0	0	0	0	0	0	0	0	0	0	0	0	0	0	0	0	0	0	0	0	0	0	0
467671|missense_variant|AEG73_RS02345|MODERATE|SNP	467671	.	G	T	10111.3	.	QR=0;RO=0;ANN=T	missense_variant	MODERATE	AEG73_RS02345	GENE_AEG73_RS02345	transcript	TRANSCRIPT_AEG73_RS02345	protein_coding	2023-01-01	c.1546G>T	p.Asp516Tyr	1546/4029	1546/4029	516/1342		,T	GT:DP:RO:QR:AO:QA:GL	0	0	0	0	0	0	0	0	0	0	0	0	0	0	0	0	0	0	0	0	0	0	0	0	0	0
473938|missense_variant|AEG73_RS02350|MODERATE|SNP	473938	.	A	C	6169.13	.	QR=0;RO=0;ANN=C	missense_variant	MODERATE	AEG73_RS02350	GENE_AEG73_RS02350	transcript	TRANSCRIPT_AEG73_RS02350	protein_coding	2023-01-01	c.3708A>C	p.Glu1236Asp	3708/4224	3708/4224	1236/1407		,C	GT:DP:RO:QR:AO:QA:GL	0	0	0	0	0	0	0	0	0	0	0	0	0	0	0	0	0	0	0	0	0	0	0	0	0	0
474326|missense_variant|AEG73_RS02350|MODERATE|SNP	474326	.	C	T	3352.8	.	QR=0;RO=0;ANN=T	missense_variant	MODERATE	AEG73_RS02350	GENE_AEG73_RS02350	transcript	TRANSCRIPT_AEG73_RS02350	protein_coding	2023-01-01	c.4096C>T	p.His1366Tyr	4096/4224	4096/4224	1366/1407		,T	GT:DP:RO:QR:AO:QA:GL	0	0	0	0	0	0	0	0	0	0	0	0	0	0	0	0	0	0	0	0	0	0	0	0	0	0
475836|frameshift_variant|AEG73_RS02365|HIGH|del1	475836	.	TA	T	3774.67	.	QR=0;RO=0;ANN=T	frameshift_variant	HIGH	AEG73_RS02365	GENE_AEG73_RS02365	transcript	TRANSCRIPT_AEG73_RS02365	protein_coding	2023-01-01	c.205delA	p.Met69fs	205/216	205/216	69/71		INFO_REALIGN_3_PRIME,T	GT:DP:RO:QR:AO:QA:GL	0	0	0	0	0	0	0	0	0	0	0	0	0	0	0	0	0	0	0	0	0	0	0	0	0	0
483920|missense_variant|AEG73_RS02410|MODERATE|SNP	483920	.	T	G	1082.53	.	QR=0;RO=0;ANN=G	missense_variant	MODERATE	AEG73_RS02410	GENE_AEG73_RS02410	transcript	TRANSCRIPT_AEG73_RS02410	protein_coding	2023-01-01	c.879T>G	p.Asp293Glu	879/1065	879/1065	293/354		,G	GT:DP:RO:QR:AO:QA:GL	0	0	0	0	0	0	0	0	0	0	0	0	0	0	0	0	0	0	0	0	0	0	0	0	0	0
487096|intragenic_variant|AEG73_RS00465|MODIFIER|SNP	487096	.	G	A	4357.06	.	QR=0;RO=0;ANN=A	intragenic_variant	MODIFIER	AEG73_RS00465	null	gene_variant	null			n.487096G>A						,A	GT:DP:RO:QR:AO:QA:GL	0	0	0	0	0	0	0	0	0	0	0	0	0	0	0	0	0	0	0	0	0	0	0	0	0	0
513570|missense_variant|AEG73_RS02560|MODERATE|SNP	513570	.	T	C	2780.34	.	QR=0;RO=0;ANN=C	missense_variant	MODERATE	AEG73_RS02560	GENE_AEG73_RS02560	transcript	TRANSCRIPT_AEG73_RS02560	protein_coding	2023-01-01	c.107T>C	p.Val36Ala	107/184	107/184	36/60		WARNING_TRANSCRIPT_INCOMPLETE,C	GT:DP:RO:QR:AO:QA:GL	0	0	0	0	0	0	0	0	0	0	0	0	0	0	0	0	0	0	0	0	0	0	0	0	0	0
515399|intragenic_variant|AEG73_RS00465|MODIFIER|SNP	515399	.	G	A	5419.18	.	QR=0;RO=0;ANN=A	intragenic_variant	MODIFIER	AEG73_RS00465	null	gene_variant	null			n.515399G>A						,A	GT:DP:RO:QR:AO:QA:GL	0	0	0	0	0	0	0	0	0	0	0	0	0	0	0	0	0	0	0	0	0	0	0	0	0	0
519132|missense_variant|AEG73_RS02595|MODERATE|SNP	519132	.	A	G	7398.23	.	QR=0;RO=0;ANN=G	missense_variant	MODERATE	AEG73_RS02595	GENE_AEG73_RS02595	transcript	TRANSCRIPT_AEG73_RS02595	protein_coding	2023-01-01	c.275A>G	p.Gln92Arg	275/1044	275/1044	92/347		,G	GT:DP:RO:QR:AO:QA:GL	0	0	0	0	0	0	0	0	0	0	0	0	0	0	0	0	0	0	0	0	0	0	0	0	0	0
524094|synonymous_variant|AEG73_RS02620|LOW|SNP	524094	.	T	C	9714.92	.	QR=0;RO=0;ANN=C	synonymous_variant	LOW	AEG73_RS02620	GENE_AEG73_RS02620	transcript	TRANSCRIPT_AEG73_RS02620	protein_coding	2023-01-01	c.414T>C	p.Phe138Phe	414/3801	414/3801	138/1266		,C	GT:DP:RO:QR:AO:QA:GL	0	0	0	0	0	0	0	1	1	0	0	0	0	1	0	0	0	0	0	0	1	0	0	0	0	0
533887|intragenic_variant|AEG73_RS00465|MODIFIER|SNP	533887	.	G	A	7280.54	.	QR=0;RO=0;ANN=A	intragenic_variant	MODIFIER	AEG73_RS00465	null	gene_variant	null			n.533887G>A						,A	GT:DP:RO:QR:AO:QA:GL	0	0	0	0	0	0	0	0	0	0	0	0	0	0	0	0	0	0	0	0	0	0	0	0	0	0
545582|missense_variant|AEG73_RS02720|MODERATE|SNP	545582	.	C	T	6578.12	.	QR=0;RO=0;ANN=T	missense_variant	MODERATE	AEG73_RS02720	GENE_AEG73_RS02720	transcript	TRANSCRIPT_AEG73_RS02720	protein_coding	2023-01-01	c.952G>A	p.Glu318Lys	952/1071	952/1071	318/356		,T	GT:DP:RO:QR:AO:QA:GL	0	0	0	0	0	0	0	0	0	0	0	0	0	0	0	0	0	1	0	0	0	0	0	0	0	0
546214|missense_variant|AEG73_RS02720|MODERATE|SNP	546214	.	G	A	5808.75	.	QR=0;RO=0;ANN=A	missense_variant	MODERATE	AEG73_RS02720	GENE_AEG73_RS02720	transcript	TRANSCRIPT_AEG73_RS02720	protein_coding	2023-01-01	c.320C>T	p.Ala107Val	320/1071	320/1071	107/356		,A	GT:DP:RO:QR:AO:QA:GL	0	0	0	0	0	0	0	0	0	0	0	0	0	0	0	0	0	0	0	0	0	0	0	0	0	0
547225|conservative_inframe_deletion|AEG73_RS02725|MODERATE|del12	547225	.	GCTGCGCCAGCGT	G	2556.32	.	QR=0;RO=0;ANN=G	conservative_inframe_deletion	MODERATE	AEG73_RS02725	GENE_AEG73_RS02725	transcript	TRANSCRIPT_AEG73_RS02725	protein_coding	2023-01-01	c.757_768delACGCTGGCGCAG	p.Thr253_Gln256del	768/1368	757/1368	253/455		,G	GT:DP:RO:QR:AO:QA:GL	0	0	0	0	0	0	0	0	0	0	0	0	0	0	0	0	0	0	0	0	0	0	0	0	0	0
561102|missense_variant|AEG73_RS02800|MODERATE|SNP	561102	.	G	A	3359.29	.	QR=0;RO=0;ANN=A	missense_variant	MODERATE	AEG73_RS02800	GENE_AEG73_RS02800	transcript	TRANSCRIPT_AEG73_RS02800	protein_coding	2023-01-01	c.778C>T	p.Arg260Cys	778/1104	778/1104	260/367		,A	GT:DP:RO:QR:AO:QA:GL	0	0	0	0	0	0	0	0	0	0	0	0	0	0	0	0	0	0	0	0	0	0	0	0	0	0
565131|missense_variant|AEG73_RS02810|MODERATE|SNP	565131	.	C	T	2614.97	.	QR=34;RO=1;ANN=T	missense_variant	MODERATE	AEG73_RS02810	GENE_AEG73_RS02810	transcript	TRANSCRIPT_AEG73_RS02810	protein_coding	2023-01-01	c.2845G>A	p.Val949Ile	2845/4461	2845/4461	949/1486		,T	GT:DP:RO:QR:AO:QA:GL	0	0	0	0	0	0	0	0	0	0	0	0	0	0	0	0	0	0	0	0	0	0	0	0	0	0
573778|missense_variant|AEG73_RS02840|MODERATE|SNP	573778	.	T	C	10451.3	.	QR=0;RO=0;ANN=C	missense_variant	MODERATE	AEG73_RS02840	GENE_AEG73_RS02840	transcript	TRANSCRIPT_AEG73_RS02840	protein_coding	2023-01-01	c.539A>G	p.Gln180Arg	539/633	539/633	180/210		,C	GT:DP:RO:QR:AO:QA:GL	0	0	0	0	0	0	0	1	1	0	0	0	0	1	0	0	0	0	0	0	1	0	0	0	0	0
574408|frameshift_variant|AEG73_RS02845|HIGH|ins1	574408	.	G	GT	464.455	.	QR=0;RO=0;ANN=GT	frameshift_variant	HIGH	AEG73_RS02845	GENE_AEG73_RS02845	transcript	TRANSCRIPT_AEG73_RS02845	protein_coding	2023-01-01	c.99dupT	p.Met34fs	100/225	100/225	34/74		WARNING_TRANSCRIPT_MULTIPLE_STOP_CODONS&INFO_REALIGN_3_PRIME,GT	GT:DP:RO:QR:AO:QA:GL	0	0	0	0	0	0	0	0	0	0	0	0	0	0	0	0	0	0	0	0	0	0	0	0	0	0
582101|synonymous_variant|AEG73_RS02900|LOW|SNP	582101	.	A	G	6502.04	.	QR=0;RO=0;ANN=G	synonymous_variant	LOW	AEG73_RS02900	GENE_AEG73_RS02900	transcript	TRANSCRIPT_AEG73_RS02900	protein_coding	2023-01-01	c.421T>C	p.Leu141Leu	421/978	421/978	141/325		,G	GT:DP:RO:QR:AO:QA:GL	0	0	0	0	0	0	0	0	0	0	0	0	0	0	0	0	0	0	0	0	0	0	0	0	0	0
588049|intragenic_variant|AEG73_RS00465|MODIFIER|SNP	588049	.	C	T	4319.53	.	QR=0;RO=0;ANN=T	intragenic_variant	MODIFIER	AEG73_RS00465	null	gene_variant	null			n.588049C>T						,T	GT:DP:RO:QR:AO:QA:GL	0	0	0	0	0	0	0	0	0	0	0	0	0	0	0	0	0	0	0	0	0	0	0	0	0	0
590374|missense_variant|AEG73_RS02960|MODERATE|SNP	590374	.	G	A	6221.24	.	QR=0;RO=0;ANN=A	missense_variant	MODERATE	AEG73_RS02960	GENE_AEG73_RS02960	transcript	TRANSCRIPT_AEG73_RS02960	protein_coding	2023-01-01	c.251G>A	p.Gly84Asp	251/966	251/966	84/321		,A	GT:DP:RO:QR:AO:QA:GL	0	0	0	0	0	0	0	0	0	0	0	0	0	0	0	0	0	0	0	0	0	0	0	0	0	0
594006|intragenic_variant|AEG73_RS00465|MODIFIER|SNP	594006	.	C	T	4475.03	.	QR=0;RO=0;ANN=T	intragenic_variant	MODIFIER	AEG73_RS00465	null	gene_variant	null			n.594006C>T						,T	GT:DP:RO:QR:AO:QA:GL	0	0	0	0	0	0	0	0	0	0	0	0	0	0	0	0	0	0	0	0	0	0	0	0	0	0
596668|synonymous_variant|AEG73_RS02995|LOW|SNP	596668	.	T	C	5346.77	.	QR=0;RO=0;ANN=C	synonymous_variant	LOW	AEG73_RS02995	GENE_AEG73_RS02995	transcript	TRANSCRIPT_AEG73_RS02995	protein_coding	2023-01-01	c.798T>C	p.Gly266Gly	798/1935	798/1935	266/644		,C	GT:DP:RO:QR:AO:QA:GL	0	0	0	0	0	0	0	0	0	0	0	0	0	0	0	0	0	0	0	0	0	0	0	0	0	0
599171|missense_variant|AEG73_RS03005|MODERATE|SNP	599171	.	G	A	6917.82	.	QR=0;RO=0;ANN=A	missense_variant	MODERATE	AEG73_RS03005	GENE_AEG73_RS03005	transcript	TRANSCRIPT_AEG73_RS03005	protein_coding	2023-01-01	c.421G>A	p.Asp141Asn	421/1338	421/1338	141/445		,A	GT:DP:RO:QR:AO:QA:GL	0	0	0	0	0	0	0	0	0	0	0	0	0	0	0	0	0	0	0	0	0	0	0	0	0	0
602240|synonymous_variant|AEG73_RS03020|LOW|SNP	602240	.	A	G	4784.38	.	QR=0;RO=0;ANN=G	synonymous_variant	LOW	AEG73_RS03020	GENE_AEG73_RS03020	transcript	TRANSCRIPT_AEG73_RS03020	protein_coding	2023-01-01	c.45T>C	p.Gly15Gly	45/1344	45/1344	15/447		,G	GT:DP:RO:QR:AO:QA:GL	0	0	0	0	0	0	0	0	0	0	0	0	0	0	0	0	0	0	0	0	0	0	0	0	0	0
611282|missense_variant|AEG73_RS03060|MODERATE|SNP	611282	.	T	G	2699.42	.	QR=0;RO=0;ANN=G	missense_variant	MODERATE	AEG73_RS03060	GENE_AEG73_RS03060	transcript	TRANSCRIPT_AEG73_RS03060	protein_coding	2023-01-01	c.1458T>G	p.Asp486Glu	1458/2136	1458/2136	486/711		,G	GT:DP:RO:QR:AO:QA:GL	0	0	0	0	0	0	0	0	0	0	0	0	0	0	0	0	0	0	0	0	0	0	0	0	0	0
614218|synonymous_variant|AEG73_RS03070|LOW|SNP	614218	.	C	T	11157.4	.	QR=0;RO=0;ANN=T	synonymous_variant	LOW	AEG73_RS03070	GENE_AEG73_RS03070	transcript	TRANSCRIPT_AEG73_RS03070	protein_coding	2023-01-01	c.1137C>T	p.Arg379Arg	1137/1941	1137/1941	379/646		,T	GT:DP:RO:QR:AO:QA:GL	0	0	0	0	0	0	0	0	0	0	0	0	0	0	0	0	0	0	0	0	0	0	0	0	0	0
614896|conservative_inframe_deletion|AEG73_RS03070|MODERATE|del45	614896	.	TTTCAGCGGCGAACGTCGTGAAGGTGGTCGTGGTGATGGTCGTCGC	T	560.014	.	QR=0;RO=0;ANN=T	conservative_inframe_deletion	MODERATE	AEG73_RS03070	GENE_AEG73_RS03070	transcript	TRANSCRIPT_AEG73_RS03070	protein_coding	2023-01-01	c.1837_1881delGGTGGTCGTGGTGATGGTCGTCGCTTCAGCGGCGAACGTCGTGAA	p.Gly613_Glu627del	1837/1941	1837/1941	613/646		INFO_REALIGN_3_PRIME,T	GT:DP:RO:QR:AO:QA:GL	0	0	0	0	0	0	0	0	0	0	0	0	0	0	0	0	0	0	0	0	0	0	0	0	0	0
615660|missense_variant|AEG73_RS03075|MODERATE|SNP	615660	.	T	G	4187.96	.	QR=0;RO=0;ANN=G	missense_variant	MODERATE	AEG73_RS03075	GENE_AEG73_RS03075	transcript	TRANSCRIPT_AEG73_RS03075	protein_coding	2023-01-01	c.485T>G	p.Ile162Ser	485/1245	485/1245	162/414		,G	GT:DP:RO:QR:AO:QA:GL	0	0	0	0	0	0	0	0	0	0	0	0	0	0	0	0	0	0	0	0	0	0	0	0	0	0
621983|synonymous_variant|AEG73_RS03115|LOW|SNP	621983	.	C	T	2344.97	.	QR=107;RO=3;ANN=T	synonymous_variant	LOW	AEG73_RS03115	GENE_AEG73_RS03115	transcript	TRANSCRIPT_AEG73_RS03115	protein_coding	2023-01-01	c.117G>A	p.Ala39Ala	117/519	117/519	39/172		,T	GT:DP:RO:QR:AO:QA:GL	0	0	0	0	0	0	0	0	0	0	0	0	0	0	0	0	0	0	0	0	0	0	0	0	0	0
624664|missense_variant|AEG73_RS03140|MODERATE|SNP	624664	.	G	A	2064.02	.	QR=0;RO=0;ANN=A	missense_variant	MODERATE	AEG73_RS03140	GENE_AEG73_RS03140	transcript	TRANSCRIPT_AEG73_RS03140	protein_coding	2023-01-01	c.1870C>T	p.Arg624Trp	1870/2052	1870/2052	624/683		,A	GT:DP:RO:QR:AO:QA:GL	0	0	0	0	0	0	0	0	0	0	0	0	0	0	0	0	0	0	0	0	0	0	0	0	0	0
633061|intragenic_variant|AEG73_RS00465|MODIFIER|SNP	633061	.	C	A	3161.82	.	QR=0;RO=0;ANN=A	intragenic_variant	MODIFIER	AEG73_RS00465	null	gene_variant	null			n.633061C>A						,A	GT:DP:RO:QR:AO:QA:GL	0	0	0	0	0	0	0	0	0	0	0	0	0	0	0	0	0	0	0	0	0	0	0	0	0	0
637359|intragenic_variant|AEG73_RS00465|MODIFIER|SNP	637359	.	A	G	1347.52	.	QR=0;RO=0;ANN=G	intragenic_variant	MODIFIER	AEG73_RS00465	null	gene_variant	null			n.637359A>G						,G	GT:DP:RO:QR:AO:QA:GL	0	0	0	0	0	0	0	0	0	0	0	0	0	0	0	0	0	0	0	0	0	0	0	0	0	0
640613|synonymous_variant|AEG73_RS03210|LOW|SNP	640613	.	G	A	1961.48	.	QR=0;RO=0;ANN=A	synonymous_variant	LOW	AEG73_RS03210	GENE_AEG73_RS03210	transcript	TRANSCRIPT_AEG73_RS03210	protein_coding	2023-01-01	c.579C>T	p.Arg193Arg	579/1572	579/1572	193/523		,A	GT:DP:RO:QR:AO:QA:GL	0	0	0	0	0	0	0	0	0	0	0	0	0	0	0	0	0	0	0	0	0	0	0	0	0	0
647124|intragenic_variant|AEG73_RS00465|MODIFIER|SNP	647124	.	G	A	1738.28	.	QR=0;RO=0;ANN=A	intragenic_variant	MODIFIER	AEG73_RS00465	null	gene_variant	null			n.647124G>A						,A	GT:DP:RO:QR:AO:QA:GL	0	0	0	0	0	0	0	0	0	0	0	0	0	0	0	0	0	0	0	0	0	0	0	0	0	0
650033|frameshift_variant|AEG73_RS03265|HIGH|del1	650033	.	AT	A	8837.32	.	QR=0;RO=0;ANN=A	frameshift_variant	HIGH	AEG73_RS03265	GENE_AEG73_RS03265	transcript	TRANSCRIPT_AEG73_RS03265	protein_coding	2023-01-01	c.493delT	p.Ser165fs	493/1209	493/1209	165/402		INFO_REALIGN_3_PRIME,A	GT:DP:RO:QR:AO:QA:GL	1	1	1	1	0	0	0	0	0	0	0	0	0	0	0	0	0	0	0	0	0	1	0	0	0	0
652342|missense_variant|AEG73_RS03270|MODERATE|SNP	652342	.	C	T	7281.77	.	QR=0;RO=0;ANN=T	missense_variant	MODERATE	AEG73_RS03270	GENE_AEG73_RS03270	transcript	TRANSCRIPT_AEG73_RS03270	protein_coding	2023-01-01	c.1555C>T	p.His519Tyr	1555/2295	1555/2295	519/764		,T	GT:DP:RO:QR:AO:QA:GL	0	0	0	0	0	0	0	0	0	0	0	0	0	0	0	0	0	0	0	0	0	0	0	0	0	0
656784|missense_variant|AEG73_RS03290|MODERATE|SNP	656784	.	G	A	6692.47	.	QR=0;RO=0;ANN=A	missense_variant	MODERATE	AEG73_RS03290	GENE_AEG73_RS03290	transcript	TRANSCRIPT_AEG73_RS03290	protein_coding	2023-01-01	c.598G>A	p.Ala200Thr	598/1311	598/1311	200/436		,A	GT:DP:RO:QR:AO:QA:GL	0	0	0	0	0	0	0	0	0	0	0	0	0	0	0	0	0	0	0	0	0	0	0	0	0	0
660592|frameshift_variant|AEG73_RS03315|HIGH|del1	660592	.	AT	A	5408.64	.	QR=0;RO=0;ANN=A	frameshift_variant	HIGH	AEG73_RS03315	GENE_AEG73_RS03315	transcript	TRANSCRIPT_AEG73_RS03315	protein_coding	2023-01-01	c.422delA	p.Asn141fs	422/987	422/987	141/328		,A	GT:DP:RO:QR:AO:QA:GL	0	0	0	0	0	0	0	0	0	0	0	0	0	0	0	0	0	0	0	0	0	0	0	0	0	0
662029|missense_variant|AEG73_RS03330|MODERATE|SNP	662029	.	C	T	3851.87	.	QR=0;RO=0;ANN=T	missense_variant	MODERATE	AEG73_RS03330	GENE_AEG73_RS03330	transcript	TRANSCRIPT_AEG73_RS03330	protein_coding	2023-01-01	c.388G>A	p.Asp130Asn	388/399	388/399	130/132		,T	GT:DP:RO:QR:AO:QA:GL	0	0	0	0	0	0	0	0	0	0	0	0	0	0	0	0	0	0	0	0	0	0	0	0	0	0
665119|missense_variant|AEG73_RS03355|MODERATE|SNP	665119	.	C	T	9160.79	.	QR=203;RO=6;ANN=T	missense_variant	MODERATE	AEG73_RS03355	GENE_AEG73_RS03355	transcript	TRANSCRIPT_AEG73_RS03355	protein_coding	2023-01-01	c.904G>A	p.Gly302Ser	904/1245	904/1245	302/414		,T	GT:DP:RO:QR:AO:QA:GL	0	0	0	0	0	0	0	0	0	0	0	0	0	0	0	0	0	0	0	0	0	0	0	0	0	0
665736|missense_variant|AEG73_RS03355|MODERATE|SNP	665736	.	G	A	7747.76	.	QR=266;RO=8;ANN=A	missense_variant	MODERATE	AEG73_RS03355	GENE_AEG73_RS03355	transcript	TRANSCRIPT_AEG73_RS03355	protein_coding	2023-01-01	c.287C>T	p.Ala96Val	287/1245	287/1245	96/414		,A	GT:DP:RO:QR:AO:QA:GL	0	0	0	0	0	0	0	0	0	0	0	0	0	0	0	0	0	0	0	0	0	0	0	0	0	0
675740|synonymous_variant|AEG73_RS03400|LOW|SNP	675740	.	C	T	7208.5	.	QR=0;RO=0;ANN=T	synonymous_variant	LOW	AEG73_RS03400	GENE_AEG73_RS03400	transcript	TRANSCRIPT_AEG73_RS03400	protein_coding	2023-01-01	c.501C>T	p.Ser167Ser	501/1521	501/1521	167/506		,T	GT:DP:RO:QR:AO:QA:GL	0	0	0	0	0	0	0	0	0	0	0	0	0	0	0	0	0	0	0	0	0	0	0	0	0	0
682782|synonymous_variant|AEG73_RS03430|LOW|SNP	682782	.	C	T	5616.6	.	QR=0;RO=0;ANN=T	synonymous_variant	LOW	AEG73_RS03430	GENE_AEG73_RS03430	transcript	TRANSCRIPT_AEG73_RS03430	protein_coding	2023-01-01	c.471G>A	p.Leu157Leu	471/1983	471/1983	157/660		,T	GT:DP:RO:QR:AO:QA:GL	0	0	0	0	0	0	0	0	0	0	0	0	0	0	0	0	0	0	0	0	0	0	0	0	0	0
688211|missense_variant|AEG73_RS03470|MODERATE|SNP	688211	.	C	T	3087.77	.	QR=0;RO=0;ANN=T	missense_variant	MODERATE	AEG73_RS03470	GENE_AEG73_RS03470	transcript	TRANSCRIPT_AEG73_RS03470	protein_coding	2023-01-01	c.83C>T	p.Thr28Met	83/822	83/822	28/273		,T	GT:DP:RO:QR:AO:QA:GL	0	0	0	0	0	0	0	0	0	0	0	0	0	0	0	0	0	0	0	0	0	0	0	0	0	0
692916|missense_variant|AEG73_RS03490|MODERATE|SNP	692916	.	C	T	8138.56	.	QR=0;RO=0;ANN=T	missense_variant	MODERATE	AEG73_RS03490	GENE_AEG73_RS03490	transcript	TRANSCRIPT_AEG73_RS03490	protein_coding	2023-01-01	c.283C>T	p.Arg95Cys	283/2844	283/2844	95/947		,T	GT:DP:RO:QR:AO:QA:GL	0	0	0	0	0	0	0	0	0	0	0	0	0	0	0	0	0	0	0	0	0	0	0	0	0	0
700036|missense_variant|AEG73_RS03515|MODERATE|SNP	700036	.	G	A	3619.65	.	QR=0;RO=0;ANN=A	missense_variant	MODERATE	AEG73_RS03515	GENE_AEG73_RS03515	transcript	TRANSCRIPT_AEG73_RS03515	protein_coding	2023-01-01	c.43G>A	p.Asp15Asn	43/210	43/210	15/69		,A	GT:DP:RO:QR:AO:QA:GL	0	0	0	0	0	0	0	0	0	0	0	0	0	0	0	0	0	0	0	0	0	0	0	0	0	0
713809|missense_variant|AEG73_RS03600|MODERATE|SNP	713809	.	G	A	4971.14	.	QR=0;RO=0;ANN=A	missense_variant	MODERATE	AEG73_RS03600	GENE_AEG73_RS03600	transcript	TRANSCRIPT_AEG73_RS03600	protein_coding	2023-01-01	c.148G>A	p.Gly50Ser	148/1893	148/1893	50/630		,A	GT:DP:RO:QR:AO:QA:GL	0	0	0	0	0	0	0	0	0	0	0	0	0	0	0	0	0	0	0	0	0	0	0	0	0	0
734958|intragenic_variant|AEG73_RS00465|MODIFIER|SNP	734958	.	G	A	452.546	.	QR=0;RO=0;ANN=A	intragenic_variant	MODIFIER	AEG73_RS00465	null	gene_variant	null			n.734958G>A						,A	GT:DP:RO:QR:AO:QA:GL	0	0	0	0	0	0	0	0	0	0	0	0	0	0	0	0	0	0	0	0	0	0	0	0	0	0
746722|synonymous_variant|AEG73_RS03760|LOW|SNP	746722	.	C	T	2239.17	.	QR=0;RO=0;ANN=T	synonymous_variant	LOW	AEG73_RS03760	GENE_AEG73_RS03760	transcript	TRANSCRIPT_AEG73_RS03760	protein_coding	2023-01-01	c.1563C>T	p.Arg521Arg	1563/1644	1563/1644	521/547		,T	GT:DP:RO:QR:AO:QA:GL	0	0	0	0	0	0	0	0	0	0	0	0	0	0	0	0	0	0	0	0	0	0	0	0	0	0
750886|missense_variant|AEG73_RS03790|MODERATE|SNP	750886	.	G	A	5116.13	.	QR=0;RO=0;ANN=A	missense_variant	MODERATE	AEG73_RS03790	GENE_AEG73_RS03790	transcript	TRANSCRIPT_AEG73_RS03790	protein_coding	2023-01-01	c.250G>A	p.Val84Ile	250/1704	250/1704	84/567		,A	GT:DP:RO:QR:AO:QA:GL	0	0	0	0	0	0	0	0	0	0	0	0	0	0	0	0	0	0	0	0	0	0	0	0	0	0
756068|missense_variant|AEG73_RS03825|MODERATE|SNP	756068	.	C	T	7796.94	.	QR=0;RO=0;ANN=T	missense_variant	MODERATE	AEG73_RS03825	GENE_AEG73_RS03825	transcript	TRANSCRIPT_AEG73_RS03825	protein_coding	2023-01-01	c.630G>A	p.Met210Ile	630/867	630/867	210/288		,T	GT:DP:RO:QR:AO:QA:GL	0	0	0	0	0	0	0	0	0	0	0	0	0	0	0	0	0	0	0	0	0	0	0	0	0	0
765477|missense_variant|AEG73_RS03855|MODERATE|SNP	765477	.	G	A	7091.53	.	QR=0;RO=0;ANN=A	missense_variant	MODERATE	AEG73_RS03855	GENE_AEG73_RS03855	transcript	TRANSCRIPT_AEG73_RS03855	protein_coding	2023-01-01	c.77G>A	p.Ser26Asn	77/1305	77/1305	26/434		,A	GT:DP:RO:QR:AO:QA:GL	0	0	0	0	0	0	0	0	0	0	0	0	0	0	0	0	0	0	0	0	0	0	0	0	0	0
765741|missense_variant|AEG73_RS03855|MODERATE|SNP	765741	.	C	T	5296.09	.	QR=0;RO=0;ANN=T	missense_variant	MODERATE	AEG73_RS03855	GENE_AEG73_RS03855	transcript	TRANSCRIPT_AEG73_RS03855	protein_coding	2023-01-01	c.341C>T	p.Ala114Val	341/1305	341/1305	114/434		,T	GT:DP:RO:QR:AO:QA:GL	0	0	0	0	0	0	0	0	0	0	0	0	0	0	0	0	0	0	0	0	0	0	0	0	0	0
769365|frameshift_variant|AEG73_RS03870|HIGH|ins1	769365	.	G	GT	9151.91	.	QR=0;RO=0;ANN=GT	frameshift_variant	HIGH	AEG73_RS03870	GENE_AEG73_RS03870	transcript	TRANSCRIPT_AEG73_RS03870	protein_coding	2023-01-01	c.38dupA	p.Asn13fs	38/184	38/184	13/60		WARNING_TRANSCRIPT_MULTIPLE_STOP_CODONS,GT	GT:DP:RO:QR:AO:QA:GL	0	0	0	0	0	0	0	0	0	0	0	0	0	0	0	0	0	0	0	0	0	0	0	0	0	0
769365|frameshift_variant|AEG73_RS03870|HIGH|del1	769365	.	GT	G	675.495	.	QR=0;RO=0;ANN=G	frameshift_variant	HIGH	AEG73_RS03870	GENE_AEG73_RS03870	transcript	TRANSCRIPT_AEG73_RS03870	protein_coding	2023-01-01	c.38delA	p.Asn13fs	38/184	38/184	13/60		WARNING_TRANSCRIPT_MULTIPLE_STOP_CODONS,G	GT:DP:RO:QR:AO:QA:GL	0	0	0	0	0	0	0	0	0	0	0	0	0	0	0	0	0	0	0	0	0	0	0	0	0	0
769925|missense_variant|AEG73_RS03875|MODERATE|SNP	769925	.	A	G	8780.22	.	QR=0;RO=0;ANN=G	missense_variant	MODERATE	AEG73_RS03875	GENE_AEG73_RS03875	transcript	TRANSCRIPT_AEG73_RS03875	protein_coding	2023-01-01	c.215A>G	p.Tyr72Cys	215/486	215/486	72/161		,G	GT:DP:RO:QR:AO:QA:GL	0	0	0	0	0	0	0	0	0	0	0	0	0	0	0	0	0	0	0	0	0	0	0	0	0	0
786435|missense_variant|AEG73_RS04005|MODERATE|SNP	786435	.	C	T	10241.6	.	QR=0;RO=0;ANN=T	missense_variant	MODERATE	AEG73_RS04005	GENE_AEG73_RS04005	transcript	TRANSCRIPT_AEG73_RS04005	protein_coding	2023-01-01	c.710C>T	p.Ala237Val	710/2125	710/2125	237/707		WARNING_TRANSCRIPT_MULTIPLE_STOP_CODONS,T	GT:DP:RO:QR:AO:QA:GL	0	0	0	0	0	0	0	1	1	0	0	0	0	1	0	0	0	0	0	0	1	0	0	0	0	0
788229|missense_variant|AEG73_RS04010|MODERATE|SNP	788229	.	G	A	9901.54	.	QR=0;RO=0;ANN=A	missense_variant	MODERATE	AEG73_RS04010	GENE_AEG73_RS04010	transcript	TRANSCRIPT_AEG73_RS04010	protein_coding	2023-01-01	c.940C>T	p.Pro314Ser	940/1257	940/1257	314/418		,A	GT:DP:RO:QR:AO:QA:GL	0	0	0	0	0	0	0	0	0	0	0	0	0	0	0	0	0	0	0	0	0	0	0	0	0	0
801816|missense_variant|AEG73_RS04100|MODERATE|SNP	801816	.	T	C	10213.9	.	QR=0;RO=0;ANN=C	missense_variant	MODERATE	AEG73_RS04100	GENE_AEG73_RS04100	transcript	TRANSCRIPT_AEG73_RS04100	protein_coding	2023-01-01	c.299T>C	p.Val100Ala	299/687	299/687	100/228		,C	GT:DP:RO:QR:AO:QA:GL	1	1	1	1	1	0	0	0	0	1	0	1	1	0	1	1	1	1	1	0	0	1	1	1	1	1
835722|synonymous_variant|AEG73_RS04315|LOW|SNP	835722	.	G	A	10050.5	.	QR=0;RO=0;ANN=A	synonymous_variant	LOW	AEG73_RS04315	GENE_AEG73_RS04315	transcript	TRANSCRIPT_AEG73_RS04315	protein_coding	2023-01-01	c.873G>A	p.Leu291Leu	873/1179	873/1179	291/392		,A	GT:DP:RO:QR:AO:QA:GL	0	0	0	0	0	0	0	0	0	0	0	0	0	0	0	0	0	0	0	0	0	0	0	0	0	0
837748|intragenic_variant|AEG73_RS00465|MODIFIER|SNP	837748	.	C	T	2894.43	.	QR=0;RO=0;ANN=T	intragenic_variant	MODIFIER	AEG73_RS00465	null	gene_variant	null			n.837748C>T						,T	GT:DP:RO:QR:AO:QA:GL	0	0	0	0	0	0	0	0	0	0	0	0	0	0	0	0	0	0	0	0	0	0	0	0	0	0
840424|synonymous_variant|AEG73_RS04335|LOW|SNP	840424	.	A	G	7348.2	.	QR=0;RO=0;ANN=G	synonymous_variant	LOW	AEG73_RS04335	GENE_AEG73_RS04335	transcript	TRANSCRIPT_AEG73_RS04335	protein_coding	2023-01-01	c.939A>G	p.Ala313Ala	939/2874	939/2874	313/957		,G	GT:DP:RO:QR:AO:QA:GL	0	0	0	0	0	0	0	0	0	0	0	0	0	0	0	0	0	0	0	0	0	0	0	0	0	0
842313|missense_variant|AEG73_RS04335|MODERATE|SNP	842313	.	A	G	7095.26	.	QR=0;RO=0;ANN=G	missense_variant	MODERATE	AEG73_RS04335	GENE_AEG73_RS04335	transcript	TRANSCRIPT_AEG73_RS04335	protein_coding	2023-01-01	c.2828A>G	p.Asp943Gly	2828/2874	2828/2874	943/957		,G	GT:DP:RO:QR:AO:QA:GL	0	0	0	0	0	0	0	0	0	0	0	0	0	0	0	0	0	0	0	0	0	0	0	0	0	0
853742|missense_variant|AEG73_RS04410|MODERATE|SNP	853742	.	G	A	3317.47	.	QR=0;RO=0;ANN=A	missense_variant	MODERATE	AEG73_RS04410	GENE_AEG73_RS04410	transcript	TRANSCRIPT_AEG73_RS04410	protein_coding	2023-01-01	c.1091G>A	p.Arg364Lys	1091/1099	1091/1099	364/365		WARNING_TRANSCRIPT_MULTIPLE_STOP_CODONS,A	GT:DP:RO:QR:AO:QA:GL	0	0	0	0	0	0	0	0	0	0	0	0	0	0	0	0	0	0	0	0	0	0	0	0	0	0
855314|intragenic_variant|AEG73_RS00465|MODIFIER|SNP	855314	.	G	A	8175.11	.	QR=0;RO=0;ANN=A	intragenic_variant	MODIFIER	AEG73_RS00465	null	gene_variant	null			n.855314G>A						,A	GT:DP:RO:QR:AO:QA:GL	0	0	0	0	0	0	0	0	0	0	0	0	0	0	0	0	0	0	0	0	0	0	0	0	0	0
855591|missense_variant|AEG73_RS04420|MODERATE|SNP	855591	.	C	T	11769.3	.	QR=0;RO=0;ANN=T	missense_variant	MODERATE	AEG73_RS04420	GENE_AEG73_RS04420	transcript	TRANSCRIPT_AEG73_RS04420	protein_coding	2023-01-01	c.308G>A	p.Ser103Asn	308/546	308/546	103/181		,T	GT:DP:RO:QR:AO:QA:GL	0	0	0	0	0	0	0	0	0	0	0	0	0	0	0	0	0	0	0	0	0	0	0	0	0	0
862792|intragenic_variant|AEG73_RS00465|MODIFIER|del22	862792	.	TCCAGAGTCACGAGAGGACTTGA	T	683.217	.	QR=135;RO=4;ANN=T	intragenic_variant	MODIFIER	AEG73_RS00465	null	gene_variant	null			n.862793_862814delCCAGAGTCACGAGAGGACTTGA						,T	GT:DP:RO:QR:AO:QA:GL	0	0	0	0	0	0	0	0	0	0	0	0	0	0	0	0	0	0	0	0	0	0	0	0	0	0
867586|intragenic_variant|AEG73_RS00465|MODIFIER|SNP	867586	.	G	A	847.581	.	QR=0;RO=0;ANN=A	intragenic_variant	MODIFIER	AEG73_RS00465	null	gene_variant	null			n.867586G>A						,A	GT:DP:RO:QR:AO:QA:GL	0	0	0	0	0	0	0	0	0	0	0	0	0	0	0	0	0	0	0	0	0	0	0	0	0	0
869992|missense_variant|AEG73_RS04515|MODERATE|SNP	869992	.	A	G	4349.05	.	QR=36;RO=1;ANN=G	missense_variant	MODERATE	AEG73_RS04515	GENE_AEG73_RS04515	transcript	TRANSCRIPT_AEG73_RS04515	protein_coding	2023-01-01	c.1333A>G	p.Thr445Ala	1333/2490	1333/2490	445/829		,G	GT:DP:RO:QR:AO:QA:GL	0	0	0	0	0	0	0	0	0	0	0	0	0	0	0	0	0	0	0	0	0	0	0	0	0	0
871441|synonymous_variant|AEG73_RS04520|LOW|SNP	871441	.	A	G	4417.2	.	QR=0;RO=0;ANN=G	synonymous_variant	LOW	AEG73_RS04520	GENE_AEG73_RS04520	transcript	TRANSCRIPT_AEG73_RS04520	protein_coding	2023-01-01	c.252A>G	p.Gly84Gly	252/744	252/744	84/247		,G	GT:DP:RO:QR:AO:QA:GL	0	0	0	0	0	0	0	0	0	0	0	0	0	0	0	0	0	0	0	0	0	0	0	0	0	0
873207|synonymous_variant|AEG73_RS04530|LOW|SNP	873207	.	T	C	8363.64	.	QR=0;RO=0;ANN=C	synonymous_variant	LOW	AEG73_RS04530	GENE_AEG73_RS04530	transcript	TRANSCRIPT_AEG73_RS04530	protein_coding	2023-01-01	c.57T>C	p.Ile19Ile	57/513	57/513	19/170		,C	GT:DP:RO:QR:AO:QA:GL	0	0	0	0	0	0	0	0	0	0	0	0	0	0	0	0	0	0	0	0	0	0	0	0	0	0
873627|synonymous_variant|AEG73_RS04530|LOW|SNP	873627	.	C	A	10013	.	QR=0;RO=0;ANN=A	synonymous_variant	LOW	AEG73_RS04530	GENE_AEG73_RS04530	transcript	TRANSCRIPT_AEG73_RS04530	protein_coding	2023-01-01	c.477C>A	p.Ile159Ile	477/513	477/513	159/170		,A	GT:DP:RO:QR:AO:QA:GL	0	0	0	0	0	0	0	1	1	0	0	0	0	1	0	0	0	0	0	0	1	0	0	0	0	0
875037|conservative_inframe_insertion|AEG73_RS04540|MODERATE|ins6	875037	.	G	GATGGTC	2791.92	.	QR=0;RO=0;ANN=GATGGTC	conservative_inframe_insertion	MODERATE	AEG73_RS04540	GENE_AEG73_RS04540	transcript	TRANSCRIPT_AEG73_RS04540	protein_coding	2023-01-01	c.430_435dupGACCAT	p.His145_His146insAspHis	435/855	435/855	145/284		,GATGGTC	GT:DP:RO:QR:AO:QA:GL	0	0	0	0	0	0	0	0	0	0	0	0	0	0	0	0	0	0	0	0	0	0	0	0	0	0
875037|conservative_inframe_deletion|AEG73_RS04540|MODERATE|del6	875037	.	GATGGTC	G	5570.92	.	QR=0;RO=0;ANN=G	conservative_inframe_deletion	MODERATE	AEG73_RS04540	GENE_AEG73_RS04540	transcript	TRANSCRIPT_AEG73_RS04540	protein_coding	2023-01-01	c.430_435delGACCAT	p.Asp144_His145del	435/855	430/855	144/284		,G	GT:DP:RO:QR:AO:QA:GL	0	0	0	0	0	0	0	0	0	0	0	0	0	0	0	0	0	0	0	0	0	0	0	0	0	0
882969|synonymous_variant|AEG73_RS04590|LOW|SNP	882969	.	C	T	3275.26	.	QR=0;RO=0;ANN=T	synonymous_variant	LOW	AEG73_RS04590	GENE_AEG73_RS04590	transcript	TRANSCRIPT_AEG73_RS04590	protein_coding	2023-01-01	c.543C>T	p.Gly181Gly	543/1416	543/1416	181/471		,T	GT:DP:RO:QR:AO:QA:GL	0	0	0	0	0	0	0	0	0	0	0	0	0	0	0	0	0	0	0	0	0	0	0	0	0	0
883974|frameshift_variant|AEG73_RS04595|HIGH|ins1	883974	.	T	TG	1854.51	.	QR=35;RO=1;ANN=TG	frameshift_variant	HIGH	AEG73_RS04595	GENE_AEG73_RS04595	transcript	TRANSCRIPT_AEG73_RS04595	protein_coding	2023-01-01	c.27dupG	p.Met10fs	28/708	28/708	10/235		INFO_REALIGN_3_PRIME,TG	GT:DP:RO:QR:AO:QA:GL	0	0	0	0	0	0	0	0	0	0	0	0	0	0	0	0	0	0	0	0	0	0	0	0	0	0
887350|stop_gained|AEG73_RS04610|HIGH|SNP	887350	.	C	T	7571.17	.	QR=0;RO=0;ANN=T	stop_gained	HIGH	AEG73_RS04610	GENE_AEG73_RS04610	transcript	TRANSCRIPT_AEG73_RS04610	protein_coding	2023-01-01	c.632G>A	p.Trp211*	632/1023	632/1023	211/340		,T	GT:DP:RO:QR:AO:QA:GL	0	0	0	0	0	0	0	0	0	0	0	0	0	0	0	0	0	0	0	0	0	0	0	0	0	0
889513|frameshift_variant|AEG73_RS04625|HIGH|del1	889513	.	GT	G	7596.61	.	QR=0;RO=0;ANN=G	frameshift_variant	HIGH	AEG73_RS04625	GENE_AEG73_RS04625	transcript	TRANSCRIPT_AEG73_RS04625	protein_coding	2023-01-01	c.17delT	p.Leu6fs	17/204	17/204	1967-06-01		INFO_REALIGN_3_PRIME,G	GT:DP:RO:QR:AO:QA:GL	0	0	0	0	0	0	0	0	0	0	0	0	0	0	0	0	0	0	0	0	0	0	0	0	0	0
892167|synonymous_variant|AEG73_RS04635|LOW|SNP	892167	.	C	T	4432.7	.	QR=0;RO=0;ANN=T	synonymous_variant	LOW	AEG73_RS04635	GENE_AEG73_RS04635	transcript	TRANSCRIPT_AEG73_RS04635	protein_coding	2023-01-01	c.1845C>T	p.Arg615Arg	1845/2160	1845/2160	615/719		,T	GT:DP:RO:QR:AO:QA:GL	0	0	0	0	0	0	0	0	0	0	0	1	0	0	0	0	0	0	0	0	0	0	0	0	0	0
894504|missense_variant|AEG73_RS04645|MODERATE|SNP	894504	.	G	A	8380.56	.	QR=0;RO=0;ANN=A	missense_variant	MODERATE	AEG73_RS04645	GENE_AEG73_RS04645	transcript	TRANSCRIPT_AEG73_RS04645	protein_coding	2023-01-01	c.301C>T	p.Pro101Ser	301/1041	301/1041	101/346		,A	GT:DP:RO:QR:AO:QA:GL	0	0	0	0	0	0	0	0	0	0	0	0	0	0	0	0	0	0	0	0	0	0	0	0	0	0
895915|synonymous_variant|AEG73_RS04655|LOW|SNP	895915	.	C	T	3292.01	.	QR=0;RO=0;ANN=T	synonymous_variant	LOW	AEG73_RS04655	GENE_AEG73_RS04655	transcript	TRANSCRIPT_AEG73_RS04655	protein_coding	2023-01-01	c.183G>A	p.Leu61Leu	183/714	183/714	61/237		,T	GT:DP:RO:QR:AO:QA:GL	0	0	0	0	0	0	0	0	0	0	0	0	0	0	0	0	0	0	0	0	0	0	0	0	0	0
897238|intragenic_variant|AEG73_RS00465|MODIFIER|SNP	897238	.	A	G	965.088	.	QR=0;RO=0;ANN=G	intragenic_variant	MODIFIER	AEG73_RS00465	null	gene_variant	null			n.897238A>G						,G	GT:DP:RO:QR:AO:QA:GL	0	0	0	0	0	0	0	0	0	0	0	0	0	0	0	0	0	0	0	0	0	0	0	0	0	0
903060|intragenic_variant|AEG73_RS00465|MODIFIER|SNP	903060	.	A	T	3919.6	.	QR=0;RO=0;ANN=T	intragenic_variant	MODIFIER	AEG73_RS00465	null	gene_variant	null			n.903060A>T						,T	GT:DP:RO:QR:AO:QA:GL	0	0	0	0	0	0	0	0	0	0	0	0	0	0	0	0	0	0	0	0	0	0	0	0	0	0
905508|missense_variant|AEG73_RS04720|MODERATE|SNP	905508	.	G	T	3575.99	.	QR=0;RO=0;ANN=T	missense_variant	MODERATE	AEG73_RS04720	GENE_AEG73_RS04720	transcript	TRANSCRIPT_AEG73_RS04720	protein_coding	2023-01-01	c.529G>T	p.Ala177Ser	529/3372	529/3372	177/1123		,T	GT:DP:RO:QR:AO:QA:GL	0	0	0	0	0	0	0	0	0	0	0	0	0	0	0	0	0	0	0	0	0	0	0	0	0	0
912725|missense_variant|AEG73_RS04730|MODERATE|SNP	912725	.	C	T	3687.13	.	QR=0;RO=0;ANN=T	missense_variant	MODERATE	AEG73_RS04730	GENE_AEG73_RS04730	transcript	TRANSCRIPT_AEG73_RS04730	protein_coding	2023-01-01	c.1316C>T	p.Ala439Val	1316/3546	1316/3546	439/1181		,T	GT:DP:RO:QR:AO:QA:GL	0	0	0	0	0	0	0	0	0	0	0	0	0	0	0	0	0	0	0	0	0	0	0	0	0	0
916082|synonymous_variant|AEG73_RS04735|LOW|SNP	916082	.	C	T	3034.79	.	QR=0;RO=0;ANN=T	synonymous_variant	LOW	AEG73_RS04735	GENE_AEG73_RS04735	transcript	TRANSCRIPT_AEG73_RS04735	protein_coding	2023-01-01	c.1131C>T	p.Gly377Gly	1131/1836	1131/1836	377/611		,T	GT:DP:RO:QR:AO:QA:GL	0	0	0	0	0	0	0	0	0	0	0	0	0	0	0	0	0	0	0	0	0	0	0	0	0	0
918224|intragenic_variant|AEG73_RS00465|MODIFIER|SNP	918224	.	C	T	2316.56	.	QR=0;RO=0;ANN=T	intragenic_variant	MODIFIER	AEG73_RS00465	null	gene_variant	null			n.918224C>T						,T	GT:DP:RO:QR:AO:QA:GL	0	0	0	0	0	0	0	0	0	0	0	0	0	0	0	0	0	0	0	0	0	0	0	0	0	0
918227|intragenic_variant|AEG73_RS00465|MODIFIER|del1	918227	.	GC	G	1975.47	.	QR=0;RO=0;ANN=G	intragenic_variant	MODIFIER	AEG73_RS00465	null	gene_variant	null			n.918228delC						,G	GT:DP:RO:QR:AO:QA:GL	0	0	0	0	0	0	0	0	0	0	0	0	0	0	0	0	0	0	0	0	0	0	0	0	0	0
923170|intragenic_variant|AEG73_RS00465|MODIFIER|SNP	923170	.	G	A	1960.08	.	QR=0;RO=0;ANN=A	intragenic_variant	MODIFIER	AEG73_RS00465	null	gene_variant	null			n.923170G>A						,A	GT:DP:RO:QR:AO:QA:GL	0	0	0	0	0	0	0	0	0	0	0	0	0	0	0	0	0	0	0	0	0	0	0	0	0	0
924921|synonymous_variant|AEG73_RS04780|LOW|SNP	924921	.	C	T	3637.57	.	QR=0;RO=0;ANN=T	synonymous_variant	LOW	AEG73_RS04780	GENE_AEG73_RS04780	transcript	TRANSCRIPT_AEG73_RS04780	protein_coding	2023-01-01	c.186G>A	p.Thr62Thr	186/1206	186/1206	62/401		,T	GT:DP:RO:QR:AO:QA:GL	0	0	0	0	0	0	0	0	0	0	0	0	0	0	0	0	0	0	0	0	0	0	0	0	0	0
928308|intragenic_variant|AEG73_RS00465|MODIFIER|del12	928308	.	CCGTCATCCGGCG	C	1713.26	.	QR=0;RO=0;ANN=C	intragenic_variant	MODIFIER	AEG73_RS00465	null	gene_variant	null			n.928309_928320delCGTCATCCGGCG						,C	GT:DP:RO:QR:AO:QA:GL	0	0	0	0	0	0	0	0	0	0	0	0	0	0	0	0	0	0	0	0	0	0	0	0	0	0
929054|frameshift_variant|AEG73_RS04805|HIGH|ins4	929054	.	G	GTGCC	3414.58	.	QR=51;RO=2;ANN=GTGCC	frameshift_variant	HIGH	AEG73_RS04805	GENE_AEG73_RS04805	transcript	TRANSCRIPT_AEG73_RS04805	protein_coding	2023-01-01	c.9_12dupGGCA	p.Arg5fs	12/711	12/711	4/236		,GTGCC	GT:DP:RO:QR:AO:QA:GL	0	0	0	0	0	0	0	0	0	0	0	0	0	0	0	0	0	0	0	0	0	0	0	0	0	0
931280|missense_variant|AEG73_RS04820|MODERATE|SNP	931280	.	C	T	12511.5	.	QR=0;RO=0;ANN=T	missense_variant	MODERATE	AEG73_RS04820	GENE_AEG73_RS04820	transcript	TRANSCRIPT_AEG73_RS04820	protein_coding	2023-01-01	c.1563G>A	p.Met521Ile	1563/1731	1563/1731	521/576		,T	GT:DP:RO:QR:AO:QA:GL	0	0	0	0	0	0	0	1	1	0	0	0	0	1	0	0	0	0	0	0	1	0	0	0	0	0
933905|missense_variant|AEG73_RS04825|MODERATE|SNP	933905	.	T	G	3581.98	.	QR=0;RO=0;ANN=G	missense_variant	MODERATE	AEG73_RS04825	GENE_AEG73_RS04825	transcript	TRANSCRIPT_AEG73_RS04825	protein_coding	2023-01-01	c.286A>C	p.Thr96Pro	286/1317	286/1317	96/438		,G	GT:DP:RO:QR:AO:QA:GL	0	0	0	0	0	0	0	0	0	0	0	0	0	0	0	0	0	0	0	0	0	0	0	0	0	0
935687|missense_variant|AEG73_RS04835|MODERATE|SNP	935687	.	C	T	3007.31	.	QR=0;RO=0;ANN=T	missense_variant	MODERATE	AEG73_RS04835	GENE_AEG73_RS04835	transcript	TRANSCRIPT_AEG73_RS04835	protein_coding	2023-01-01	c.278C>T	p.Ala93Val	278/1149	278/1149	93/382		,T	GT:DP:RO:QR:AO:QA:GL	0	0	0	0	0	0	0	0	0	0	0	0	0	0	0	0	0	0	0	0	0	0	0	0	0	0
939326|frameshift_variant|AEG73_RS04855|HIGH|ins1	939326	.	C	CA	2300.93	.	QR=0;RO=0;ANN=CA	frameshift_variant	HIGH	AEG73_RS04855	GENE_AEG73_RS04855	transcript	TRANSCRIPT_AEG73_RS04855	protein_coding	2023-01-01	c.965dupT	p.Ala324fs	965/1290	965/1290	322/429		,CA	GT:DP:RO:QR:AO:QA:GL	0	0	0	0	0	0	0	0	0	0	0	0	0	0	0	0	0	0	0	0	0	0	0	0	0	0
953105|missense_variant|AEG73_RS04920|MODERATE|SNP	953105	.	C	T	2385.68	.	QR=0;RO=0;ANN=T	missense_variant	MODERATE	AEG73_RS04920	GENE_AEG73_RS04920	transcript	TRANSCRIPT_AEG73_RS04920	protein_coding	2023-01-01	c.1438G>A	p.Gly480Ser	1438/2757	1438/2757	480/918		,T	GT:DP:RO:QR:AO:QA:GL	0	0	0	0	0	0	0	0	0	0	0	0	0	0	0	0	0	0	0	0	0	0	0	0	0	0
953371|missense_variant|AEG73_RS04920|MODERATE|SNP	953371	.	G	C	2564.6	.	QR=0;RO=0;ANN=C	missense_variant	MODERATE	AEG73_RS04920	GENE_AEG73_RS04920	transcript	TRANSCRIPT_AEG73_RS04920	protein_coding	2023-01-01	c.1172C>G	p.Thr391Arg	1172/2757	1172/2757	391/918		,C	GT:DP:RO:QR:AO:QA:GL	0	0	0	0	0	0	0	0	0	0	0	0	0	0	0	0	0	0	0	0	0	0	0	0	0	0
953684|stop_gained|AEG73_RS04920|HIGH|SNP	953684	.	G	A	8456.71	.	QR=134;RO=4;ANN=A	stop_gained	HIGH	AEG73_RS04920	GENE_AEG73_RS04920	transcript	TRANSCRIPT_AEG73_RS04920	protein_coding	2023-01-01	c.859C>T	p.Gln287*	859/2757	859/2757	287/918		,A	GT:DP:RO:QR:AO:QA:GL	0	0	0	0	0	0	0	0	0	0	0	0	0	0	0	0	0	0	0	0	0	0	0	0	0	0
954135|synonymous_variant|AEG73_RS04920|LOW|SNP	954135	.	G	A	3966.52	.	QR=0;RO=0;ANN=A	synonymous_variant	LOW	AEG73_RS04920	GENE_AEG73_RS04920	transcript	TRANSCRIPT_AEG73_RS04920	protein_coding	2023-01-01	c.408C>T	p.Ile136Ile	408/2757	408/2757	136/918		,A	GT:DP:RO:QR:AO:QA:GL	0	0	0	0	0	0	0	0	0	0	0	0	0	0	0	0	0	0	0	0	0	0	0	0	0	0
965113|missense_variant|AEG73_RS04975|MODERATE|SNP	965113	.	T	G	5439.02	.	QR=0;RO=0;ANN=G	missense_variant	MODERATE	AEG73_RS04975	GENE_AEG73_RS04975	transcript	TRANSCRIPT_AEG73_RS04975	protein_coding	2023-01-01	c.1850A>C	p.His617Pro	1850/2700	1850/2700	617/899		,G	GT:DP:RO:QR:AO:QA:GL	0	0	0	0	0	0	0	0	0	0	0	0	0	0	0	0	0	0	0	0	0	0	0	0	0	0
968037|intragenic_variant|AEG73_RS00465|MODIFIER|del1	968037	.	GT	G	3094.64	.	QR=0;RO=0;ANN=G	intragenic_variant	MODIFIER	AEG73_RS00465	null	gene_variant	null			n.968038delT						,G	GT:DP:RO:QR:AO:QA:GL	0	0	0	0	0	0	0	0	0	0	0	0	0	0	0	0	0	0	0	0	0	0	0	0	0	0
980243|missense_variant|AEG73_RS05045|MODERATE|SNP	980243	.	G	A	4409.95	.	QR=0;RO=0;ANN=A	missense_variant	MODERATE	AEG73_RS05045	GENE_AEG73_RS05045	transcript	TRANSCRIPT_AEG73_RS05045	protein_coding	2023-01-01	c.382C>T	p.Leu128Phe	382/954	382/954	128/317		,A	GT:DP:RO:QR:AO:QA:GL	0	0	0	0	0	0	0	0	0	0	0	0	0	0	0	0	0	1	0	0	0	0	0	0	0	0
982374|synonymous_variant|AEG73_RS05050|LOW|SNP	982374	.	C	T	11823	.	QR=0;RO=0;ANN=T	synonymous_variant	LOW	AEG73_RS05050	GENE_AEG73_RS05050	transcript	TRANSCRIPT_AEG73_RS05050	protein_coding	2023-01-01	c.1332G>A	p.Leu444Leu	1332/2701	1332/2701	444/899		WARNING_TRANSCRIPT_MULTIPLE_STOP_CODONS,T	GT:DP:RO:QR:AO:QA:GL	0	0	0	0	0	0	0	1	1	0	0	0	0	1	0	0	0	0	0	0	1	0	0	0	0	0
985016|synonymous_variant|AEG73_RS05055|LOW|SNP	985016	.	G	A	4172.63	.	QR=0;RO=0;ANN=A	synonymous_variant	LOW	AEG73_RS05055	GENE_AEG73_RS05055	transcript	TRANSCRIPT_AEG73_RS05055	protein_coding	2023-01-01	c.954G>A	p.Leu318Leu	954/1536	954/1536	318/511		,A	GT:DP:RO:QR:AO:QA:GL	0	0	0	0	0	0	0	0	0	0	0	0	0	0	0	0	0	0	0	0	0	0	0	0	0	0
986257|synonymous_variant|AEG73_RS05065|LOW|SNP	986257	.	A	G	4471.2	.	QR=0;RO=0;ANN=G	synonymous_variant	LOW	AEG73_RS05065	GENE_AEG73_RS05065	transcript	TRANSCRIPT_AEG73_RS05065	protein_coding	2023-01-01	c.24A>G	p.Gln8Gln	24/1065	24/1065	8/354		,G	GT:DP:RO:QR:AO:QA:GL	0	0	0	0	0	0	0	0	0	0	0	0	0	0	0	0	0	0	0	0	0	0	0	0	0	0
988965|frameshift_variant|AEG73_RS05080|HIGH|del1	988965	.	TG	T	5527.27	.	QR=31;RO=1;ANN=T	frameshift_variant	HIGH	AEG73_RS05080	GENE_AEG73_RS05080	transcript	TRANSCRIPT_AEG73_RS05080	protein_coding	2023-01-01	c.239delG	p.Gly80fs	239/919	239/919	80/305		WARNING_TRANSCRIPT_MULTIPLE_STOP_CODONS&INFO_REALIGN_3_PRIME,T	GT:DP:RO:QR:AO:QA:GL	0	0	0	0	0	0	0	1	1	0	0	0	0	1	0	0	0	0	0	0	1	0	0	0	0	0
990256|intragenic_variant|AEG73_RS00465|MODIFIER|SNP	990256	.	G	A	1198.37	.	QR=0;RO=0;ANN=A	intragenic_variant	MODIFIER	AEG73_RS00465	null	gene_variant	null			n.990256G>A						,A	GT:DP:RO:QR:AO:QA:GL	0	0	0	0	0	0	0	0	0	0	0	0	0	0	0	0	0	0	0	0	0	0	0	0	0	0
990846|synonymous_variant|AEG73_RS05090|LOW|SNP	990846	.	C	T	5061.97	.	QR=0;RO=0;ANN=T	synonymous_variant	LOW	AEG73_RS05090	GENE_AEG73_RS05090	transcript	TRANSCRIPT_AEG73_RS05090	protein_coding	2023-01-01	c.672G>A	p.Val224Val	672/1047	672/1047	224/348		,T	GT:DP:RO:QR:AO:QA:GL	0	0	0	0	0	0	0	0	0	0	0	0	0	0	0	0	0	0	0	0	0	1	0	0	0	0
993171|synonymous_variant|AEG73_RS05100|LOW|SNP	993171	.	C	T	3974.74	.	QR=0;RO=0;ANN=T	synonymous_variant	LOW	AEG73_RS05100	GENE_AEG73_RS05100	transcript	TRANSCRIPT_AEG73_RS05100	protein_coding	2023-01-01	c.486C>T	p.His162His	486/1440	486/1440	162/479		,T	GT:DP:RO:QR:AO:QA:GL	0	0	0	0	0	0	0	0	0	0	0	0	0	0	0	0	0	0	0	0	0	0	0	0	0	0
994555|frameshift_variant|AEG73_RS05105|HIGH|del1	994555	.	TA	T	8580.92	.	QR=0;RO=0;ANN=T	frameshift_variant	HIGH	AEG73_RS05105	GENE_AEG73_RS05105	transcript	TRANSCRIPT_AEG73_RS05105	protein_coding	2023-01-01	c.450delA	p.Ala151fs	450/606	450/606	150/201		INFO_REALIGN_3_PRIME,T	GT:DP:RO:QR:AO:QA:GL	0	0	0	0	0	0	0	1	1	0	0	0	0	1	0	0	0	0	0	0	1	0	0	0	0	0
999991|missense_variant|AEG73_RS05145|MODERATE|SNP	999991	.	T	A	2534.23	.	QR=0;RO=0;ANN=A	missense_variant	MODERATE	AEG73_RS05145	GENE_AEG73_RS05145	transcript	TRANSCRIPT_AEG73_RS05145	protein_coding	2023-01-01	c.607T>A	p.Tyr203Asn	607/1122	607/1122	203/373		,A	GT:DP:RO:QR:AO:QA:GL	0	0	0	0	0	0	0	0	0	0	0	0	0	0	0	0	0	0	0	0	0	0	0	0	0	0
999992|missense_variant|AEG73_RS05145|MODERATE|SNP	999992	.	A	G	7496.62	.	QR=0;RO=0;ANN=G	missense_variant	MODERATE	AEG73_RS05145	GENE_AEG73_RS05145	transcript	TRANSCRIPT_AEG73_RS05145	protein_coding	2023-01-01	c.608A>G	p.Tyr203Cys	608/1122	608/1122	203/373		,G	GT:DP:RO:QR:AO:QA:GL	0	0	0	0	0	0	0	0	0	0	0	0	0	0	0	0	0	0	0	0	0	0	0	0	0	0
1000002|synonymous_variant|AEG73_RS05145|LOW|SNP	1000002	.	C	A	1697.3	.	QR=149;RO=4;ANN=A	synonymous_variant	LOW	AEG73_RS05145	GENE_AEG73_RS05145	transcript	TRANSCRIPT_AEG73_RS05145	protein_coding	2023-01-01	c.618C>A	p.Gly206Gly	618/1122	618/1122	206/373		,A	GT:DP:RO:QR:AO:QA:GL	0	0	0	0	0	0	0	0	0	0	0	0	0	0	0	0	0	0	0	0	0	0	0	0	0	0
1000499|missense_variant|AEG73_RS05145|MODERATE|SNP	1000499	.	A	C	6288.96	.	QR=0;RO=0;ANN=C	missense_variant	MODERATE	AEG73_RS05145	GENE_AEG73_RS05145	transcript	TRANSCRIPT_AEG73_RS05145	protein_coding	2023-01-01	c.1115A>C	p.Gln372Pro	1115/1122	1115/1122	372/373		,C	GT:DP:RO:QR:AO:QA:GL	0	0	0	0	0	0	0	0	0	0	0	0	0	0	0	0	0	0	0	0	0	0	0	0	0	0
1000575|frameshift_variant|AEG73_RS05150|HIGH|ins19	1000575	.	C	CAGAATACGCTGAAAGTTCA	1495.89	.	QR=179;RO=5;ANN=CAGAATACGCTGAAAGTTCA	frameshift_variant	HIGH	AEG73_RS05150	GENE_AEG73_RS05150	transcript	TRANSCRIPT_AEG73_RS05150	protein_coding	2023-01-01	c.8_26dupAGAATACGCTGAAAGTTCA	p.His9fs	27/993	27/993	9/330		INFO_REALIGN_3_PRIME,CAGAATACGCTGAAAGTTCA	GT:DP:RO:QR:AO:QA:GL	0	0	0	0	0	0	0	0	0	0	0	0	0	0	0	0	0	0	0	0	0	0	0	0	0	0
1000600|stop_gained|AEG73_RS05150|HIGH|SNP	1000600	.	T	A	2446.46	.	QR=0;RO=0;ANN=A	stop_gained	HIGH	AEG73_RS05150	GENE_AEG73_RS05150	transcript	TRANSCRIPT_AEG73_RS05150	protein_coding	2023-01-01	c.32T>A	p.Leu11*	32/993	32/993	11/330		,A	GT:DP:RO:QR:AO:QA:GL	0	0	0	0	0	0	0	0	0	0	0	0	0	0	0	0	0	0	0	0	0	0	0	0	0	0
1000647|frameshift_variant|AEG73_RS05150|HIGH|ins1	1000647	.	G	GA	5734.72	.	QR=16;RO=1;ANN=GA	frameshift_variant	HIGH	AEG73_RS05150	GENE_AEG73_RS05150	transcript	TRANSCRIPT_AEG73_RS05150	protein_coding	2023-01-01	c.84dupA	p.Ala29fs	85/993	85/993	29/330		INFO_REALIGN_3_PRIME,GA	GT:DP:RO:QR:AO:QA:GL	0	0	0	0	0	0	0	0	0	0	0	0	0	0	0	0	0	0	0	0	0	0	0	0	0	0
1000651|frameshift_variant|AEG73_RS05150|HIGH|del56	1000651	.	AAGCCTTGAGTGAAGAGGAACCCAGTGATAACGACCTGGCTGAAGAAGAGCTGTTAT	A	571.277	.	QR=0;RO=0;ANN=A	frameshift_variant	HIGH	AEG73_RS05150	GENE_AEG73_RS05150	transcript	TRANSCRIPT_AEG73_RS05150	protein_coding	2023-01-01	c.84_139delAGCCTTGAGTGAAGAGGAACCCAGTGATAACGACCTGGCTGAAGAAGAGCTGTTAT	p.Lys28fs	84/993	84/993	28/330		,A	GT:DP:RO:QR:AO:QA:GL	0	0	0	0	0	0	0	0	0	0	0	0	0	0	0	0	0	0	0	0	0	0	0	0	0	0
1000665|stop_gained|AEG73_RS05150|HIGH|SNP	1000665	.	G	T	3592.08	.	QR=0;RO=0;ANN=T	stop_gained	HIGH	AEG73_RS05150	GENE_AEG73_RS05150	transcript	TRANSCRIPT_AEG73_RS05150	protein_coding	2023-01-01	c.97G>T	p.Glu33*	97/993	97/993	33/330		,T	GT:DP:RO:QR:AO:QA:GL	0	0	0	0	0	0	0	0	0	0	0	0	0	0	0	0	0	0	0	0	0	0	0	0	0	0
1000677|frameshift_variant|AEG73_RS05150|HIGH|del10	1000677	.	GATAACGACCT	G	3565.62	.	QR=0;RO=0;ANN=G	frameshift_variant	HIGH	AEG73_RS05150	GENE_AEG73_RS05150	transcript	TRANSCRIPT_AEG73_RS05150	protein_coding	2023-01-01	c.110_119delATAACGACCT	p.Asp37fs	110/993	110/993	37/330		,G	GT:DP:RO:QR:AO:QA:GL	0	0	0	0	0	0	0	0	0	0	0	0	0	0	0	0	0	0	0	0	0	0	0	0	0	0
1000677|frameshift_variant|AEG73_RS05150|HIGH|del8	1000677	.	GATAACGAC	G	4628.31	.	QR=0;RO=0;ANN=G	frameshift_variant	HIGH	AEG73_RS05150	GENE_AEG73_RS05150	transcript	TRANSCRIPT_AEG73_RS05150	protein_coding	2023-01-01	c.110_117delATAACGAC	p.Asp37fs	110/993	110/993	37/330		,G	GT:DP:RO:QR:AO:QA:GL	0	0	0	0	0	0	0	0	0	0	0	0	0	0	0	0	0	0	0	0	0	0	0	0	0	0
1000679|frameshift_variant|AEG73_RS05150|HIGH|del7	1000679	.	TAACGACC	T	2818.44	.	QR=0;RO=0;ANN=T	frameshift_variant	HIGH	AEG73_RS05150	GENE_AEG73_RS05150	transcript	TRANSCRIPT_AEG73_RS05150	protein_coding	2023-01-01	c.112_118delAACGACC	p.Asn38fs	112/993	112/993	38/330		,T	GT:DP:RO:QR:AO:QA:GL	0	0	0	0	0	0	0	0	0	0	0	0	0	0	0	0	0	0	0	0	0	0	0	0	0	0
1000687|frameshift_variant|AEG73_RS05150|HIGH|ins1	1000687	.	T	TG	6631.23	.	QR=0;RO=0;ANN=TG	frameshift_variant	HIGH	AEG73_RS05150	GENE_AEG73_RS05150	transcript	TRANSCRIPT_AEG73_RS05150	protein_coding	2023-01-01	c.121dupG	p.Ala41fs	122/993	122/993	41/330		INFO_REALIGN_3_PRIME,TG	GT:DP:RO:QR:AO:QA:GL	0	0	0	0	0	0	0	0	0	0	0	0	0	0	0	0	0	0	0	0	0	0	0	0	0	0
1000695|stop_gained|AEG73_RS05150|HIGH|SNP	1000695	.	G	T	4044.83	.	QR=0;RO=0;ANN=T	stop_gained	HIGH	AEG73_RS05150	GENE_AEG73_RS05150	transcript	TRANSCRIPT_AEG73_RS05150	protein_coding	2023-01-01	c.127G>T	p.Glu43*	127/993	127/993	43/330		,T	GT:DP:RO:QR:AO:QA:GL	0	0	0	0	0	0	0	0	0	0	0	0	0	0	0	0	0	0	0	0	0	0	0	0	0	0
1000708|frameshift_variant|AEG73_RS05150|HIGH|del8	1000708	.	CGCAAGGGG	C	4658.22	.	QR=0;RO=0;ANN=C	frameshift_variant	HIGH	AEG73_RS05150	GENE_AEG73_RS05150	transcript	TRANSCRIPT_AEG73_RS05150	protein_coding	2023-01-01	c.141_148delGCAAGGGG	p.Gln48fs	141/993	141/993	47/330		,C	GT:DP:RO:QR:AO:QA:GL	0	0	0	0	0	0	0	0	0	0	0	0	0	0	0	0	0	0	0	0	0	0	0	0	0	0
1000722|stop_gained|AEG73_RS05150|HIGH|SNP	1000722	.	C	T	5903.79	.	QR=0;RO=0;ANN=T	stop_gained	HIGH	AEG73_RS05150	GENE_AEG73_RS05150	transcript	TRANSCRIPT_AEG73_RS05150	protein_coding	2023-01-01	c.154C>T	p.Gln52*	154/993	154/993	52/330		,T	GT:DP:RO:QR:AO:QA:GL	0	0	0	0	0	0	0	0	0	0	0	0	0	0	0	0	0	0	0	0	0	0	0	0	0	0
1000743|stop_gained|AEG73_RS05150|HIGH|SNP	1000743	.	C	T	3339.96	.	QR=0;RO=0;ANN=T	stop_gained	HIGH	AEG73_RS05150	GENE_AEG73_RS05150	transcript	TRANSCRIPT_AEG73_RS05150	protein_coding	2023-01-01	c.175C>T	p.Gln59*	175/993	175/993	59/330		,T	GT:DP:RO:QR:AO:QA:GL	0	0	0	0	0	0	0	0	0	0	0	0	0	0	0	0	0	0	0	0	0	0	0	0	0	0
1000750|missense_variant|AEG73_RS05150|MODERATE|SNP	1000750	.	A	G	8639.76	.	QR=0;RO=0;ANN=G	missense_variant	MODERATE	AEG73_RS05150	GENE_AEG73_RS05150	transcript	TRANSCRIPT_AEG73_RS05150	protein_coding	2023-01-01	c.182A>G	p.Tyr61Cys	182/993	182/993	61/330		,G	GT:DP:RO:QR:AO:QA:GL	0	0	0	0	0	0	0	0	0	0	0	0	0	0	0	0	0	0	0	0	0	0	0	0	0	0
1000752|disruptive_inframe_deletion|AEG73_RS05150|MODERATE|del3	1000752	.	CTTG	C	1849.49	.	QR=0;RO=0;ANN=C	disruptive_inframe_deletion	MODERATE	AEG73_RS05150	GENE_AEG73_RS05150	transcript	TRANSCRIPT_AEG73_RS05150	protein_coding	2023-01-01	c.185_187delTTG	p.Leu62_Gly63delinsArg	185/993	185/993	62/330		,C	GT:DP:RO:QR:AO:QA:GL	0	0	0	0	0	0	0	0	0	0	0	0	0	0	0	0	0	0	0	0	0	0	0	0	0	0
1000787|disruptive_inframe_deletion|AEG73_RS05150|MODERATE|del3	1000787	.	CGAA	C	5649.82	.	QR=105;RO=3;ANN=C	disruptive_inframe_deletion	MODERATE	AEG73_RS05150	GENE_AEG73_RS05150	transcript	TRANSCRIPT_AEG73_RS05150	protein_coding	2023-01-01	c.227_229delAAG	p.Glu76del	227/993	227/993	76/330		INFO_REALIGN_3_PRIME,C	GT:DP:RO:QR:AO:QA:GL	0	0	0	0	0	0	0	0	0	0	0	0	0	0	0	0	0	0	0	0	0	0	0	0	0	0
1000796|missense_variant|AEG73_RS05150|MODERATE|SNP	1000796	.	A	T	4570.22	.	QR=0;RO=0;ANN=T	missense_variant	MODERATE	AEG73_RS05150	GENE_AEG73_RS05150	transcript	TRANSCRIPT_AEG73_RS05150	protein_coding	2023-01-01	c.228A>T	p.Glu76Asp	228/993	228/993	76/330		,T	GT:DP:RO:QR:AO:QA:GL	0	0	0	0	0	0	0	0	0	0	0	0	0	0	0	0	0	0	0	0	0	0	0	0	0	0
1000801|conservative_inframe_insertion|AEG73_RS05150|MODERATE|ins3	1000801	.	A	ATTT	5812.88	.	QR=0;RO=0;ANN=ATTT	conservative_inframe_insertion	MODERATE	AEG73_RS05150	GENE_AEG73_RS05150	transcript	TRANSCRIPT_AEG73_RS05150	protein_coding	2023-01-01	c.235_237dupTTT	p.Phe79dup	238/993	238/993	80/330		INFO_REALIGN_3_PRIME,ATTT	GT:DP:RO:QR:AO:QA:GL	0	0	0	0	0	0	0	0	0	0	0	0	0	0	0	0	0	0	0	0	0	0	0	0	0	0
1000809|missense_variant|AEG73_RS05150|MODERATE|SNP	1000809	.	C	A	5603.88	.	QR=0;RO=0;ANN=A	missense_variant	MODERATE	AEG73_RS05150	GENE_AEG73_RS05150	transcript	TRANSCRIPT_AEG73_RS05150	protein_coding	2023-01-01	c.241C>A	p.Arg81Ser	241/993	241/993	81/330		,A	GT:DP:RO:QR:AO:QA:GL	0	0	0	0	0	0	0	0	0	0	0	0	0	0	0	0	0	0	0	0	0	1	0	0	0	0
1000851|missense_variant|AEG73_RS05150|MODERATE|SNP	1000851	.	A	T	7606.43	.	QR=0;RO=0;ANN=T	missense_variant	MODERATE	AEG73_RS05150	GENE_AEG73_RS05150	transcript	TRANSCRIPT_AEG73_RS05150	protein_coding	2023-01-01	c.283A>T	p.Ile95Phe	283/993	283/993	95/330		,T	GT:DP:RO:QR:AO:QA:GL	0	0	0	0	0	0	0	0	0	0	0	0	0	0	0	0	0	0	0	0	0	0	0	0	0	0
1000870|frameshift_variant|AEG73_RS05150|HIGH|del1	1000870	.	TG	T	1771.43	.	QR=0;RO=0;ANN=T	frameshift_variant	HIGH	AEG73_RS05150	GENE_AEG73_RS05150	transcript	TRANSCRIPT_AEG73_RS05150	protein_coding	2023-01-01	c.304delG	p.Val102fs	304/993	304/993	102/330		INFO_REALIGN_3_PRIME,T	GT:DP:RO:QR:AO:QA:GL	0	0	0	0	0	0	0	0	0	0	0	0	0	0	0	0	0	0	0	0	0	0	0	0	0	0
1000873|missense_variant|AEG73_RS05150|MODERATE|SNP	1000873	.	T	A	2227.9	.	QR=0;RO=0;ANN=A	missense_variant	MODERATE	AEG73_RS05150	GENE_AEG73_RS05150	transcript	TRANSCRIPT_AEG73_RS05150	protein_coding	2023-01-01	c.305T>A	p.Val102Glu	305/993	305/993	102/330		,A	GT:DP:RO:QR:AO:QA:GL	0	0	0	0	0	0	0	0	0	0	0	0	0	0	0	0	0	0	0	0	0	0	0	0	0	0
1000876|frameshift_variant|AEG73_RS05150|HIGH|del1	1000876	.	TA	T	3173.11	.	QR=0;RO=0;ANN=T	frameshift_variant	HIGH	AEG73_RS05150	GENE_AEG73_RS05150	transcript	TRANSCRIPT_AEG73_RS05150	protein_coding	2023-01-01	c.313delA	p.Ile105fs	313/993	313/993	105/330		INFO_REALIGN_3_PRIME,T	GT:DP:RO:QR:AO:QA:GL	0	0	0	0	0	0	0	0	0	0	0	0	0	0	0	0	0	0	0	0	0	0	0	0	0	0
1000935|missense_variant|AEG73_RS05150|MODERATE|SNP	1000935	.	G	T	6998.41	.	QR=38;RO=1;ANN=T	missense_variant	MODERATE	AEG73_RS05150	GENE_AEG73_RS05150	transcript	TRANSCRIPT_AEG73_RS05150	protein_coding	2023-01-01	c.367G>T	p.Gly123Cys	367/993	367/993	123/330		,T	GT:DP:RO:QR:AO:QA:GL	0	0	0	0	0	0	0	0	0	0	0	0	0	0	0	0	0	0	0	0	0	0	0	0	0	0
1000942|missense_variant|AEG73_RS05150|MODERATE|SNP	1000942	.	T	A	6662.13	.	QR=0;RO=0;ANN=A	missense_variant	MODERATE	AEG73_RS05150	GENE_AEG73_RS05150	transcript	TRANSCRIPT_AEG73_RS05150	protein_coding	2023-01-01	c.374T>A	p.Leu125Gln	374/993	374/993	125/330		,A	GT:DP:RO:QR:AO:QA:GL	0	0	0	0	0	0	0	0	0	0	0	0	0	0	0	0	0	0	0	0	0	0	0	0	0	0
1000944|missense_variant|AEG73_RS05150|MODERATE|SNP	1000944	.	G	A	5831.59	.	QR=0;RO=0;ANN=A	missense_variant	MODERATE	AEG73_RS05150	GENE_AEG73_RS05150	transcript	TRANSCRIPT_AEG73_RS05150	protein_coding	2023-01-01	c.376G>A	p.Gly126Arg	376/993	376/993	126/330		,A	GT:DP:RO:QR:AO:QA:GL	0	0	0	0	0	0	0	0	0	0	0	0	0	0	0	0	0	0	0	0	0	0	0	0	0	0
1000944|missense_variant|AEG73_RS05150|MODERATE|SNP	1000944	.	G	T	2134.13	.	QR=26;RO=1;ANN=T	missense_variant	MODERATE	AEG73_RS05150	GENE_AEG73_RS05150	transcript	TRANSCRIPT_AEG73_RS05150	protein_coding	2023-01-01	c.376G>T	p.Gly126Trp	376/993	376/993	126/330		,T	GT:DP:RO:QR:AO:QA:GL	0	0	0	0	0	0	0	0	0	0	0	0	0	0	0	0	0	0	0	0	0	0	0	0	0	0
1000945|missense_variant|AEG73_RS05150|MODERATE|SNP	1000945	.	G	T	2931.66	.	QR=0;RO=0;ANN=T	missense_variant	MODERATE	AEG73_RS05150	GENE_AEG73_RS05150	transcript	TRANSCRIPT_AEG73_RS05150	protein_coding	2023-01-01	c.377G>T	p.Gly126Val	377/993	377/993	126/330		,T	GT:DP:RO:QR:AO:QA:GL	0	0	0	0	0	0	0	0	0	0	0	0	0	0	0	0	0	0	0	0	0	0	0	0	0	0
1000947|missense_variant|AEG73_RS05150|MODERATE|SNP	1000947	.	C	T	3497.11	.	QR=0;RO=0;ANN=T	missense_variant	MODERATE	AEG73_RS05150	GENE_AEG73_RS05150	transcript	TRANSCRIPT_AEG73_RS05150	protein_coding	2023-01-01	c.379C>T	p.Leu127Phe	379/993	379/993	127/330		,T	GT:DP:RO:QR:AO:QA:GL	0	0	0	0	0	0	0	0	0	0	0	0	0	0	0	0	0	0	0	0	0	0	0	0	0	0
1000972|missense_variant|AEG73_RS05150|MODERATE|SNP	1000972	.	A	C	2337.14	.	QR=0;RO=0;ANN=C	missense_variant	MODERATE	AEG73_RS05150	GENE_AEG73_RS05150	transcript	TRANSCRIPT_AEG73_RS05150	protein_coding	2023-01-01	c.404A>C	p.Asp135Ala	404/993	404/993	135/330		,C	GT:DP:RO:QR:AO:QA:GL	0	0	0	0	0	0	0	0	0	0	0	0	0	0	0	0	0	0	0	0	0	0	0	0	0	0
1000975|missense_variant|AEG73_RS05150|MODERATE|SNP	1000975	.	C	T	7244.07	.	QR=0;RO=0;ANN=T	missense_variant	MODERATE	AEG73_RS05150	GENE_AEG73_RS05150	transcript	TRANSCRIPT_AEG73_RS05150	protein_coding	2023-01-01	c.407C>T	p.Pro136Leu	407/993	407/993	136/330		,T	GT:DP:RO:QR:AO:QA:GL	0	0	0	0	0	0	0	0	0	0	0	0	1	1	0	0	0	0	0	0	0	0	0	0	0	0
1000989|missense_variant|AEG73_RS05150|MODERATE|SNP	1000989	.	C	A	4720.05	.	QR=35;RO=2;ANN=A	missense_variant	MODERATE	AEG73_RS05150	GENE_AEG73_RS05150	transcript	TRANSCRIPT_AEG73_RS05150	protein_coding	2023-01-01	c.421C>A	p.Arg141Ser	421/993	421/993	141/330		,A	GT:DP:RO:QR:AO:QA:GL	0	0	0	0	0	0	0	0	0	0	0	0	0	0	0	0	0	0	0	0	0	0	0	0	0	0
1001009|conservative_inframe_deletion|AEG73_RS05150|MODERATE|del9	1001009	.	CTGGTGGATT	C	1502.85	.	QR=0;RO=0;ANN=C	conservative_inframe_deletion	MODERATE	AEG73_RS05150	GENE_AEG73_RS05150	transcript	TRANSCRIPT_AEG73_RS05150	protein_coding	2023-01-01	c.442_450delTGGTGGATT	p.Trp148_Ile150del	442/993	442/993	148/330		,C	GT:DP:RO:QR:AO:QA:GL	0	0	0	0	0	0	0	0	0	0	0	0	0	0	0	0	0	0	0	0	0	0	0	0	0	0
1001011|stop_gained|AEG73_RS05150|HIGH|SNP	1001011	.	G	A	2540.01	.	QR=0;RO=0;ANN=A	stop_gained	HIGH	AEG73_RS05150	GENE_AEG73_RS05150	transcript	TRANSCRIPT_AEG73_RS05150	protein_coding	2023-01-01	c.443G>A	p.Trp148*	443/993	443/993	148/330		,A	GT:DP:RO:QR:AO:QA:GL	0	0	0	0	0	0	0	0	0	0	0	0	0	0	0	0	0	0	0	0	0	0	0	0	0	0
1001012|frameshift_variant|AEG73_RS05150|HIGH|ins1	1001012	.	G	GT	1747.96	.	QR=0;RO=0;ANN=GT	frameshift_variant	HIGH	AEG73_RS05150	GENE_AEG73_RS05150	transcript	TRANSCRIPT_AEG73_RS05150	protein_coding	2023-01-01	c.445dupT	p.Trp149fs	446/993	446/993	149/330		INFO_REALIGN_3_PRIME,GT	GT:DP:RO:QR:AO:QA:GL	0	0	0	0	0	0	0	0	0	0	0	0	0	0	0	0	0	0	0	0	0	0	0	0	0	0
1001104|missense_variant|AEG73_RS05150|MODERATE|SNP	1001104	.	T	C	3053.02	.	QR=0;RO=0;ANN=C	missense_variant	MODERATE	AEG73_RS05150	GENE_AEG73_RS05150	transcript	TRANSCRIPT_AEG73_RS05150	protein_coding	2023-01-01	c.536T>C	p.Leu179Pro	536/993	536/993	179/330		,C	GT:DP:RO:QR:AO:QA:GL	0	0	0	0	0	0	0	0	0	0	0	0	0	0	0	0	0	0	0	0	0	0	0	0	0	0
1001145|missense_variant|AEG73_RS05150|MODERATE|SNP	1001145	.	C	T	9690.79	.	QR=0;RO=0;ANN=T	missense_variant	MODERATE	AEG73_RS05150	GENE_AEG73_RS05150	transcript	TRANSCRIPT_AEG73_RS05150	protein_coding	2023-01-01	c.577C>T	p.Pro193Ser	577/993	577/993	193/330		,T	GT:DP:RO:QR:AO:QA:GL	0	0	0	0	0	0	0	0	0	0	0	0	0	0	0	0	0	0	0	0	0	0	0	0	0	0
1001164|missense_variant|AEG73_RS05150|MODERATE|SNP	1001164	.	C	T	7672.39	.	QR=0;RO=0;ANN=T	missense_variant	MODERATE	AEG73_RS05150	GENE_AEG73_RS05150	transcript	TRANSCRIPT_AEG73_RS05150	protein_coding	2023-01-01	c.596C>T	p.Ala199Val	596/993	596/993	199/330		,T	GT:DP:RO:QR:AO:QA:GL	0	0	0	0	0	0	0	0	0	0	0	0	0	0	0	0	0	0	0	0	0	0	0	0	0	0
1001212|missense_variant|AEG73_RS05150|MODERATE|SNP	1001212	.	T	C	3567.54	.	QR=0;RO=0;ANN=C	missense_variant	MODERATE	AEG73_RS05150	GENE_AEG73_RS05150	transcript	TRANSCRIPT_AEG73_RS05150	protein_coding	2023-01-01	c.644T>C	p.Leu215Pro	644/993	644/993	215/330		,C	GT:DP:RO:QR:AO:QA:GL	0	0	0	0	0	0	0	0	0	0	0	0	0	0	0	0	0	0	0	0	0	0	0	0	0	0
1001233|missense_variant|AEG73_RS05150|MODERATE|SNP	1001233	.	T	A	4353.5	.	QR=21;RO=1;ANN=A	missense_variant	MODERATE	AEG73_RS05150	GENE_AEG73_RS05150	transcript	TRANSCRIPT_AEG73_RS05150	protein_coding	2023-01-01	c.665T>A	p.Val222Glu	665/993	665/993	222/330		,A	GT:DP:RO:QR:AO:QA:GL	0	0	0	0	0	0	0	0	0	0	0	0	0	0	0	0	0	0	0	0	0	0	0	0	0	0
1001261|frameshift_variant|AEG73_RS05150|HIGH|ins1	1001261	.	A	AG	1726.75	.	QR=0;RO=0;ANN=AG	frameshift_variant	HIGH	AEG73_RS05150	GENE_AEG73_RS05150	transcript	TRANSCRIPT_AEG73_RS05150	protein_coding	2023-01-01	c.693_694insG	p.Lys232fs	694/993	694/993	232/330		,AG	GT:DP:RO:QR:AO:QA:GL	0	0	0	0	0	0	0	0	0	0	0	0	0	0	0	0	0	0	0	0	0	0	0	0	0	0
1001264|frameshift_variant|AEG73_RS05150|HIGH|del16	1001264	.	AGCGTTGCTGGACATCC	A	4168.88	.	QR=242;RO=7;ANN=A	frameshift_variant	HIGH	AEG73_RS05150	GENE_AEG73_RS05150	transcript	TRANSCRIPT_AEG73_RS05150	protein_coding	2023-01-01	c.697_712delGCGTTGCTGGACATCC	p.Ala233fs	697/993	697/993	233/330		,A	GT:DP:RO:QR:AO:QA:GL	0	0	0	0	0	0	0	0	0	0	0	0	0	0	0	0	0	0	0	0	0	0	0	0	0	0
1001319|stop_gained|AEG73_RS05150|HIGH|SNP	1001319	.	C	T	7093.98	.	QR=54;RO=2;ANN=T	stop_gained	HIGH	AEG73_RS05150	GENE_AEG73_RS05150	transcript	TRANSCRIPT_AEG73_RS05150	protein_coding	2023-01-01	c.751C>T	p.Gln251*	751/993	751/993	251/330		,T	GT:DP:RO:QR:AO:QA:GL	0	0	0	0	0	0	0	0	0	0	0	0	0	0	0	0	0	0	0	0	0	0	0	0	0	0
1001337|missense_variant|AEG73_RS05150|MODERATE|SNP	1001337	.	C	A	1178.54	.	QR=0;RO=0;ANN=A	missense_variant	MODERATE	AEG73_RS05150	GENE_AEG73_RS05150	transcript	TRANSCRIPT_AEG73_RS05150	protein_coding	2023-01-01	c.769C>A	p.Gln257Lys	769/993	769/993	257/330		,A	GT:DP:RO:QR:AO:QA:GL	0	0	0	0	0	0	0	0	0	0	0	0	0	0	0	0	0	0	0	0	0	0	0	0	0	0
1001377|missense_variant|AEG73_RS05150|MODERATE|SNP	1001377	.	A	T	6194.53	.	QR=0;RO=0;ANN=T	missense_variant	MODERATE	AEG73_RS05150	GENE_AEG73_RS05150	transcript	TRANSCRIPT_AEG73_RS05150	protein_coding	2023-01-01	c.809A>T	p.Gln270Leu	809/993	809/993	270/330		,T	GT:DP:RO:QR:AO:QA:GL	0	0	0	0	0	0	0	0	0	0	0	0	0	0	0	0	0	0	0	0	0	0	0	0	0	0
1001391|missense_variant|AEG73_RS05150|MODERATE|SNP	1001391	.	G	C	4496.82	.	QR=0;RO=0;ANN=C	missense_variant	MODERATE	AEG73_RS05150	GENE_AEG73_RS05150	transcript	TRANSCRIPT_AEG73_RS05150	protein_coding	2023-01-01	c.823G>C	p.Ala275Pro	823/993	823/993	275/330		,C	GT:DP:RO:QR:AO:QA:GL	0	0	0	0	0	0	0	0	0	0	0	0	0	0	0	0	0	0	0	0	0	0	0	0	0	0
1001397|missense_variant|AEG73_RS05150|MODERATE|SNP	1001397	.	C	T	8781.01	.	QR=0;RO=0;ANN=T	missense_variant	MODERATE	AEG73_RS05150	GENE_AEG73_RS05150	transcript	TRANSCRIPT_AEG73_RS05150	protein_coding	2023-01-01	c.829C>T	p.Arg277Cys	829/993	829/993	277/330		,T	GT:DP:RO:QR:AO:QA:GL	0	0	0	0	0	0	0	0	0	0	0	0	0	0	0	0	0	0	0	0	0	0	0	0	0	0
1001400|disruptive_inframe_deletion|AEG73_RS05150|MODERATE|del51	1001400	.	TTCGGTCTGCTGGGATATGAAGCTGCGACACTGGAAGATGTAGGCCGTGAAA	T	516.828	.	QR=0;RO=0;ANN=T	disruptive_inframe_deletion	MODERATE	AEG73_RS05150	GENE_AEG73_RS05150	transcript	TRANSCRIPT_AEG73_RS05150	protein_coding	2023-01-01	c.840_890delGCTGGGATATGAAGCTGCGACACTGGAAGATGTAGGCCGTGAAATCGGTCT	p.Leu281_Leu297del	840/993	840/993	280/330		INFO_REALIGN_3_PRIME,T	GT:DP:RO:QR:AO:QA:GL	0	0	0	0	0	0	0	0	0	0	0	0	0	0	0	0	0	0	0	0	0	0	0	0	0	0
1001410|missense_variant|AEG73_RS05150|MODERATE|SNP	1001410	.	T	C	6445.06	.	QR=638;RO=18;ANN=C	missense_variant	MODERATE	AEG73_RS05150	GENE_AEG73_RS05150	transcript	TRANSCRIPT_AEG73_RS05150	protein_coding	2023-01-01	c.842T>C	p.Leu281Pro	842/993	842/993	281/330		,C	GT:DP:RO:QR:AO:QA:GL	0	0	0	0	0	0	0	0	0	0	0	0	0	0	0	0	0	0	0	0	0	0	0	0	0	0
1001472|missense_variant|AEG73_RS05150|MODERATE|SNP	1001472	.	G	T	6538.7	.	QR=14;RO=1;ANN=T	missense_variant	MODERATE	AEG73_RS05150	GENE_AEG73_RS05150	transcript	TRANSCRIPT_AEG73_RS05150	protein_coding	2023-01-01	c.904G>T	p.Val302Phe	904/993	904/993	302/330		,T	GT:DP:RO:QR:AO:QA:GL	0	0	0	0	0	0	0	0	0	0	0	0	0	0	0	0	0	0	0	0	0	0	0	0	0	0
1001475|disruptive_inframe_insertion|AEG73_RS05150|MODERATE|ins6	1001475	.	C	CGTCAGA	4409.76	.	QR=119;RO=4;ANN=CGTCAGA	disruptive_inframe_insertion	MODERATE	AEG73_RS05150	GENE_AEG73_RS05150	transcript	TRANSCRIPT_AEG73_RS05150	protein_coding	2023-01-01	c.908_913dupGTCAGA	p.Gln304_Ile305insSerGln	914/993	914/993	305/330		INFO_REALIGN_3_PRIME,CGTCAGA	GT:DP:RO:QR:AO:QA:GL	0	0	0	0	0	0	0	0	0	0	0	0	0	0	0	0	0	0	0	0	0	0	0	0	0	0
1001478|stop_gained|AEG73_RS05150|HIGH|SNP	1001478	.	C	T	3901.4	.	QR=0;RO=0;ANN=T	stop_gained	HIGH	AEG73_RS05150	GENE_AEG73_RS05150	transcript	TRANSCRIPT_AEG73_RS05150	protein_coding	2023-01-01	c.910C>T	p.Gln304*	910/993	910/993	304/330		,T	GT:DP:RO:QR:AO:QA:GL	0	0	0	0	0	0	0	0	0	0	0	0	0	0	0	0	0	0	0	0	0	0	0	0	0	0
1001497|frameshift_variant|AEG73_RS05150|HIGH|ins2	1001497	.	T	TGC	3605.22	.	QR=0;RO=0;ANN=TGC	frameshift_variant	HIGH	AEG73_RS05150	GENE_AEG73_RS05150	transcript	TRANSCRIPT_AEG73_RS05150	protein_coding	2023-01-01	c.932_933dupGC	p.Arg312fs	934/993	934/993	312/330		INFO_REALIGN_3_PRIME,TGC	GT:DP:RO:QR:AO:QA:GL	0	0	0	0	0	0	0	0	0	0	0	0	0	0	0	0	0	0	0	0	0	0	0	0	1	0
1001497|frameshift_variant|AEG73_RS05150|HIGH|ins1	1001497	.	T	TG	2486.09	.	QR=0;RO=0;ANN=TG	frameshift_variant	HIGH	AEG73_RS05150	GENE_AEG73_RS05150	transcript	TRANSCRIPT_AEG73_RS05150	protein_coding	2023-01-01	c.930dupG	p.Arg311fs	931/993	931/993	311/330		INFO_REALIGN_3_PRIME,TG	GT:DP:RO:QR:AO:QA:GL	0	0	0	0	0	0	0	0	0	0	0	0	0	0	0	0	0	0	0	0	0	0	0	0	0	0
1001499|frameshift_variant|AEG73_RS05150|HIGH|del1	1001499	.	CG	C	2182.32	.	QR=0;RO=0;ANN=C	frameshift_variant	HIGH	AEG73_RS05150	GENE_AEG73_RS05150	transcript	TRANSCRIPT_AEG73_RS05150	protein_coding	2023-01-01	c.932delG	p.Arg311fs	932/993	932/993	311/330		,C	GT:DP:RO:QR:AO:QA:GL	0	0	0	0	0	0	0	0	0	0	0	0	0	0	0	0	0	0	0	0	0	0	0	0	0	0
1001503|frameshift_variant|AEG73_RS05150|HIGH|ins2	1001503	.	G	GTC	5392.49	.	QR=0;RO=0;ANN=GTC	frameshift_variant	HIGH	AEG73_RS05150	GENE_AEG73_RS05150	transcript	TRANSCRIPT_AEG73_RS05150	protein_coding	2023-01-01	c.937_938dupCT	p.Arg314fs	939/993	939/993	313/330		INFO_REALIGN_3_PRIME,GTC	GT:DP:RO:QR:AO:QA:GL	0	0	0	0	0	0	0	0	0	0	0	0	0	0	0	0	0	0	0	0	0	0	0	0	0	0
1001533|frameshift_variant|AEG73_RS05150|HIGH|ins2	1001533	.	T	TGA	6026.32	.	QR=74;RO=2;ANN=TGA	frameshift_variant	HIGH	AEG73_RS05150	GENE_AEG73_RS05150	transcript	TRANSCRIPT_AEG73_RS05150	protein_coding	2023-01-01	c.966_967dupGA	p.Asn323fs	968/993	968/993	323/330		INFO_REALIGN_3_PRIME,TGA	GT:DP:RO:QR:AO:QA:GL	0	0	0	0	0	0	0	0	0	0	0	0	0	0	0	0	0	0	0	0	0	0	0	0	0	0
1001551|frameshift_variant|AEG73_RS05150|HIGH|ins1	1001551	.	T	TC	6637.83	.	QR=0;RO=0;ANN=TC	frameshift_variant	HIGH	AEG73_RS05150	GENE_AEG73_RS05150	transcript	TRANSCRIPT_AEG73_RS05150	protein_coding	2023-01-01	c.985dupC	p.Arg329fs	986/993	986/993	329/330		INFO_REALIGN_3_PRIME,TC	GT:DP:RO:QR:AO:QA:GL	0	0	0	0	0	0	0	0	0	0	0	0	0	0	0	0	0	0	0	0	0	0	0	0	0	0
1001557|frameshift_variant&stop_lost&splice_region_variant|AEG73_RS05150|HIGH|ins1	1001557	.	A	AG	3366.45	.	QR=0;RO=0;ANN=AG	frameshift_variant&stop_lost&splice_region_variant	HIGH	AEG73_RS05150	GENE_AEG73_RS05150	transcript	TRANSCRIPT_AEG73_RS05150	protein_coding	2023-01-01	c.990dupG	p.Ter331fs	991/993	991/993	331/330		INFO_REALIGN_3_PRIME,AG	GT:DP:RO:QR:AO:QA:GL	0	0	0	0	0	0	0	0	0	0	0	0	0	0	0	0	0	0	0	0	0	0	0	0	0	0
1001607|stop_lost&splice_region_variant|AEG73_RS05155|HIGH|SNP	1001607	.	T	G	5583.49	.	QR=45;RO=2;ANN=G	stop_lost&splice_region_variant	HIGH	AEG73_RS05155	GENE_AEG73_RS05155	transcript	TRANSCRIPT_AEG73_RS05155	protein_coding	2023-01-01	c.236A>C	p.Ter79Serext*?	236/237	236/237	79/78		,G	GT:DP:RO:QR:AO:QA:GL	0	0	0	0	0	0	0	0	0	0	0	0	0	0	0	0	0	0	0	0	0	0	0	0	0	0
1011045|synonymous_variant|AEG73_RS05215|LOW|SNP	1011045	.	C	T	8461.59	.	QR=0;RO=0;ANN=T	synonymous_variant	LOW	AEG73_RS05215	GENE_AEG73_RS05215	transcript	TRANSCRIPT_AEG73_RS05215	protein_coding	2023-01-01	c.552G>A	p.Val184Val	552/933	552/933	184/310		,T	GT:DP:RO:QR:AO:QA:GL	0	0	0	0	0	0	0	0	0	0	0	0	0	0	0	0	0	0	0	0	0	0	0	0	0	0
1012950|frameshift_variant|AEG73_RS05225|HIGH|del1	1012950	.	AG	A	571.596	.	QR=0;RO=0;ANN=A	frameshift_variant	HIGH	AEG73_RS05225	GENE_AEG73_RS05225	transcript	TRANSCRIPT_AEG73_RS05225	protein_coding	2023-01-01	c.74delG	p.Gly25fs	74/384	74/384	25/127		INFO_REALIGN_3_PRIME,A	GT:DP:RO:QR:AO:QA:GL	0	0	0	0	0	0	0	0	0	0	0	0	0	0	0	0	0	0	0	0	0	0	0	0	0	0
1026471|missense_variant|AEG73_RS05290|MODERATE|SNP	1026471	.	C	T	3442.64	.	QR=0;RO=0;ANN=T	missense_variant	MODERATE	AEG73_RS05290	GENE_AEG73_RS05290	transcript	TRANSCRIPT_AEG73_RS05290	protein_coding	2023-01-01	c.209C>T	p.Ala70Val	209/408	209/408	70/135		,T	GT:DP:RO:QR:AO:QA:GL	0	0	0	0	0	0	0	0	0	0	0	0	0	0	0	0	0	0	0	0	0	0	0	0	0	0
1052018|frameshift_variant|AEG73_RS05430|HIGH|ins1	1052018	.	A	AT	7345.73	.	QR=0;RO=0;ANN=AT	frameshift_variant	HIGH	AEG73_RS05430	GENE_AEG73_RS05430	transcript	TRANSCRIPT_AEG73_RS05430	protein_coding	2023-01-01	c.384dupT	p.His129fs	385/888	385/888	129/295		INFO_REALIGN_3_PRIME,AT	GT:DP:RO:QR:AO:QA:GL	0	0	0	0	0	0	0	0	0	0	0	0	0	0	0	0	0	0	0	0	0	0	0	0	0	0
1057726|synonymous_variant|AEG73_RS05470|LOW|SNP	1057726	.	C	T	5597.66	.	QR=0;RO=0;ANN=T	synonymous_variant	LOW	AEG73_RS05470	GENE_AEG73_RS05470	transcript	TRANSCRIPT_AEG73_RS05470	protein_coding	2023-01-01	c.168C>T	p.Ala56Ala	168/345	168/345	56/114		,T	GT:DP:RO:QR:AO:QA:GL	0	0	0	0	0	0	0	0	0	0	0	0	0	0	0	0	0	0	0	0	0	0	0	0	0	0
1057729|stop_gained|AEG73_RS05470|HIGH|SNP	1057729	.	TA	AT	4529.7	.	QR=0;RO=0;ANN=AT	stop_gained	HIGH	AEG73_RS05470	GENE_AEG73_RS05470	transcript	TRANSCRIPT_AEG73_RS05470	protein_coding	2023-01-01	c.171_172delTAinsAT	p.CysLys57*	171/345	171/345	57/114		,AT	GT:DP:RO:QR:AO:QA:GL	0	0	0	0	0	0	0	0	0	0	0	0	0	0	0	0	0	1	0	0	0	0	0	0	0	0
1060112|intragenic_variant|AEG73_RS00465|MODIFIER|SNP	1060112	.	A	G	4063.22	.	QR=0;RO=0;ANN=G	intragenic_variant	MODIFIER	AEG73_RS00465	null	gene_variant	null			n.1060112A>G						,G	GT:DP:RO:QR:AO:QA:GL	0	0	0	0	0	0	0	0	0	0	0	0	0	0	0	0	0	0	0	0	0	0	0	0	0	0
1062401|missense_variant|AEG73_RS05490|MODERATE|SNP	1062401	.	C	T	1897.76	.	QR=0;RO=0;ANN=T	missense_variant	MODERATE	AEG73_RS05490	GENE_AEG73_RS05490	transcript	TRANSCRIPT_AEG73_RS05490	protein_coding	2023-01-01	c.262G>A	p.Glu88Lys	262/273	262/273	88/90		,T	GT:DP:RO:QR:AO:QA:GL	0	0	0	0	0	0	0	0	0	0	0	0	0	0	0	0	0	0	0	0	0	0	0	0	0	0
1067102|missense_variant|AEG73_RS05520|MODERATE|SNP	1067102	.	T	C	4904.59	.	QR=0;RO=0;ANN=C	missense_variant	MODERATE	AEG73_RS05520	GENE_AEG73_RS05520	transcript	TRANSCRIPT_AEG73_RS05520	protein_coding	2023-01-01	c.1727T>C	p.Val576Ala	1727/1827	1727/1827	576/608		,C	GT:DP:RO:QR:AO:QA:GL	0	0	0	0	0	0	0	0	0	1	0	0	1	0	0	0	0	0	0	0	0	0	0	0	0	0
1068694|synonymous_variant|AEG73_RS05530|LOW|SNP	1068694	.	G	A	6085.76	.	QR=0;RO=0;ANN=A	synonymous_variant	LOW	AEG73_RS05530	GENE_AEG73_RS05530	transcript	TRANSCRIPT_AEG73_RS05530	protein_coding	2023-01-01	c.549G>A	p.Pro183Pro	549/1710	549/1710	183/569		,A	GT:DP:RO:QR:AO:QA:GL	0	0	0	0	0	0	0	0	0	0	0	0	0	0	0	0	0	1	0	0	0	0	0	0	0	0
1068903|missense_variant|AEG73_RS05530|MODERATE|SNP	1068903	.	C	T	8377.92	.	QR=0;RO=0;ANN=T	missense_variant	MODERATE	AEG73_RS05530	GENE_AEG73_RS05530	transcript	TRANSCRIPT_AEG73_RS05530	protein_coding	2023-01-01	c.758C>T	p.Thr253Ile	758/1710	758/1710	253/569		,T	GT:DP:RO:QR:AO:QA:GL	0	0	0	0	0	0	0	0	0	0	0	0	0	0	0	0	0	0	0	0	0	0	0	0	0	0
1070041|synonymous_variant|AEG73_RS05535|LOW|SNP	1070041	.	C	T	2749.69	.	QR=0;RO=0;ANN=T	synonymous_variant	LOW	AEG73_RS05535	GENE_AEG73_RS05535	transcript	TRANSCRIPT_AEG73_RS05535	protein_coding	2023-01-01	c.177C>T	p.Thr59Thr	177/543	177/543	59/180		,T	GT:DP:RO:QR:AO:QA:GL	0	0	0	0	0	0	0	0	0	0	0	0	0	0	0	0	0	0	0	0	0	0	0	0	0	0
1075505|synonymous_variant|AEG73_RS05565|LOW|SNP	1075505	.	G	A	6167.19	.	QR=0;RO=0;ANN=A	synonymous_variant	LOW	AEG73_RS05565	GENE_AEG73_RS05565	transcript	TRANSCRIPT_AEG73_RS05565	protein_coding	2023-01-01	c.1734G>A	p.Leu578Leu	1734/2241	1734/2241	578/746		,A	GT:DP:RO:QR:AO:QA:GL	0	0	0	0	0	0	1	0	0	0	0	0	0	0	0	0	0	0	0	0	0	0	0	0	0	0
1081143|synonymous_variant|AEG73_RS05585|LOW|SNP	1081143	.	A	G	7223.18	.	QR=0;RO=0;ANN=G	synonymous_variant	LOW	AEG73_RS05585	GENE_AEG73_RS05585	transcript	TRANSCRIPT_AEG73_RS05585	protein_coding	2023-01-01	c.204T>C	p.Gly68Gly	204/966	204/966	68/321		,G	GT:DP:RO:QR:AO:QA:GL	0	0	0	0	0	0	0	0	0	0	0	0	0	0	0	0	0	0	0	0	0	0	0	0	0	0
1087905|synonymous_variant|AEG73_RS05635|LOW|SNP	1087905	.	C	T	6046.48	.	QR=0;RO=0;ANN=T	synonymous_variant	LOW	AEG73_RS05635	GENE_AEG73_RS05635	transcript	TRANSCRIPT_AEG73_RS05635	protein_coding	2023-01-01	c.81C>T	p.Ile27Ile	81/1062	81/1062	27/353		,T	GT:DP:RO:QR:AO:QA:GL	0	0	0	0	0	0	0	0	0	0	0	0	0	0	0	0	0	0	0	0	0	0	0	0	0	0
1093199|intragenic_variant|rrf|MODIFIER|del1	1093199	.	CT	C	6472.83	.	QR=0;RO=0;ANN=C	intragenic_variant	MODIFIER	rrf	rrf	gene_variant	rrf			n.1093200delT						,C	GT:DP:RO:QR:AO:QA:GL	0	0	0	0	0	0	0	1	1	0	0	0	0	1	0	0	0	0	0	0	1	0	0	0	0	0
1093268|intragenic_variant|AEG73_RS00465|MODIFIER|SNP	1093268	.	C	A	236.878	.	QR=0;RO=0;ANN=A	intragenic_variant	MODIFIER	AEG73_RS00465	null	gene_variant	null			n.1093268C>A						,A	GT:DP:RO:QR:AO:QA:GL	0	0	0	0	0	0	0	0	0	0	0	0	0	0	0	0	0	0	0	0	0	0	0	0	0	0
1106632|synonymous_variant|AEG73_RS05745|LOW|SNP	1106632	.	A	G	2769.06	.	QR=0;RO=0;ANN=G	synonymous_variant	LOW	AEG73_RS05745	GENE_AEG73_RS05745	transcript	TRANSCRIPT_AEG73_RS05745	protein_coding	2023-01-01	c.1161T>C	p.Cys387Cys	1161/1202	1161/1202	387/399		WARNING_TRANSCRIPT_MULTIPLE_STOP_CODONS,G	GT:DP:RO:QR:AO:QA:GL	0	0	0	0	0	0	0	0	0	0	0	0	0	0	0	0	0	0	0	0	0	0	0	0	0	0
1109044|synonymous_variant|AEG73_RS05750|LOW|SNP	1109044	.	C	T	9163.62	.	QR=0;RO=0;ANN=T	synonymous_variant	LOW	AEG73_RS05750	GENE_AEG73_RS05750	transcript	TRANSCRIPT_AEG73_RS05750	protein_coding	2023-01-01	c.63G>A	p.Glu21Glu	63/960	63/960	21/319		,T	GT:DP:RO:QR:AO:QA:GL	0	0	0	0	0	0	0	0	0	0	0	0	0	0	0	0	0	0	0	0	0	0	0	0	0	0
1109905|missense_variant|AEG73_RS05755|MODERATE|SNP	1109905	.	T	C	10050.2	.	QR=0;RO=0;ANN=C	missense_variant	MODERATE	AEG73_RS05755	GENE_AEG73_RS05755	transcript	TRANSCRIPT_AEG73_RS05755	protein_coding	2023-01-01	c.1357A>G	p.Ser453Gly	1357/2145	1357/2145	453/714		,C	GT:DP:RO:QR:AO:QA:GL	0	0	0	0	0	0	0	0	0	0	0	0	0	0	0	0	0	0	0	0	0	0	0	0	0	0
1113015|missense_variant|AEG73_RS05780|MODERATE|SNP	1113015	.	G	A	2848	.	QR=37;RO=1;ANN=A	missense_variant	MODERATE	AEG73_RS05780	GENE_AEG73_RS05780	transcript	TRANSCRIPT_AEG73_RS05780	protein_coding	2023-01-01	c.338G>A	p.Arg113His	338/1335	338/1335	113/444		,A	GT:DP:RO:QR:AO:QA:GL	0	0	0	0	0	0	0	0	0	0	0	0	0	0	0	0	0	0	0	0	0	0	0	0	0	0
1114610|synonymous_variant|AEG73_RS05790|LOW|SNP	1114610	.	G	A	5644.06	.	QR=0;RO=0;ANN=A	synonymous_variant	LOW	AEG73_RS05790	GENE_AEG73_RS05790	transcript	TRANSCRIPT_AEG73_RS05790	protein_coding	2023-01-01	c.27G>A	p.Ala9Ala	27/351	27/351	9/116		,A	GT:DP:RO:QR:AO:QA:GL	0	0	0	0	0	0	0	0	0	0	0	0	0	0	0	0	0	0	0	0	0	0	0	0	0	0
1115740|intragenic_variant|AEG73_RS00465|MODIFIER|SNP	1115740	.	C	T	1257.99	.	QR=0;RO=0;ANN=T	intragenic_variant	MODIFIER	AEG73_RS00465	null	gene_variant	null			n.1115740C>T						,T	GT:DP:RO:QR:AO:QA:GL	0	0	0	0	0	0	0	0	0	0	0	0	0	0	0	0	0	0	0	0	0	0	0	0	0	0
1116112|intragenic_variant|AEG73_RS00465|MODIFIER|SNP	1116112	.	T	C	3017.52	.	QR=14;RO=1;ANN=C	intragenic_variant	MODIFIER	AEG73_RS00465	null	gene_variant	null			n.1116112T>C						,C	GT:DP:RO:QR:AO:QA:GL	0	0	0	0	0	0	0	0	0	0	0	0	0	0	0	0	0	0	0	0	0	0	0	0	0	0
1120435|missense_variant|AEG73_RS05840|MODERATE|SNP	1120435	.	A	C	10667.7	.	QR=0;RO=0;ANN=C	missense_variant	MODERATE	AEG73_RS05840	GENE_AEG73_RS05840	transcript	TRANSCRIPT_AEG73_RS05840	protein_coding	2023-01-01	c.300T>G	p.Cys100Trp	300/1401	300/1401	100/466		,C	GT:DP:RO:QR:AO:QA:GL	0	0	0	0	0	0	0	1	1	0	0	0	0	1	0	0	0	0	0	0	1	0	0	0	0	0
1124242|missense_variant|AEG73_RS05855|MODERATE|SNP	1124242	.	C	T	4323.72	.	QR=0;RO=0;ANN=T	missense_variant	MODERATE	AEG73_RS05855	GENE_AEG73_RS05855	transcript	TRANSCRIPT_AEG73_RS05855	protein_coding	2023-01-01	c.659G>A	p.Cys220Tyr	659/1269	659/1269	220/422		,T	GT:DP:RO:QR:AO:QA:GL	0	0	0	0	0	0	0	0	0	0	0	0	0	0	0	0	0	0	0	0	0	0	0	0	0	0
1130673|missense_variant|AEG73_RS05885|MODERATE|SNP	1130673	.	C	T	5189.86	.	QR=0;RO=0;ANN=T	missense_variant	MODERATE	AEG73_RS05885	GENE_AEG73_RS05885	transcript	TRANSCRIPT_AEG73_RS05885	protein_coding	2023-01-01	c.872C>T	p.Thr291Met	872/1416	872/1416	291/471		,T	GT:DP:RO:QR:AO:QA:GL	0	0	0	0	0	0	0	0	0	0	0	0	0	0	0	0	0	1	0	0	0	0	0	0	0	0
1134465|frameshift_variant|AEG73_RS05905|HIGH|del1	1134465	.	GT	G	9100.71	.	QR=0;RO=0;ANN=G	frameshift_variant	HIGH	AEG73_RS05905	GENE_AEG73_RS05905	transcript	TRANSCRIPT_AEG73_RS05905	protein_coding	2023-01-01	c.739delA	p.Thr247fs	739/930	739/930	247/309		,G	GT:DP:RO:QR:AO:QA:GL	0	0	0	0	0	0	0	0	0	0	1	0	0	0	0	0	0	0	0	0	0	0	0	0	0	0
1138041|missense_variant|AEG73_RS05925|MODERATE|SNP	1138041	.	A	G	3109.84	.	QR=0;RO=0;ANN=G	missense_variant	MODERATE	AEG73_RS05925	GENE_AEG73_RS05925	transcript	TRANSCRIPT_AEG73_RS05925	protein_coding	2023-01-01	c.247A>G	p.Ser83Gly	247/2181	247/2181	83/726		,G	GT:DP:RO:QR:AO:QA:GL	0	0	0	0	0	0	0	0	0	0	0	0	0	0	0	0	0	0	0	0	0	0	0	0	0	0
1138194|missense_variant|AEG73_RS05925|MODERATE|SNP	1138194	.	G	A	4729.15	.	QR=0;RO=0;ANN=A	missense_variant	MODERATE	AEG73_RS05925	GENE_AEG73_RS05925	transcript	TRANSCRIPT_AEG73_RS05925	protein_coding	2023-01-01	c.400G>A	p.Asp134Asn	400/2181	400/2181	134/726		,A	GT:DP:RO:QR:AO:QA:GL	0	0	0	0	0	0	0	0	0	0	0	0	0	0	0	0	0	0	0	0	0	0	0	0	0	0
1138600|missense_variant|AEG73_RS05925|MODERATE|SNP	1138600	.	G	A	3685.86	.	QR=76;RO=2;ANN=A	missense_variant	MODERATE	AEG73_RS05925	GENE_AEG73_RS05925	transcript	TRANSCRIPT_AEG73_RS05925	protein_coding	2023-01-01	c.806G>A	p.Gly269Glu	806/2181	806/2181	269/726		,A	GT:DP:RO:QR:AO:QA:GL	0	0	0	0	0	0	0	0	0	0	0	0	0	0	0	0	0	0	0	0	0	0	0	0	0	0
1147972|synonymous_variant|AEG73_RS05960|LOW|SNP	1147972	.	C	T	3788.41	.	QR=0;RO=0;ANN=T	synonymous_variant	LOW	AEG73_RS05960	GENE_AEG73_RS05960	transcript	TRANSCRIPT_AEG73_RS05960	protein_coding	2023-01-01	c.99C>T	p.Asp33Asp	99/567	99/567	33/188		,T	GT:DP:RO:QR:AO:QA:GL	0	0	0	0	0	0	0	0	0	0	0	0	0	0	0	0	0	0	0	0	0	0	0	0	0	0
1148461|intragenic_variant|AEG73_RS00465|MODIFIER|SNP	1148461	.	T	C	2382.47	.	QR=0;RO=0;ANN=C	intragenic_variant	MODIFIER	AEG73_RS00465	null	gene_variant	null			n.1148461T>C						,C	GT:DP:RO:QR:AO:QA:GL	0	0	0	0	0	0	0	0	0	0	0	0	0	0	0	0	0	0	0	0	0	0	0	0	0	0
1148527|intragenic_variant|AEG73_RS00465|MODIFIER|SNP	1148527	.	AGG	GGA	5519.02	.	QR=0;RO=0;ANN=GGA	intragenic_variant	MODIFIER	AEG73_RS00465	null	gene_variant	null			n.1148527_1148529delAGGinsGGA						,GGA	GT:DP:RO:QR:AO:QA:GL	1	1	1	1	1	1	1	1	1	1	1	1	1	1	1	1	1	1	1	1	1	1	1	1	1	1
1148527|intragenic_variant|AEG73_RS00465|MODIFIER|SNP	1148527	.	A	G	284.474	.	QR=0;RO=0;ANN=G	intragenic_variant	MODIFIER	AEG73_RS00465	null	gene_variant	null			n.1148527A>G						,G	GT:DP:RO:QR:AO:QA:GL	0	0	0	0	0	0	0	0	0	0	0	0	0	0	0	0	0	0	0	0	0	0	0	0	0	0
1160668|missense_variant|AEG73_RS06020|MODERATE|SNP	1160668	.	G	A	7425.46	.	QR=0;RO=0;ANN=A	missense_variant	MODERATE	AEG73_RS06020	GENE_AEG73_RS06020	transcript	TRANSCRIPT_AEG73_RS06020	protein_coding	2023-01-01	c.133C>T	p.Pro45Ser	133/2157	133/2157	45/718		,A	GT:DP:RO:QR:AO:QA:GL	0	0	0	0	0	0	0	0	0	0	0	0	0	0	0	0	0	0	0	0	0	0	0	0	0	0
1162543|synonymous_variant|AEG73_RS06030|LOW|SNP	1162543	.	C	T	3977.86	.	QR=0;RO=0;ANN=T	synonymous_variant	LOW	AEG73_RS06030	GENE_AEG73_RS06030	transcript	TRANSCRIPT_AEG73_RS06030	protein_coding	2023-01-01	c.10602G>A	p.Ala3534Ala	10602/10875	10602/10875	3534/3624		,T	GT:DP:RO:QR:AO:QA:GL	0	0	0	0	0	0	0	0	0	0	0	0	0	0	0	0	0	0	0	0	0	0	0	0	0	0
1169225|stop_gained|AEG73_RS06030|HIGH|SNP	1169225	.	C	T	1645.35	.	QR=0;RO=0;ANN=T	stop_gained	HIGH	AEG73_RS06030	GENE_AEG73_RS06030	transcript	TRANSCRIPT_AEG73_RS06030	protein_coding	2023-01-01	c.3920G>A	p.Trp1307*	3920/10875	3920/10875	1307/3624		,T	GT:DP:RO:QR:AO:QA:GL	0	0	0	0	0	0	0	0	0	0	0	0	0	0	0	0	0	0	0	0	0	0	0	0	0	0
1171675|synonymous_variant|AEG73_RS06030|LOW|SNP	1171675	.	A	G	2364.06	.	QR=36;RO=1;ANN=G	synonymous_variant	LOW	AEG73_RS06030	GENE_AEG73_RS06030	transcript	TRANSCRIPT_AEG73_RS06030	protein_coding	2023-01-01	c.1470T>C	p.Asn490Asn	1470/10875	1470/10875	490/3624		,G	GT:DP:RO:QR:AO:QA:GL	0	0	0	0	0	0	0	0	0	0	0	0	0	0	0	0	0	0	0	0	0	0	0	0	0	0
1174534|missense_variant|AEG73_RS06040|MODERATE|SNP	1174534	.	T	G	5078.75	.	QR=41;RO=2;ANN=G	missense_variant	MODERATE	AEG73_RS06040	GENE_AEG73_RS06040	transcript	TRANSCRIPT_AEG73_RS06040	protein_coding	2023-01-01	c.139T>G	p.Cys47Gly	139/477	139/477	47/158		,G	GT:DP:RO:QR:AO:QA:GL	0	0	0	0	0	0	0	0	0	0	0	0	0	0	0	0	0	0	0	0	0	0	0	0	0	0
1178988|synonymous_variant|AEG73_RS06070|LOW|SNP	1178988	.	C	T	7131.63	.	QR=0;RO=0;ANN=T	synonymous_variant	LOW	AEG73_RS06070	GENE_AEG73_RS06070	transcript	TRANSCRIPT_AEG73_RS06070	protein_coding	2023-01-01	c.435C>T	p.Thr145Thr	435/591	435/591	145/196		,T	GT:DP:RO:QR:AO:QA:GL	0	0	0	0	0	0	0	0	0	0	0	0	0	0	0	0	0	0	0	0	0	0	0	0	0	0
1198180|missense_variant|AEG73_RS06170|MODERATE|SNP	1198180	.	G	A	4331.8	.	QR=0;RO=0;ANN=A	missense_variant	MODERATE	AEG73_RS06170	GENE_AEG73_RS06170	transcript	TRANSCRIPT_AEG73_RS06170	protein_coding	2023-01-01	c.2110G>A	p.Gly704Arg	2110/2574	2110/2574	704/857		,A	GT:DP:RO:QR:AO:QA:GL	0	0	0	0	0	0	0	0	0	0	0	0	0	0	0	0	0	0	0	0	0	0	0	0	0	0
1198664|intragenic_variant|AEG73_RS00465|MODIFIER|SNP	1198664	.	C	T	3300.5	.	QR=0;RO=0;ANN=T	intragenic_variant	MODIFIER	AEG73_RS00465	null	gene_variant	null			n.1198664C>T						,T	GT:DP:RO:QR:AO:QA:GL	0	0	0	0	0	0	0	0	0	0	0	0	0	0	0	0	0	0	0	0	0	0	0	0	0	0
1213922|intragenic_variant|rrf|MODIFIER|SNP	1213922	.	T	G	1901.97	.	QR=0;RO=0;ANN=G	intragenic_variant	MODIFIER	rrf	rrf	gene_variant	rrf			n.1213922T>G						,G	GT:DP:RO:QR:AO:QA:GL	0	0	0	0	0	0	0	0	0	0	0	0	0	0	0	0	0	0	0	0	0	0	0	0	0	0
1213936|intragenic_variant|rrf|MODIFIER|SNP	1213936	.	C	A	6893.96	.	QR=0;RO=0;ANN=A	intragenic_variant	MODIFIER	rrf	rrf	gene_variant	rrf			n.1213936C>A						,A	GT:DP:RO:QR:AO:QA:GL	1	1	1	1	0	0	0	0	0	0	0	0	0	0	0	0	0	0	0	0	0	0	0	0	0	0
1214004|intragenic_variant|AEG73_RS00465|MODIFIER|SNP	1214004	.	C	T	3620.3	.	QR=0;RO=0;ANN=T	intragenic_variant	MODIFIER	AEG73_RS00465	null	gene_variant	null			n.1214004C>T						,T	GT:DP:RO:QR:AO:QA:GL	0	0	0	0	0	0	0	0	0	0	0	0	0	0	0	0	0	0	0	0	0	0	0	0	0	0
1214330|synonymous_variant|AEG73_RS06265|LOW|SNP	1214330	.	A	G	5019.25	.	QR=0;RO=0;ANN=G	synonymous_variant	LOW	AEG73_RS06265	GENE_AEG73_RS06265	transcript	TRANSCRIPT_AEG73_RS06265	protein_coding	2023-01-01	c.996T>C	p.Ser332Ser	996/1055	996/1055	332/350		WARNING_TRANSCRIPT_MULTIPLE_STOP_CODONS,G	GT:DP:RO:QR:AO:QA:GL	0	0	0	0	0	0	0	0	0	0	0	0	0	0	0	0	0	0	0	0	0	0	0	0	0	0
1214476|missense_variant|AEG73_RS06265|MODERATE|SNP	1214476	.	T	C	8629.21	.	QR=0;RO=0;ANN=C	missense_variant	MODERATE	AEG73_RS06265	GENE_AEG73_RS06265	transcript	TRANSCRIPT_AEG73_RS06265	protein_coding	2023-01-01	c.850A>G	p.Thr284Ala	850/1055	850/1055	284/350		WARNING_TRANSCRIPT_MULTIPLE_STOP_CODONS,C	GT:DP:RO:QR:AO:QA:GL	0	0	0	0	0	0	0	0	0	0	0	0	0	0	0	0	0	0	0	0	0	0	0	0	0	0
1214841|missense_variant|AEG73_RS06265|MODERATE|SNP	1214841	.	G	A	3659.93	.	QR=0;RO=0;ANN=A	missense_variant	MODERATE	AEG73_RS06265	GENE_AEG73_RS06265	transcript	TRANSCRIPT_AEG73_RS06265	protein_coding	2023-01-01	c.485C>T	p.Thr162Met	485/1055	485/1055	162/350		WARNING_TRANSCRIPT_MULTIPLE_STOP_CODONS,A	GT:DP:RO:QR:AO:QA:GL	0	0	0	0	0	0	0	0	0	0	0	0	0	0	0	0	0	0	0	0	0	0	0	0	0	0
1215254|disruptive_inframe_deletion|AEG73_RS06265|MODERATE|del12	1215254	.	TTCCGGATCGTAC	T	1451.58	.	QR=0;RO=0;ANN=T	disruptive_inframe_deletion	MODERATE	AEG73_RS06265	GENE_AEG73_RS06265	transcript	TRANSCRIPT_AEG73_RS06265	protein_coding	2023-01-01	c.60_71delGTACGATCCGGA	p.Tyr21_Glu24del	71/1055	60/1055	20/350		WARNING_TRANSCRIPT_MULTIPLE_STOP_CODONS,T	GT:DP:RO:QR:AO:QA:GL	0	0	0	0	0	0	0	0	0	0	0	0	0	0	0	0	0	0	0	0	0	0	0	0	0	0
1218396|missense_variant|AEG73_RS06280|MODERATE|SNP	1218396	.	A	T	4863.75	.	QR=0;RO=0;ANN=T	missense_variant	MODERATE	AEG73_RS06280	GENE_AEG73_RS06280	transcript	TRANSCRIPT_AEG73_RS06280	protein_coding	2023-01-01	c.326T>A	p.Leu109Gln	326/495	326/495	109/164		,T	GT:DP:RO:QR:AO:QA:GL	0	0	0	0	0	0	0	0	0	0	0	0	0	0	0	0	0	0	0	0	0	0	0	0	0	0
1221161|synonymous_variant|AEG73_RS06295|LOW|SNP	1221161	.	C	T	4983	.	QR=0;RO=0;ANN=T	synonymous_variant	LOW	AEG73_RS06295	GENE_AEG73_RS06295	transcript	TRANSCRIPT_AEG73_RS06295	protein_coding	2023-01-01	c.363C>T	p.Ala121Ala	363/2664	363/2664	121/887		,T	GT:DP:RO:QR:AO:QA:GL	0	0	0	0	0	0	0	0	0	0	0	0	0	0	0	0	0	0	0	0	0	0	0	0	0	0
1222469|synonymous_variant|AEG73_RS06295|LOW|SNP	1222469	.	C	T	7405.88	.	QR=0;RO=0;ANN=T	synonymous_variant	LOW	AEG73_RS06295	GENE_AEG73_RS06295	transcript	TRANSCRIPT_AEG73_RS06295	protein_coding	2023-01-01	c.1671C>T	p.Thr557Thr	1671/2664	1671/2664	557/887		,T	GT:DP:RO:QR:AO:QA:GL	0	0	0	0	0	0	0	0	0	0	0	0	0	0	0	0	0	0	0	0	0	0	0	0	0	0
1222768|missense_variant|AEG73_RS06295|MODERATE|SNP	1222768	.	C	T	5086.79	.	QR=0;RO=0;ANN=T	missense_variant	MODERATE	AEG73_RS06295	GENE_AEG73_RS06295	transcript	TRANSCRIPT_AEG73_RS06295	protein_coding	2023-01-01	c.1970C>T	p.Ser657Phe	1970/2664	1970/2664	657/887		,T	GT:DP:RO:QR:AO:QA:GL	0	0	0	0	0	0	0	0	0	0	1	0	0	0	0	0	0	0	0	0	0	0	0	0	0	0
1226033|missense_variant|AEG73_RS06315|MODERATE|SNP	1226033	.	C	T	7228.33	.	QR=0;RO=0;ANN=T	missense_variant	MODERATE	AEG73_RS06315	GENE_AEG73_RS06315	transcript	TRANSCRIPT_AEG73_RS06315	protein_coding	2023-01-01	c.5C>T	p.Pro2Leu	5/402	5/402	2/133		,T	GT:DP:RO:QR:AO:QA:GL	0	0	0	0	0	0	0	0	0	0	0	0	0	0	0	0	0	0	0	0	0	0	0	0	0	0
1227502|missense_variant|AEG73_RS06325|MODERATE|SNP	1227502	.	G	A	4262.89	.	QR=0;RO=0;ANN=A	missense_variant	MODERATE	AEG73_RS06325	GENE_AEG73_RS06325	transcript	TRANSCRIPT_AEG73_RS06325	protein_coding	2023-01-01	c.439G>A	p.Gly147Ser	439/486	439/486	147/161		,A	GT:DP:RO:QR:AO:QA:GL	0	0	0	0	0	0	0	0	0	0	0	0	0	0	0	0	0	0	0	0	0	0	0	0	0	0
1228679|missense_variant|AEG73_RS06335|MODERATE|SNP	1228679	.	A	C	2164.2	.	QR=0;RO=0;ANN=C	missense_variant	MODERATE	AEG73_RS06335	GENE_AEG73_RS06335	transcript	TRANSCRIPT_AEG73_RS06335	protein_coding	2023-01-01	c.524A>C	p.Asn175Thr	524/1344	524/1344	175/447		,C	GT:DP:RO:QR:AO:QA:GL	0	0	0	0	0	0	0	0	0	0	0	0	0	0	0	0	0	0	0	0	0	0	0	0	0	0
1236809|missense_variant|AEG73_RS06360|MODERATE|SNP	1236809	.	C	T	3143.56	.	QR=39;RO=1;ANN=T	missense_variant	MODERATE	AEG73_RS06360	GENE_AEG73_RS06360	transcript	TRANSCRIPT_AEG73_RS06360	protein_coding	2023-01-01	c.635C>T	p.Pro212Leu	635/768	635/768	212/255		,T	GT:DP:RO:QR:AO:QA:GL	0	0	0	0	0	0	0	0	0	0	0	0	0	0	0	0	0	0	0	0	0	0	0	0	0	0
1238321|missense_variant|AEG73_RS06375|MODERATE|SNP	1238321	.	G	A	11186.1	.	QR=0;RO=0;ANN=A	missense_variant	MODERATE	AEG73_RS06375	GENE_AEG73_RS06375	transcript	TRANSCRIPT_AEG73_RS06375	protein_coding	2023-01-01	c.305G>A	p.Gly102Asp	305/471	305/471	102/156		,A	GT:DP:RO:QR:AO:QA:GL	0	0	0	0	0	0	0	1	1	0	0	0	0	1	0	0	0	0	0	0	1	0	0	0	0	0
1238533|missense_variant|AEG73_RS06380|MODERATE|SNP	1238533	.	C	T	6836.73	.	QR=50;RO=2;ANN=T	missense_variant	MODERATE	AEG73_RS06380	GENE_AEG73_RS06380	transcript	TRANSCRIPT_AEG73_RS06380	protein_coding	2023-01-01	c.62C>T	p.Ala21Val	62/462	62/462	21/153		,T	GT:DP:RO:QR:AO:QA:GL	0	0	0	0	0	0	0	0	0	0	0	0	0	0	0	0	0	0	0	0	0	0	0	0	0	0
1239572|synonymous_variant|AEG73_RS06390|LOW|SNP	1239572	.	C	T	9489.3	.	QR=141;RO=4;ANN=T	synonymous_variant	LOW	AEG73_RS06390	GENE_AEG73_RS06390	transcript	TRANSCRIPT_AEG73_RS06390	protein_coding	2023-01-01	c.69C>T	p.Thr23Thr	69/438	69/438	23/145		,T	GT:DP:RO:QR:AO:QA:GL	0	0	0	0	0	0	0	0	0	0	0	0	0	0	0	0	0	0	0	0	0	0	0	0	0	0
1248552|missense_variant|AEG73_RS06425|MODERATE|SNP	1248552	.	G	A	9373.82	.	QR=0;RO=0;ANN=A	missense_variant	MODERATE	AEG73_RS06425	GENE_AEG73_RS06425	transcript	TRANSCRIPT_AEG73_RS06425	protein_coding	2023-01-01	c.304G>A	p.Gly102Ser	304/2532	304/2532	102/843		,A	GT:DP:RO:QR:AO:QA:GL	0	0	0	0	0	0	0	0	0	0	0	0	0	0	0	0	0	0	0	0	0	0	0	0	0	0
1257454|missense_variant|AEG73_RS06465|MODERATE|SNP	1257454	.	T	C	10228.4	.	QR=0;RO=0;ANN=C	missense_variant	MODERATE	AEG73_RS06465	GENE_AEG73_RS06465	transcript	TRANSCRIPT_AEG73_RS06465	protein_coding	2023-01-01	c.2039T>C	p.Val680Ala	2039/2511	2039/2511	680/836		,C	GT:DP:RO:QR:AO:QA:GL	0	0	0	0	0	0	0	0	0	0	0	0	0	0	0	0	0	0	0	0	0	0	0	0	0	0
1257478|missense_variant|AEG73_RS06465|MODERATE|SNP	1257478	.	T	G	4055.24	.	QR=0;RO=0;ANN=G	missense_variant	MODERATE	AEG73_RS06465	GENE_AEG73_RS06465	transcript	TRANSCRIPT_AEG73_RS06465	protein_coding	2023-01-01	c.2063T>G	p.Val688Gly	2063/2511	2063/2511	688/836		,G	GT:DP:RO:QR:AO:QA:GL	0	0	0	0	0	0	0	0	0	0	0	0	0	0	0	0	0	0	0	0	0	0	0	0	0	0
1262860|intragenic_variant|AEG73_RS00465|MODIFIER|SNP	1262860	.	A	G	2409.93	.	QR=0;RO=0;ANN=G	intragenic_variant	MODIFIER	AEG73_RS00465	null	gene_variant	null			n.1262860A>G						,G	GT:DP:RO:QR:AO:QA:GL	0	0	0	0	0	0	0	0	0	0	0	0	0	0	0	0	0	0	0	0	0	0	0	0	0	0
1279863|synonymous_variant|AEG73_RS06585|LOW|SNP	1279863	.	C	T	7756.23	.	QR=0;RO=0;ANN=T	synonymous_variant	LOW	AEG73_RS06585	GENE_AEG73_RS06585	transcript	TRANSCRIPT_AEG73_RS06585	protein_coding	2023-01-01	c.984C>T	p.Gly328Gly	984/1056	984/1056	328/351		,T	GT:DP:RO:QR:AO:QA:GL	0	0	0	0	0	0	0	1	1	0	0	0	0	1	0	0	0	0	0	0	1	0	0	0	0	0
1282808|missense_variant|AEG73_RS06600|MODERATE|SNP	1282808	.	C	T	7476.47	.	QR=0;RO=0;ANN=T	missense_variant	MODERATE	AEG73_RS06600	GENE_AEG73_RS06600	transcript	TRANSCRIPT_AEG73_RS06600	protein_coding	2023-01-01	c.709G>A	p.Gly237Arg	709/1458	709/1458	237/485		,T	GT:DP:RO:QR:AO:QA:GL	0	0	0	0	0	0	0	0	0	0	0	0	0	0	0	0	0	0	0	0	0	0	0	0	0	0
1284320|synonymous_variant|AEG73_RS06610|LOW|SNP	1284320	.	G	A	4993.79	.	QR=0;RO=0;ANN=A	synonymous_variant	LOW	AEG73_RS06610	GENE_AEG73_RS06610	transcript	TRANSCRIPT_AEG73_RS06610	protein_coding	2023-01-01	c.9G>A	p.Gln3Gln	9/1245	9/1245	3/414		,A	GT:DP:RO:QR:AO:QA:GL	0	0	0	0	0	0	0	0	0	0	0	0	0	0	0	0	0	0	0	0	0	0	0	0	0	0
1285708|frameshift_variant|AEG73_RS06615|HIGH|del1	1285708	.	GT	G	3694.78	.	QR=0;RO=0;ANN=G	frameshift_variant	HIGH	AEG73_RS06615	GENE_AEG73_RS06615	transcript	TRANSCRIPT_AEG73_RS06615	protein_coding	2023-01-01	c.104delT	p.Phe35fs	104/402	104/402	35/133		INFO_REALIGN_3_PRIME,G	GT:DP:RO:QR:AO:QA:GL	0	0	0	0	0	0	0	0	0	0	0	0	0	0	0	0	0	0	0	0	0	0	0	0	0	0
1287222|intragenic_variant|AEG73_RS00465|MODIFIER|del1	1287222	.	GT	G	358.382	.	QR=0;RO=0;ANN=G	intragenic_variant	MODIFIER	AEG73_RS00465	null	gene_variant	null			n.1287223delT						,G	GT:DP:RO:QR:AO:QA:GL	0	0	0	0	0	0	0	0	0	0	0	0	0	0	0	0	0	0	0	0	0	0	0	0	0	0
1288623|synonymous_variant|AEG73_RS06630|LOW|SNP	1288623	.	A	G	2921.01	.	QR=0;RO=0;ANN=G	synonymous_variant	LOW	AEG73_RS06630	GENE_AEG73_RS06630	transcript	TRANSCRIPT_AEG73_RS06630	protein_coding	2023-01-01	c.108A>G	p.Glu36Glu	108/1251	108/1251	36/416		,G	GT:DP:RO:QR:AO:QA:GL	0	0	0	0	0	0	0	0	0	0	0	0	0	0	0	0	0	0	0	0	0	0	0	0	0	0
1288713|synonymous_variant|AEG73_RS06630|LOW|SNP	1288713	.	G	A	3118.89	.	QR=0;RO=0;ANN=A	synonymous_variant	LOW	AEG73_RS06630	GENE_AEG73_RS06630	transcript	TRANSCRIPT_AEG73_RS06630	protein_coding	2023-01-01	c.198G>A	p.Leu66Leu	198/1251	198/1251	66/416		,A	GT:DP:RO:QR:AO:QA:GL	0	0	0	0	0	0	0	0	0	0	0	0	0	0	0	0	0	0	0	0	0	0	0	0	0	0
1292639|missense_variant|AEG73_RS06650|MODERATE|SNP	1292639	.	C	T	3924.24	.	QR=0;RO=0;ANN=T	missense_variant	MODERATE	AEG73_RS06650	GENE_AEG73_RS06650	transcript	TRANSCRIPT_AEG73_RS06650	protein_coding	2023-01-01	c.38G>A	p.Ser13Asn	38/1326	38/1326	13/441		,T	GT:DP:RO:QR:AO:QA:GL	0	0	0	0	0	0	0	0	0	0	0	0	0	0	0	0	0	0	0	0	0	0	0	0	0	0
1295226|missense_variant|AEG73_RS06655|MODERATE|SNP	1295226	.	T	C	9393.32	.	QR=0;RO=0;ANN=C	missense_variant	MODERATE	AEG73_RS06655	GENE_AEG73_RS06655	transcript	TRANSCRIPT_AEG73_RS06655	protein_coding	2023-01-01	c.17A>G	p.Asn6Ser	17/2562	17/2562	6/853		,C	GT:DP:RO:QR:AO:QA:GL	0	0	0	0	0	0	0	0	0	0	0	0	0	0	0	0	0	0	0	0	0	0	0	0	0	0
1295296|missense_variant|AEG73_RS06660|MODERATE|SNP	1295296	.	G	A	8903.7	.	QR=0;RO=0;ANN=A	missense_variant	MODERATE	AEG73_RS06660	GENE_AEG73_RS06660	transcript	TRANSCRIPT_AEG73_RS06660	protein_coding	2023-01-01	c.692C>T	p.Thr231Ile	692/762	692/762	231/253		,A	GT:DP:RO:QR:AO:QA:GL	0	0	0	0	0	0	0	0	0	0	0	0	0	0	0	0	0	0	0	0	0	0	0	0	0	0
1305327|missense_variant|AEG73_RS06730|MODERATE|SNP	1305327	.	G	A	1666.62	.	QR=0;RO=0;ANN=A	missense_variant	MODERATE	AEG73_RS06730	GENE_AEG73_RS06730	transcript	TRANSCRIPT_AEG73_RS06730	protein_coding	2023-01-01	c.76G>A	p.Ala26Thr	76/1254	76/1254	26/417		,A	GT:DP:RO:QR:AO:QA:GL	0	0	0	0	0	0	0	0	0	0	0	0	0	0	0	0	0	0	0	0	0	0	0	0	0	0
1312704|missense_variant|AEG73_RS06755|MODERATE|SNP	1312704	.	A	T	8581.4	.	QR=0;RO=0;ANN=T	missense_variant	MODERATE	AEG73_RS06755	GENE_AEG73_RS06755	transcript	TRANSCRIPT_AEG73_RS06755	protein_coding	2023-01-01	c.580A>T	p.Ser194Cys	580/1404	580/1404	194/467		,T	GT:DP:RO:QR:AO:QA:GL	0	0	0	0	0	0	0	0	0	0	0	0	0	0	0	0	0	0	0	0	0	0	0	0	0	0
1316039|intragenic_variant|AEG73_RS00465|MODIFIER|SNP	1316039	.	C	T	2192.94	.	QR=0;RO=0;ANN=T	intragenic_variant	MODIFIER	AEG73_RS00465	null	gene_variant	null			n.1316039C>T						,T	GT:DP:RO:QR:AO:QA:GL	0	0	0	0	0	0	0	0	0	0	0	0	0	0	0	0	0	0	0	0	0	0	0	0	0	0
1316498|synonymous_variant|AEG73_RS06775|LOW|SNP	1316498	.	A	T	6897.07	.	QR=0;RO=0;ANN=T	synonymous_variant	LOW	AEG73_RS06775	GENE_AEG73_RS06775	transcript	TRANSCRIPT_AEG73_RS06775	protein_coding	2023-01-01	c.459A>T	p.Pro153Pro	459/2091	459/2091	153/696		,T	GT:DP:RO:QR:AO:QA:GL	0	0	0	0	0	0	0	0	0	0	0	0	0	0	0	0	0	0	0	0	0	0	0	0	0	0
1316839|frameshift_variant|AEG73_RS06775|HIGH|del1	1316839	.	GA	G	6649.98	.	QR=0;RO=0;ANN=G	frameshift_variant	HIGH	AEG73_RS06775	GENE_AEG73_RS06775	transcript	TRANSCRIPT_AEG73_RS06775	protein_coding	2023-01-01	c.805delA	p.Ile269fs	805/2091	805/2091	269/696		INFO_REALIGN_3_PRIME,G	GT:DP:RO:QR:AO:QA:GL	0	0	0	0	0	0	0	0	0	0	0	0	0	0	0	0	0	0	0	0	0	0	0	0	0	0
1317855|missense_variant|AEG73_RS06775|MODERATE|SNP	1317855	.	A	G	4294.13	.	QR=0;RO=0;ANN=G	missense_variant	MODERATE	AEG73_RS06775	GENE_AEG73_RS06775	transcript	TRANSCRIPT_AEG73_RS06775	protein_coding	2023-01-01	c.1816A>G	p.Ser606Gly	1816/2091	1816/2091	606/696		,G	GT:DP:RO:QR:AO:QA:GL	0	0	0	0	0	0	0	0	0	0	0	0	0	0	0	0	0	0	0	0	0	0	0	0	0	0
1320334|synonymous_variant|AEG73_RS06790|LOW|SNP	1320334	.	C	T	3770.98	.	QR=0;RO=0;ANN=T	synonymous_variant	LOW	AEG73_RS06790	GENE_AEG73_RS06790	transcript	TRANSCRIPT_AEG73_RS06790	protein_coding	2023-01-01	c.738G>A	p.Leu246Leu	738/1626	738/1626	246/541		,T	GT:DP:RO:QR:AO:QA:GL	0	0	0	0	0	0	0	0	0	0	0	0	0	0	0	0	0	0	0	0	0	0	0	0	0	0
1327329|missense_variant|AEG73_RS06815|MODERATE|SNP	1327329	.	C	T	4954.71	.	QR=0;RO=0;ANN=T	missense_variant	MODERATE	AEG73_RS06815	GENE_AEG73_RS06815	transcript	TRANSCRIPT_AEG73_RS06815	protein_coding	2023-01-01	c.682G>A	p.Glu228Lys	682/975	682/975	228/324		,T	GT:DP:RO:QR:AO:QA:GL	0	0	0	0	0	0	0	0	0	0	0	0	0	0	0	0	0	0	0	0	0	0	0	0	0	0
1332545|missense_variant|AEG73_RS06830|MODERATE|SNP	1332545	.	C	T	9887.21	.	QR=0;RO=0;ANN=T	missense_variant	MODERATE	AEG73_RS06830	GENE_AEG73_RS06830	transcript	TRANSCRIPT_AEG73_RS06830	protein_coding	2023-01-01	c.775G>A	p.Gly259Arg	775/1158	775/1158	259/385		,T	GT:DP:RO:QR:AO:QA:GL	0	0	0	0	0	0	0	0	0	0	0	0	0	0	0	0	0	0	0	0	0	0	0	0	0	0
1336031|synonymous_variant|AEG73_RS06850|LOW|SNP	1336031	.	A	G	3419.29	.	QR=0;RO=0;ANN=G	synonymous_variant	LOW	AEG73_RS06850	GENE_AEG73_RS06850	transcript	TRANSCRIPT_AEG73_RS06850	protein_coding	2023-01-01	c.300T>C	p.Arg100Arg	300/309	300/309	100/102		,G	GT:DP:RO:QR:AO:QA:GL	0	0	0	0	0	0	0	0	0	0	0	0	0	0	0	0	0	0	0	0	0	0	0	0	0	0
1337733|synonymous_variant|AEG73_RS06860|LOW|SNP	1337733	.	G	A	5967.48	.	QR=0;RO=0;ANN=A	synonymous_variant	LOW	AEG73_RS06860	GENE_AEG73_RS06860	transcript	TRANSCRIPT_AEG73_RS06860	protein_coding	2023-01-01	c.201C>T	p.Ile67Ile	201/1095	201/1095	67/364		,A	GT:DP:RO:QR:AO:QA:GL	0	0	0	0	0	0	0	0	0	0	0	0	0	0	0	0	0	0	0	0	0	0	0	0	0	0
1340461|stop_gained|AEG73_RS06875|HIGH|SNP	1340461	.	C	T	2414.83	.	QR=0;RO=0;ANN=T	stop_gained	HIGH	AEG73_RS06875	GENE_AEG73_RS06875	transcript	TRANSCRIPT_AEG73_RS06875	protein_coding	2023-01-01	c.79C>T	p.Gln27*	79/267	79/267	27/88		,T	GT:DP:RO:QR:AO:QA:GL	0	0	0	0	0	0	0	0	0	0	0	0	0	0	0	0	0	0	0	0	0	0	0	0	0	0
1348025|missense_variant|AEG73_RS06925|MODERATE|SNP	1348025	.	G	A	9139.47	.	QR=0;RO=0;ANN=A	missense_variant	MODERATE	AEG73_RS06925	GENE_AEG73_RS06925	transcript	TRANSCRIPT_AEG73_RS06925	protein_coding	2023-01-01	c.769G>A	p.Val257Ile	769/909	769/909	257/302		,A	GT:DP:RO:QR:AO:QA:GL	0	0	0	0	0	0	0	1	1	0	0	0	0	1	0	0	0	0	0	0	1	0	0	0	0	0
1349579|frameshift_variant|AEG73_RS06935|HIGH|ins1	1349579	.	A	AT	4285.39	.	QR=62;RO=2;ANN=AT	frameshift_variant	HIGH	AEG73_RS06935	GENE_AEG73_RS06935	transcript	TRANSCRIPT_AEG73_RS06935	protein_coding	2023-01-01	c.3092dupA	p.Asn1031fs	3092/3142	3092/3142	1031/1046		WARNING_TRANSCRIPT_INCOMPLETE,AT	GT:DP:RO:QR:AO:QA:GL	0	0	0	0	0	0	0	0	0	0	0	0	0	0	0	0	0	0	0	0	0	0	0	0	0	0
1359599|missense_variant|AEG73_RS06970|MODERATE|SNP	1359599	.	G	A	7320.07	.	QR=0;RO=0;ANN=A	missense_variant	MODERATE	AEG73_RS06970	GENE_AEG73_RS06970	transcript	TRANSCRIPT_AEG73_RS06970	protein_coding	2023-01-01	c.947G>A	p.Gly316Glu	947/1371	947/1371	316/456		,A	GT:DP:RO:QR:AO:QA:GL	0	0	0	0	0	0	0	0	0	0	0	0	0	0	0	0	0	0	0	0	0	0	0	0	0	0
1361660|synonymous_variant|AEG73_RS06975|LOW|SNP	1361660	.	C	T	4403.17	.	QR=0;RO=0;ANN=T	synonymous_variant	LOW	AEG73_RS06975	GENE_AEG73_RS06975	transcript	TRANSCRIPT_AEG73_RS06975	protein_coding	2023-01-01	c.1476C>T	p.Asp492Asp	1476/1818	1476/1818	492/605		,T	GT:DP:RO:QR:AO:QA:GL	0	0	0	0	0	0	0	0	0	0	0	0	0	0	0	0	0	0	0	0	0	0	0	0	0	0
1362151|missense_variant|AEG73_RS06980|MODERATE|SNP	1362151	.	C	T	2824.62	.	QR=0;RO=0;ANN=T	missense_variant	MODERATE	AEG73_RS06980	GENE_AEG73_RS06980	transcript	TRANSCRIPT_AEG73_RS06980	protein_coding	2023-01-01	c.526G>A	p.Glu176Lys	526/603	526/603	176/200		,T	GT:DP:RO:QR:AO:QA:GL	0	0	0	0	0	0	0	0	0	0	0	0	0	0	0	0	0	0	0	0	0	0	0	0	0	0
1363834|synonymous_variant|AEG73_RS06990|LOW|SNP	1363834	.	C	T	3932.89	.	QR=0;RO=0;ANN=T	synonymous_variant	LOW	AEG73_RS06990	GENE_AEG73_RS06990	transcript	TRANSCRIPT_AEG73_RS06990	protein_coding	2023-01-01	c.274C>T	p.Leu92Leu	274/1065	274/1065	92/354		,T	GT:DP:RO:QR:AO:QA:GL	0	0	0	0	0	0	0	0	0	0	0	0	0	0	0	0	0	0	0	0	0	0	0	0	0	0
1370831|missense_variant|AEG73_RS07030|MODERATE|SNP	1370831	.	G	T	2343.58	.	QR=0;RO=0;ANN=T	missense_variant	MODERATE	AEG73_RS07030	GENE_AEG73_RS07030	transcript	TRANSCRIPT_AEG73_RS07030	protein_coding	2023-01-01	c.271G>T	p.Asp91Tyr	271/348	271/348	91/115		,T	GT:DP:RO:QR:AO:QA:GL	0	0	0	0	0	0	0	0	0	0	0	0	0	0	0	0	0	0	0	0	0	0	0	0	0	0
1373230|missense_variant|AEG73_RS07050|MODERATE|SNP	1373230	.	T	C	2258.08	.	QR=0;RO=0;ANN=C	missense_variant	MODERATE	AEG73_RS07050	GENE_AEG73_RS07050	transcript	TRANSCRIPT_AEG73_RS07050	protein_coding	2023-01-01	c.14A>G	p.Tyr5Cys	14/540	14/540	5/179		,C	GT:DP:RO:QR:AO:QA:GL	0	0	0	0	0	0	0	0	0	0	0	0	0	0	0	0	0	0	0	0	0	0	0	0	0	0
1375369|synonymous_variant|AEG73_RS07065|LOW|SNP	1375369	.	A	G	8264.07	.	QR=0;RO=0;ANN=G	synonymous_variant	LOW	AEG73_RS07065	GENE_AEG73_RS07065	transcript	TRANSCRIPT_AEG73_RS07065	protein_coding	2023-01-01	c.330A>G	p.Val110Val	330/471	330/471	110/156		,G	GT:DP:RO:QR:AO:QA:GL	0	0	0	0	0	0	0	1	1	0	0	0	0	1	0	0	0	0	0	0	1	0	0	0	0	0
1382405|synonymous_variant|AEG73_RS07105|LOW|SNP	1382405	.	A	G	2115.18	.	QR=0;RO=0;ANN=G	synonymous_variant	LOW	AEG73_RS07105	GENE_AEG73_RS07105	transcript	TRANSCRIPT_AEG73_RS07105	protein_coding	2023-01-01	c.534A>G	p.Glu178Glu	534/1449	534/1449	178/482		,G	GT:DP:RO:QR:AO:QA:GL	0	0	0	0	0	0	0	0	0	0	0	0	0	0	0	0	0	0	0	0	0	0	0	0	0	0
1384830|synonymous_variant|AEG73_RS07115|LOW|SNP	1384830	.	G	A	1158.3	.	QR=0;RO=0;ANN=A	synonymous_variant	LOW	AEG73_RS07115	GENE_AEG73_RS07115	transcript	TRANSCRIPT_AEG73_RS07115	protein_coding	2023-01-01	c.195C>T	p.Val65Val	195/870	195/870	65/289		,A	GT:DP:RO:QR:AO:QA:GL	0	0	0	0	0	0	0	0	0	0	0	0	0	0	0	0	0	0	0	0	0	0	0	0	0	0
1387900|missense_variant|AEG73_RS07130|MODERATE|SNP	1387900	.	T	C	7695.77	.	QR=0;RO=0;ANN=C	missense_variant	MODERATE	AEG73_RS07130	GENE_AEG73_RS07130	transcript	TRANSCRIPT_AEG73_RS07130	protein_coding	2023-01-01	c.173A>G	p.Glu58Gly	173/720	173/720	58/239		,C	GT:DP:RO:QR:AO:QA:GL	0	0	0	0	0	0	0	0	0	0	0	0	0	0	0	0	0	0	0	0	0	0	0	0	0	0
1392875|missense_variant|AEG73_RS07160|MODERATE|SNP	1392875	.	G	T	4211.76	.	QR=0;RO=0;ANN=T	missense_variant	MODERATE	AEG73_RS07160	GENE_AEG73_RS07160	transcript	TRANSCRIPT_AEG73_RS07160	protein_coding	2023-01-01	c.849C>A	p.Phe283Leu	849/1365	849/1365	283/454		,T	GT:DP:RO:QR:AO:QA:GL	0	0	0	0	0	0	0	0	0	0	0	0	0	0	0	0	0	0	0	0	0	0	0	0	0	0
1410918|synonymous_variant|AEG73_RS07250|LOW|SNP	1410918	.	G	A	3856.21	.	QR=0;RO=0;ANN=A	synonymous_variant	LOW	AEG73_RS07250	GENE_AEG73_RS07250	transcript	TRANSCRIPT_AEG73_RS07250	protein_coding	2023-01-01	c.1434G>A	p.Pro478Pro	1434/2355	1434/2355	478/784		,A	GT:DP:RO:QR:AO:QA:GL	0	0	0	0	0	0	0	0	0	0	0	0	0	0	0	0	0	0	0	0	0	0	0	0	0	0
1411901|intragenic_variant|AEG73_RS00465|MODIFIER|del1	1411901	.	CT	C	4389.03	.	QR=0;RO=0;ANN=C	intragenic_variant	MODIFIER	AEG73_RS00465	null	gene_variant	null			n.1411902delT						,C	GT:DP:RO:QR:AO:QA:GL	0	0	0	0	0	0	0	0	0	0	0	0	0	0	0	0	0	0	0	0	0	0	0	0	0	0
1412219|missense_variant|AEG73_RS07255|MODERATE|SNP	1412219	.	C	T	3293.68	.	QR=0;RO=0;ANN=T	missense_variant	MODERATE	AEG73_RS07255	GENE_AEG73_RS07255	transcript	TRANSCRIPT_AEG73_RS07255	protein_coding	2023-01-01	c.172C>T	p.Arg58Cys	172/273	172/273	58/90		,T	GT:DP:RO:QR:AO:QA:GL	0	0	0	0	0	0	0	0	0	0	0	0	0	0	0	0	0	0	0	0	0	0	0	0	0	0
1427274|missense_variant|AEG73_RS07330|MODERATE|SNP	1427274	.	C	T	2155.12	.	QR=0;RO=0;ANN=T	missense_variant	MODERATE	AEG73_RS07330	GENE_AEG73_RS07330	transcript	TRANSCRIPT_AEG73_RS07330	protein_coding	2023-01-01	c.523G>A	p.Ala175Thr	523/861	523/861	175/286		,T	GT:DP:RO:QR:AO:QA:GL	0	0	0	0	0	0	0	0	0	0	0	0	0	0	0	0	0	0	0	0	0	0	0	0	0	0
1428786|missense_variant|AEG73_RS07340|MODERATE|SNP	1428786	.	T	C	8868.36	.	QR=35;RO=2;ANN=C	missense_variant	MODERATE	AEG73_RS07340	GENE_AEG73_RS07340	transcript	TRANSCRIPT_AEG73_RS07340	protein_coding	2023-01-01	c.217A>G	p.Lys73Glu	217/390	217/390	73/129		,C	GT:DP:RO:QR:AO:QA:GL	0	0	0	0	0	0	0	0	0	0	0	0	0	0	0	0	0	0	0	0	0	0	0	0	0	0
1430707|missense_variant|AEG73_RS07350|MODERATE|SNP	1430707	.	A	G	4206.74	.	QR=0;RO=0;ANN=G	missense_variant	MODERATE	AEG73_RS07350	GENE_AEG73_RS07350	transcript	TRANSCRIPT_AEG73_RS07350	protein_coding	2023-01-01	c.77T>C	p.Leu26Pro	77/1551	77/1551	26/516		,G	GT:DP:RO:QR:AO:QA:GL	0	0	0	0	0	0	0	0	0	0	0	0	0	0	0	0	0	0	0	0	0	0	0	0	0	0
1435348|missense_variant|AEG73_RS07385|MODERATE|SNP	1435348	.	T	A	3879.93	.	QR=0;RO=0;ANN=A	missense_variant	MODERATE	AEG73_RS07385	GENE_AEG73_RS07385	transcript	TRANSCRIPT_AEG73_RS07385	protein_coding	2023-01-01	c.1706A>T	p.Gln569Leu	1706/3150	1706/3150	569/1049		,A	GT:DP:RO:QR:AO:QA:GL	0	0	0	0	0	0	0	0	0	0	0	0	0	0	0	0	0	0	0	0	0	0	0	0	0	0
1436185|missense_variant|AEG73_RS07385|MODERATE|SNP	1436185	.	C	T	1600.79	.	QR=0;RO=0;ANN=T	missense_variant	MODERATE	AEG73_RS07385	GENE_AEG73_RS07385	transcript	TRANSCRIPT_AEG73_RS07385	protein_coding	2023-01-01	c.869G>A	p.Gly290Asp	869/3150	869/3150	290/1049		,T	GT:DP:RO:QR:AO:QA:GL	0	0	0	0	0	0	0	0	0	0	0	0	0	0	0	0	0	0	0	0	0	0	0	0	0	0
1436935|missense_variant|AEG73_RS07385|MODERATE|SNP	1436935	.	G	A	2219.14	.	QR=0;RO=0;ANN=A	missense_variant	MODERATE	AEG73_RS07385	GENE_AEG73_RS07385	transcript	TRANSCRIPT_AEG73_RS07385	protein_coding	2023-01-01	c.119C>T	p.Pro40Leu	119/3150	119/3150	40/1049		,A	GT:DP:RO:QR:AO:QA:GL	0	0	0	0	0	0	0	0	0	0	0	0	0	0	0	0	0	0	0	0	0	0	0	0	0	0
1438060|synonymous_variant|AEG73_RS07390|LOW|SNP	1438060	.	C	T	1907.38	.	QR=0;RO=0;ANN=T	synonymous_variant	LOW	AEG73_RS07390	GENE_AEG73_RS07390	transcript	TRANSCRIPT_AEG73_RS07390	protein_coding	2023-01-01	c.210G>A	p.Pro70Pro	210/1194	210/1194	70/397		,T	GT:DP:RO:QR:AO:QA:GL	0	0	0	0	0	0	0	0	0	0	0	0	0	0	0	0	0	0	0	0	0	0	0	0	0	0
1441044|frameshift_variant|AEG73_RS07400|HIGH|ins1	1441044	.	A	AG	5780.77	.	QR=0;RO=0;ANN=AG	frameshift_variant	HIGH	AEG73_RS07400	GENE_AEG73_RS07400	transcript	TRANSCRIPT_AEG73_RS07400	protein_coding	2023-01-01	c.1863dupG	p.Leu622fs	1864/3363	1864/3363	622/1120		INFO_REALIGN_3_PRIME,AG	GT:DP:RO:QR:AO:QA:GL	0	0	0	0	0	0	0	0	0	1	0	0	1	0	0	0	0	0	0	0	0	0	0	0	1	0
1455879|synonymous_variant|AEG73_RS07480|LOW|SNP	1455879	.	C	T	5973.39	.	QR=0;RO=0;ANN=T	synonymous_variant	LOW	AEG73_RS07480	GENE_AEG73_RS07480	transcript	TRANSCRIPT_AEG73_RS07480	protein_coding	2023-01-01	c.969G>A	p.Leu323Leu	969/1677	969/1677	323/558		,T	GT:DP:RO:QR:AO:QA:GL	0	0	0	0	0	0	0	0	0	0	0	0	0	0	0	0	0	0	0	0	0	0	0	0	0	0
1461665|stop_gained|AEG73_RS07505|HIGH|SNP	1461665	.	G	T	1438.25	.	QR=21;RO=1;ANN=T	stop_gained	HIGH	AEG73_RS07505	GENE_AEG73_RS07505	transcript	TRANSCRIPT_AEG73_RS07505	protein_coding	2023-01-01	c.33C>A	p.Cys11*	33/795	33/795	11/264		,T	GT:DP:RO:QR:AO:QA:GL	0	0	0	0	0	0	0	0	0	0	0	0	0	0	0	0	0	0	0	0	0	0	0	0	0	0
1463888|synonymous_variant|AEG73_RS07520|LOW|SNP	1463888	.	C	T	4772.4	.	QR=36;RO=1;ANN=T	synonymous_variant	LOW	AEG73_RS07520	GENE_AEG73_RS07520	transcript	TRANSCRIPT_AEG73_RS07520	protein_coding	2023-01-01	c.1578G>A	p.Thr526Thr	1578/2502	1578/2502	526/833		,T	GT:DP:RO:QR:AO:QA:GL	0	0	0	0	0	0	0	0	0	0	0	0	0	0	0	0	0	0	0	0	0	0	0	0	0	0
1468938|missense_variant|AEG73_RS07545|MODERATE|SNP	1468938	.	A	G	8148.25	.	QR=0;RO=0;ANN=G	missense_variant	MODERATE	AEG73_RS07545	GENE_AEG73_RS07545	transcript	TRANSCRIPT_AEG73_RS07545	protein_coding	2023-01-01	c.770A>G	p.Lys257Arg	770/780	770/780	257/259		,G	GT:DP:RO:QR:AO:QA:GL	0	0	0	0	0	0	0	0	0	0	0	0	0	0	0	0	0	0	0	0	0	0	0	0	0	0
1469171|missense_variant|AEG73_RS07550|MODERATE|SNP	1469171	.	A	G	8999.08	.	QR=0;RO=0;ANN=G	missense_variant	MODERATE	AEG73_RS07550	GENE_AEG73_RS07550	transcript	TRANSCRIPT_AEG73_RS07550	protein_coding	2023-01-01	c.718T>C	p.Phe240Leu	718/855	718/855	240/284		,G	GT:DP:RO:QR:AO:QA:GL	0	0	0	0	0	0	0	0	0	0	0	0	0	0	0	0	0	0	0	0	0	0	0	0	0	0
1470740|intragenic_variant|AEG73_RS00465|MODIFIER|SNP	1470740	.	C	T	11779.1	.	QR=94;RO=3;ANN=T	intragenic_variant	MODIFIER	AEG73_RS00465	null	gene_variant	null			n.1470740C>T						,T	GT:DP:RO:QR:AO:QA:GL	0	0	0	0	0	0	0	0	0	0	0	0	0	0	0	0	0	0	0	0	0	0	0	0	0	0
1473713|missense_variant|AEG73_RS07570|MODERATE|SNP	1473713	.	G	A	3260.29	.	QR=0;RO=0;ANN=A	missense_variant	MODERATE	AEG73_RS07570	GENE_AEG73_RS07570	transcript	TRANSCRIPT_AEG73_RS07570	protein_coding	2023-01-01	c.1573G>A	p.Ala525Thr	1573/2415	1573/2415	525/804		,A	GT:DP:RO:QR:AO:QA:GL	0	0	0	0	0	0	0	0	0	0	0	0	0	0	0	0	0	0	0	0	0	0	0	0	0	0
1479394|missense_variant|AEG73_RS07595|MODERATE|SNP	1479394	.	T	C	2262.47	.	QR=0;RO=0;ANN=C	missense_variant	MODERATE	AEG73_RS07595	GENE_AEG73_RS07595	transcript	TRANSCRIPT_AEG73_RS07595	protein_coding	2023-01-01	c.406A>G	p.Thr136Ala	406/1095	406/1095	136/364		,C	GT:DP:RO:QR:AO:QA:GL	0	0	0	0	0	0	0	0	0	0	0	0	0	0	0	0	0	0	0	0	0	0	0	0	0	0
1486764|missense_variant|AEG73_RS07630|MODERATE|SNP	1486764	.	G	A	5172.31	.	QR=0;RO=0;ANN=A	missense_variant	MODERATE	AEG73_RS07630	GENE_AEG73_RS07630	transcript	TRANSCRIPT_AEG73_RS07630	protein_coding	2023-01-01	c.665G>A	p.Gly222Asp	665/1248	665/1248	222/415		,A	GT:DP:RO:QR:AO:QA:GL	0	0	0	0	0	0	0	0	0	0	0	0	0	0	0	0	0	0	0	0	0	1	0	0	0	0
1490625|stop_gained|AEG73_RS07645|HIGH|SNP	1490625	.	G	A	3218.47	.	QR=0;RO=0;ANN=A	stop_gained	HIGH	AEG73_RS07645	GENE_AEG73_RS07645	transcript	TRANSCRIPT_AEG73_RS07645	protein_coding	2023-01-01	c.230G>A	p.Trp77*	230/1299	230/1299	77/432		,A	GT:DP:RO:QR:AO:QA:GL	0	0	0	0	0	0	0	0	0	0	0	0	0	0	0	0	0	0	0	0	0	0	0	0	0	0
1499781|synonymous_variant|AEG73_RS07680|LOW|SNP	1499781	.	C	T	7675.64	.	QR=37;RO=1;ANN=T	synonymous_variant	LOW	AEG73_RS07680	GENE_AEG73_RS07680	transcript	TRANSCRIPT_AEG73_RS07680	protein_coding	2023-01-01	c.475C>T	p.Leu159Leu	475/810	475/810	159/269		,T	GT:DP:RO:QR:AO:QA:GL	0	0	0	0	0	0	0	0	0	0	0	0	0	0	0	0	0	0	0	0	0	0	0	0	0	0
1502701|missense_variant|AEG73_RS07700|MODERATE|SNP	1502701	.	G	A	3968.09	.	QR=0;RO=0;ANN=A	missense_variant	MODERATE	AEG73_RS07700	GENE_AEG73_RS07700	transcript	TRANSCRIPT_AEG73_RS07700	protein_coding	2023-01-01	c.142G>A	p.Glu48Lys	142/206	142/206	48/67		WARNING_TRANSCRIPT_MULTIPLE_STOP_CODONS,A	GT:DP:RO:QR:AO:QA:GL	0	0	0	0	0	0	0	0	0	0	0	0	0	0	0	0	0	0	0	0	0	0	0	0	0	0
1503618|missense_variant|AEG73_RS07710|MODERATE|SNP	1503618	.	T	C	7684.52	.	QR=0;RO=0;ANN=C	missense_variant	MODERATE	AEG73_RS07710	GENE_AEG73_RS07710	transcript	TRANSCRIPT_AEG73_RS07710	protein_coding	2023-01-01	c.347A>G	p.Gln116Arg	347/495	347/495	116/164		,C	GT:DP:RO:QR:AO:QA:GL	0	0	0	0	0	0	0	0	0	0	0	0	0	0	0	0	0	0	0	0	0	0	0	0	0	0
1505261|synonymous_variant|AEG73_RS07715|LOW|SNP	1505261	.	C	T	2745.92	.	QR=0;RO=0;ANN=T	synonymous_variant	LOW	AEG73_RS07715	GENE_AEG73_RS07715	transcript	TRANSCRIPT_AEG73_RS07715	protein_coding	2023-01-01	c.1125C>T	p.Thr375Thr	1125/1386	1125/1386	375/461		,T	GT:DP:RO:QR:AO:QA:GL	0	0	0	0	0	0	0	0	0	0	0	0	0	0	0	0	0	0	0	0	0	0	0	0	0	0
1516589|missense_variant|AEG73_RS07785|MODERATE|SNP	1516589	.	G	A	8393.84	.	QR=0;RO=0;ANN=A	missense_variant	MODERATE	AEG73_RS07785	GENE_AEG73_RS07785	transcript	TRANSCRIPT_AEG73_RS07785	protein_coding	2023-01-01	c.467C>T	p.Ala156Val	467/597	467/597	156/198		,A	GT:DP:RO:QR:AO:QA:GL	0	0	0	0	0	0	0	0	0	0	0	0	0	0	0	0	0	0	0	0	0	0	0	0	0	0
1519297|missense_variant|AEG73_RS07810|MODERATE|SNP	1519297	.	A	G	9293.08	.	QR=0;RO=0;ANN=G	missense_variant	MODERATE	AEG73_RS07810	GENE_AEG73_RS07810	transcript	TRANSCRIPT_AEG73_RS07810	protein_coding	2023-01-01	c.911T>C	p.Met304Thr	911/1653	911/1653	304/550		,G	GT:DP:RO:QR:AO:QA:GL	0	0	0	0	0	0	0	0	0	0	0	0	0	0	0	0	0	0	0	0	0	0	0	0	0	0
1520297|missense_variant|AEG73_RS07815|MODERATE|SNP	1520297	.	C	T	848.546	.	QR=0;RO=0;ANN=T	missense_variant	MODERATE	AEG73_RS07815	GENE_AEG73_RS07815	transcript	TRANSCRIPT_AEG73_RS07815	protein_coding	2023-01-01	c.818G>A	p.Gly273Asp	818/927	818/927	273/308		,T	GT:DP:RO:QR:AO:QA:GL	0	0	0	0	0	0	0	0	0	0	0	0	0	0	0	0	0	0	0	0	0	0	0	0	0	0
1520951|missense_variant|AEG73_RS07815|MODERATE|SNP	1520951	.	G	A	4802.86	.	QR=0;RO=0;ANN=A	missense_variant	MODERATE	AEG73_RS07815	GENE_AEG73_RS07815	transcript	TRANSCRIPT_AEG73_RS07815	protein_coding	2023-01-01	c.164C>T	p.Ala55Val	164/927	164/927	55/308		,A	GT:DP:RO:QR:AO:QA:GL	0	0	0	0	0	0	0	0	0	0	0	0	0	0	0	0	0	0	0	0	0	0	0	0	0	0
1521571|intragenic_variant|AEG73_RS00465|MODIFIER|SNP	1521571	.	C	A	10856.2	.	QR=0;RO=0;ANN=A	intragenic_variant	MODIFIER	AEG73_RS00465	null	gene_variant	null			n.1521571C>A						,A	GT:DP:RO:QR:AO:QA:GL	0	0	0	0	0	1	0	0	0	0	1	0	0	0	0	0	0	0	0	0	0	0	0	0	0	0
1522481|missense_variant|AEG73_RS07830|MODERATE|SNP	1522481	.	G	A	3000.07	.	QR=0;RO=0;ANN=A	missense_variant	MODERATE	AEG73_RS07830	GENE_AEG73_RS07830	transcript	TRANSCRIPT_AEG73_RS07830	protein_coding	2023-01-01	c.34C>T	p.Arg12Cys	34/196	34/196	1964-12-01		WARNING_TRANSCRIPT_INCOMPLETE,A	GT:DP:RO:QR:AO:QA:GL	0	0	0	0	0	0	0	0	0	0	0	0	0	0	0	0	0	0	0	0	0	0	0	0	0	0
1523118|missense_variant|AEG73_RS07840|MODERATE|SNP	1523118	.	C	T	2097.38	.	QR=0;RO=0;ANN=T	missense_variant	MODERATE	AEG73_RS07840	GENE_AEG73_RS07840	transcript	TRANSCRIPT_AEG73_RS07840	protein_coding	2023-01-01	c.418G>A	p.Gly140Ser	418/855	418/855	140/284		,T	GT:DP:RO:QR:AO:QA:GL	0	0	0	0	0	0	0	0	0	0	0	0	0	0	0	0	0	0	0	0	0	0	0	0	0	0
1527117|synonymous_variant|AEG73_RS07865|LOW|SNP	1527117	.	G	A	2401.37	.	QR=0;RO=0;ANN=A	synonymous_variant	LOW	AEG73_RS07865	GENE_AEG73_RS07865	transcript	TRANSCRIPT_AEG73_RS07865	protein_coding	2023-01-01	c.180C>T	p.Ala60Ala	180/840	180/840	60/279		WARNING_TRANSCRIPT_NO_STOP_CODON,A	GT:DP:RO:QR:AO:QA:GL	0	0	0	0	0	0	0	0	0	0	0	0	0	0	0	0	0	0	0	0	0	0	0	0	0	0
1528099|synonymous_variant|AEG73_RS07870|LOW|SNP	1528099	.	C	T	9121.12	.	QR=0;RO=0;ANN=T	synonymous_variant	LOW	AEG73_RS07870	GENE_AEG73_RS07870	transcript	TRANSCRIPT_AEG73_RS07870	protein_coding	2023-01-01	c.478C>T	p.Leu160Leu	478/1395	478/1395	160/464		,T	GT:DP:RO:QR:AO:QA:GL	0	0	0	0	0	0	0	0	0	0	0	0	0	0	0	0	0	0	0	0	0	0	0	0	0	0
1530371|synonymous_variant|AEG73_RS07880|LOW|SNP	1530371	.	C	T	4172.47	.	QR=0;RO=0;ANN=T	synonymous_variant	LOW	AEG73_RS07880	GENE_AEG73_RS07880	transcript	TRANSCRIPT_AEG73_RS07880	protein_coding	2023-01-01	c.37C>T	p.Leu13Leu	37/183	37/183	13/60		,T	GT:DP:RO:QR:AO:QA:GL	0	0	0	0	0	0	0	0	0	0	0	0	0	0	0	0	0	1	0	0	0	0	0	0	0	0
1530992|missense_variant|AEG73_RS07885|MODERATE|SNP	1530992	.	C	T	5964.28	.	QR=0;RO=0;ANN=T	missense_variant	MODERATE	AEG73_RS07885	GENE_AEG73_RS07885	transcript	TRANSCRIPT_AEG73_RS07885	protein_coding	2023-01-01	c.377C>T	p.Ala126Val	377/1971	377/1971	126/656		,T	GT:DP:RO:QR:AO:QA:GL	0	0	0	0	0	0	0	0	0	0	0	0	0	0	0	0	0	0	0	0	0	0	0	0	0	0
1531535|missense_variant|AEG73_RS07885|MODERATE|SNP	1531535	.	C	T	7275.54	.	QR=0;RO=0;ANN=T	missense_variant	MODERATE	AEG73_RS07885	GENE_AEG73_RS07885	transcript	TRANSCRIPT_AEG73_RS07885	protein_coding	2023-01-01	c.920C>T	p.Ser307Leu	920/1971	920/1971	307/656		,T	GT:DP:RO:QR:AO:QA:GL	0	0	0	0	0	0	0	0	0	0	0	0	0	0	0	0	0	0	0	0	0	0	0	0	0	0
1531839|synonymous_variant|AEG73_RS07885|LOW|SNP	1531839	.	C	T	4214.12	.	QR=0;RO=0;ANN=T	synonymous_variant	LOW	AEG73_RS07885	GENE_AEG73_RS07885	transcript	TRANSCRIPT_AEG73_RS07885	protein_coding	2023-01-01	c.1224C>T	p.Asn408Asn	1224/1971	1224/1971	408/656		,T	GT:DP:RO:QR:AO:QA:GL	0	0	0	0	0	0	0	0	0	0	0	0	0	0	0	0	0	0	0	0	0	0	0	0	0	0
1532356|missense_variant|AEG73_RS07885|MODERATE|SNP	1532356	.	C	T	7130.01	.	QR=0;RO=0;ANN=T	missense_variant	MODERATE	AEG73_RS07885	GENE_AEG73_RS07885	transcript	TRANSCRIPT_AEG73_RS07885	protein_coding	2023-01-01	c.1741C>T	p.Arg581Cys	1741/1971	1741/1971	581/656		,T	GT:DP:RO:QR:AO:QA:GL	0	0	0	0	0	0	0	0	0	0	0	0	0	0	0	0	0	0	0	0	0	0	0	0	0	0
1534754|intragenic_variant|AEG73_RS00465|MODIFIER|SNP	1534754	.	A	T	4357.7	.	QR=0;RO=0;ANN=T	intragenic_variant	MODIFIER	AEG73_RS00465	null	gene_variant	null			n.1534754A>T						,T	GT:DP:RO:QR:AO:QA:GL	0	0	0	0	0	0	0	0	0	0	0	0	0	0	0	0	0	0	0	0	0	0	0	0	0	0
1535711|synonymous_variant|AEG73_RS07920|LOW|SNP	1535711	.	C	A	7250.76	.	QR=0;RO=0;ANN=A	synonymous_variant	LOW	AEG73_RS07920	GENE_AEG73_RS07920	transcript	TRANSCRIPT_AEG73_RS07920	protein_coding	2023-01-01	c.999G>T	p.Ala333Ala	999/1119	999/1119	333/372		,A	GT:DP:RO:QR:AO:QA:GL	0	0	0	0	0	0	0	0	0	0	0	0	0	0	0	0	0	0	0	0	0	0	0	0	0	0
1537550|synonymous_variant|AEG73_RS07930|LOW|SNP	1537550	.	A	G	3934.74	.	QR=0;RO=0;ANN=G	synonymous_variant	LOW	AEG73_RS07930	GENE_AEG73_RS07930	transcript	TRANSCRIPT_AEG73_RS07930	protein_coding	2023-01-01	c.2178T>C	p.Ala726Ala	2178/2256	2178/2256	726/751		,G	GT:DP:RO:QR:AO:QA:GL	0	0	0	0	0	0	0	0	0	0	0	0	0	0	0	0	0	0	0	0	0	0	0	0	0	0
1539355|synonymous_variant|AEG73_RS07930|LOW|SNP	1539355	.	G	A	4283.43	.	QR=0;RO=0;ANN=A	synonymous_variant	LOW	AEG73_RS07930	GENE_AEG73_RS07930	transcript	TRANSCRIPT_AEG73_RS07930	protein_coding	2023-01-01	c.373C>T	p.Leu125Leu	373/2256	373/2256	125/751		,A	GT:DP:RO:QR:AO:QA:GL	0	0	0	0	0	0	0	0	0	0	0	0	0	0	0	0	0	0	0	0	0	0	0	0	0	0
1541867|synonymous_variant|AEG73_RS07945|LOW|SNP	1541867	.	C	T	1832.25	.	QR=0;RO=0;ANN=T	synonymous_variant	LOW	AEG73_RS07945	GENE_AEG73_RS07945	transcript	TRANSCRIPT_AEG73_RS07945	protein_coding	2023-01-01	c.492C>T	p.Ala164Ala	492/3885	492/3885	164/1294		,T	GT:DP:RO:QR:AO:QA:GL	0	0	0	0	0	0	0	0	0	0	0	0	0	0	0	0	0	0	0	0	0	0	0	0	0	0
1542675|synonymous_variant|AEG73_RS07945|LOW|SNP	1542675	.	C	T	3033.02	.	QR=0;RO=0;ANN=T	synonymous_variant	LOW	AEG73_RS07945	GENE_AEG73_RS07945	transcript	TRANSCRIPT_AEG73_RS07945	protein_coding	2023-01-01	c.1300C>T	p.Leu434Leu	1300/3885	1300/3885	434/1294		,T	GT:DP:RO:QR:AO:QA:GL	0	0	0	0	0	0	0	0	0	0	0	0	0	0	0	0	0	0	0	0	0	0	0	0	0	0
1545745|stop_lost|AEG73_RS07950|HIGH|SNP	1545745	.	A	C	4017.48	.	QR=0;RO=0;ANN=C	stop_lost	HIGH	AEG73_RS07950	GENE_AEG73_RS07950	transcript	TRANSCRIPT_AEG73_RS07950	protein_coding	2023-01-01	c.236A>C	p.Ter79Serext*?	236/1137	236/1137	79/378		,C	GT:DP:RO:QR:AO:QA:GL	0	0	0	0	0	0	0	0	0	0	0	0	0	0	0	0	0	0	0	0	0	0	0	0	0	0
1550328|synonymous_variant|AEG73_RS07970|LOW|SNP	1550328	.	C	T	3805.07	.	QR=0;RO=0;ANN=T	synonymous_variant	LOW	AEG73_RS07970	GENE_AEG73_RS07970	transcript	TRANSCRIPT_AEG73_RS07970	protein_coding	2023-01-01	c.732C>T	p.Val244Val	732/1245	732/1245	244/414		,T	GT:DP:RO:QR:AO:QA:GL	0	0	0	0	0	0	0	0	0	0	0	0	0	0	0	0	0	0	0	0	0	0	0	0	0	0
1552427|missense_variant|AEG73_RS07980|MODERATE|SNP	1552427	.	C	T	7818.63	.	QR=0;RO=0;ANN=T	missense_variant	MODERATE	AEG73_RS07980	GENE_AEG73_RS07980	transcript	TRANSCRIPT_AEG73_RS07980	protein_coding	2023-01-01	c.260C>T	p.Ser87Leu	260/1176	260/1176	87/391		,T	GT:DP:RO:QR:AO:QA:GL	0	0	0	0	0	0	0	0	0	0	0	0	0	0	0	0	0	0	0	0	0	0	0	0	0	0
1554423|missense_variant|AEG73_RS07985|MODERATE|SNP	1554423	.	A	C	2312.37	.	QR=0;RO=0;ANN=C	missense_variant	MODERATE	AEG73_RS07985	GENE_AEG73_RS07985	transcript	TRANSCRIPT_AEG73_RS07985	protein_coding	2023-01-01	c.1071A>C	p.Arg357Ser	1071/1611	1071/1611	357/536		,C	GT:DP:RO:QR:AO:QA:GL	0	0	0	0	0	0	0	0	0	0	0	0	0	0	0	0	0	0	0	0	0	0	0	0	0	0
1563538|missense_variant|AEG73_RS08030|MODERATE|SNP	1563538	.	C	T	9069.24	.	QR=0;RO=0;ANN=T	missense_variant	MODERATE	AEG73_RS08030	GENE_AEG73_RS08030	transcript	TRANSCRIPT_AEG73_RS08030	protein_coding	2023-01-01	c.253G>A	p.Asp85Asn	253/1236	253/1236	85/411		,T	GT:DP:RO:QR:AO:QA:GL	0	0	0	0	0	0	0	0	0	0	0	0	0	0	0	0	0	0	0	0	0	0	0	0	0	0
1564831|frameshift_variant|AEG73_RS08035|HIGH|del1	1564831	.	AT	A	1764.22	.	QR=0;RO=0;ANN=A	frameshift_variant	HIGH	AEG73_RS08035	GENE_AEG73_RS08035	transcript	TRANSCRIPT_AEG73_RS08035	protein_coding	2023-01-01	c.27delA	p.Lys9fs	27/903	27/903	9/300		,A	GT:DP:RO:QR:AO:QA:GL	0	0	0	0	0	0	0	0	0	0	0	0	0	0	0	0	0	0	0	0	0	0	0	0	0	0
1570168|missense_variant|AEG73_RS08070|MODERATE|SNP	1570168	.	C	A	1391.63	.	QR=0;RO=0;ANN=A	missense_variant	MODERATE	AEG73_RS08070	GENE_AEG73_RS08070	transcript	TRANSCRIPT_AEG73_RS08070	protein_coding	2023-01-01	c.394C>A	p.Gln132Lys	394/483	394/483	132/160		,A	GT:DP:RO:QR:AO:QA:GL	0	0	0	0	0	0	0	0	0	0	0	0	0	0	0	0	0	0	0	0	0	0	0	0	0	0
1572835|missense_variant|AEG73_RS08080|MODERATE|SNP	1572835	.	G	A	6138.01	.	QR=0;RO=0;ANN=A	missense_variant	MODERATE	AEG73_RS08080	GENE_AEG73_RS08080	transcript	TRANSCRIPT_AEG73_RS08080	protein_coding	2023-01-01	c.232G>A	p.Glu78Lys	232/558	232/558	78/185		,A	GT:DP:RO:QR:AO:QA:GL	0	0	0	0	0	0	0	0	0	0	0	0	0	0	0	0	0	0	0	0	0	0	0	0	0	0
1577831|conservative_inframe_deletion|AEG73_RS08115|MODERATE|del12	1577831	.	ATACCAGTACCAG	A	2723.85	.	QR=0;RO=0;ANN=A	conservative_inframe_deletion	MODERATE	AEG73_RS08115	GENE_AEG73_RS08115	transcript	TRANSCRIPT_AEG73_RS08115	protein_coding	2023-01-01	c.1192_1203delCTGGTACTGGTA	p.Leu398_Val401del	1203/1506	1192/1506	398/501		,A	GT:DP:RO:QR:AO:QA:GL	0	0	0	0	0	0	0	1	1	0	0	0	0	1	0	0	0	0	0	0	1	0	0	0	0	0
1577831|conservative_inframe_insertion|AEG73_RS08115|MODERATE|ins6	1577831	.	A	ATACCAG	351.184	.	QR=67;RO=2;ANN=ATACCAG	conservative_inframe_insertion	MODERATE	AEG73_RS08115	GENE_AEG73_RS08115	transcript	TRANSCRIPT_AEG73_RS08115	protein_coding	2023-01-01	c.1198_1203dupCTGGTA	p.Val401_Phe402insLeuVal	1203/1506	1203/1506	401/501		,ATACCAG	GT:DP:RO:QR:AO:QA:GL	0	0	0	0	0	0	0	0	0	0	0	0	0	0	0	0	0	0	0	0	0	0	0	0	0	0
1577831|conservative_inframe_deletion|AEG73_RS08115|MODERATE|del6	1577831	.	ATACCAG	A	2200.13	.	QR=0;RO=0;ANN=A	conservative_inframe_deletion	MODERATE	AEG73_RS08115	GENE_AEG73_RS08115	transcript	TRANSCRIPT_AEG73_RS08115	protein_coding	2023-01-01	c.1198_1203delCTGGTA	p.Leu400_Val401del	1203/1506	1198/1506	400/501		,A	GT:DP:RO:QR:AO:QA:GL	0	0	0	0	0	0	0	0	0	0	0	0	0	0	0	0	0	0	0	0	0	0	0	0	0	0
1577831|conservative_inframe_insertion|AEG73_RS08115|MODERATE|ins12	1577831	.	A	ATACCAGTACCAG	193.344	.	QR=103;RO=3;ANN=ATACCAGTACCAG	conservative_inframe_insertion	MODERATE	AEG73_RS08115	GENE_AEG73_RS08115	transcript	TRANSCRIPT_AEG73_RS08115	protein_coding	2023-01-01	c.1192_1203dupCTGGTACTGGTA	p.Val401_Phe402insLeuValLeuVal	1203/1506	1203/1506	401/501		,ATACCAGTACCAG	GT:DP:RO:QR:AO:QA:GL	0	0	0	0	0	0	0	0	0	0	0	0	0	0	0	0	0	0	0	0	0	0	0	0	0	0
1577831|conservative_inframe_deletion|AEG73_RS08115|MODERATE|del18	1577831	.	ATACCAGTACCAGTACCAG	A	924.289	.	QR=0;RO=0;ANN=A	conservative_inframe_deletion	MODERATE	AEG73_RS08115	GENE_AEG73_RS08115	transcript	TRANSCRIPT_AEG73_RS08115	protein_coding	2023-01-01	c.1186_1203delCTGGTACTGGTACTGGTA	p.Leu396_Val401del	1203/1506	1186/1506	396/501		,A	GT:DP:RO:QR:AO:QA:GL	0	0	0	0	0	0	0	0	0	0	0	0	0	0	0	0	0	0	0	0	0	0	0	0	0	0
1579205|missense_variant|AEG73_RS08120|MODERATE|SNP	1579205	.	C	T	2730.37	.	QR=0;RO=0;ANN=T	missense_variant	MODERATE	AEG73_RS08120	GENE_AEG73_RS08120	transcript	TRANSCRIPT_AEG73_RS08120	protein_coding	2023-01-01	c.764G>A	p.Arg255Gln	764/897	764/897	255/298		,T	GT:DP:RO:QR:AO:QA:GL	0	0	0	0	0	0	0	0	0	0	0	0	0	0	0	0	0	0	0	0	0	0	0	0	0	0
1581491|missense_variant|AEG73_RS08130|MODERATE|SNP	1581491	.	T	C	1790.11	.	QR=0;RO=0;ANN=C	missense_variant	MODERATE	AEG73_RS08130	GENE_AEG73_RS08130	transcript	TRANSCRIPT_AEG73_RS08130	protein_coding	2023-01-01	c.428A>G	p.His143Arg	428/1530	428/1530	143/509		,C	GT:DP:RO:QR:AO:QA:GL	0	0	0	0	0	0	0	0	0	0	0	0	0	0	0	0	0	0	0	0	0	0	0	0	0	0
1582275|missense_variant|AEG73_RS08135|MODERATE|SNP	1582275	.	C	A	6284.03	.	QR=0;RO=0;ANN=A	missense_variant	MODERATE	AEG73_RS08135	GENE_AEG73_RS08135	transcript	TRANSCRIPT_AEG73_RS08135	protein_coding	2023-01-01	c.562G>T	p.Ala188Ser	562/909	562/909	188/302		,A	GT:DP:RO:QR:AO:QA:GL	0	0	0	0	0	0	0	0	0	0	0	0	0	0	0	0	0	0	0	0	0	0	0	0	0	0
1599863|synonymous_variant|AEG73_RS08235|LOW|SNP	1599863	.	G	A	6952.49	.	QR=0;RO=0;ANN=A	synonymous_variant	LOW	AEG73_RS08235	GENE_AEG73_RS08235	transcript	TRANSCRIPT_AEG73_RS08235	protein_coding	2023-01-01	c.606C>T	p.Thr202Thr	606/1902	606/1902	202/633		,A	GT:DP:RO:QR:AO:QA:GL	0	0	0	0	0	0	0	0	0	0	0	0	0	0	0	0	0	0	0	0	0	0	0	0	0	0
1601394|intragenic_variant|AEG73_RS00465|MODIFIER|SNP	1601394	.	G	A	6239.79	.	QR=0;RO=0;ANN=A	intragenic_variant	MODIFIER	AEG73_RS00465	null	gene_variant	null			n.1601394G>A						,A	GT:DP:RO:QR:AO:QA:GL	0	0	0	0	0	0	0	0	0	0	0	0	0	0	0	0	0	0	0	0	0	0	0	0	0	0
1611081|intragenic_variant|AEG73_RS00465|MODIFIER|SNP	1611081	.	G	A	3503.99	.	QR=0;RO=0;ANN=A	intragenic_variant	MODIFIER	AEG73_RS00465	null	gene_variant	null			n.1611081G>A						,A	GT:DP:RO:QR:AO:QA:GL	0	0	0	0	0	0	0	0	0	0	0	0	0	0	0	0	0	0	0	0	0	0	0	0	0	0
1612998|stop_gained|AEG73_RS08295|HIGH|SNP	1612998	.	G	A	3346.8	.	QR=0;RO=0;ANN=A	stop_gained	HIGH	AEG73_RS08295	GENE_AEG73_RS08295	transcript	TRANSCRIPT_AEG73_RS08295	protein_coding	2023-01-01	c.1910G>A	p.Trp637*	1910/1929	1910/1929	637/642		,A	GT:DP:RO:QR:AO:QA:GL	0	0	0	0	0	0	0	0	0	0	0	0	0	0	0	0	0	0	0	0	0	0	0	0	0	0
1613445|frameshift_variant|AEG73_RS08300|HIGH|del8	1613445	.	CAGTGGCGA	C	1228.41	.	QR=0;RO=0;ANN=C	frameshift_variant	HIGH	AEG73_RS08300	GENE_AEG73_RS08300	transcript	TRANSCRIPT_AEG73_RS08300	protein_coding	2023-01-01	c.342_349delCGAAGTGG	p.Glu115fs	342/474	342/474	114/157		INFO_REALIGN_3_PRIME,C	GT:DP:RO:QR:AO:QA:GL	0	0	0	0	0	0	0	0	0	0	0	0	0	0	0	0	0	0	0	0	0	0	0	0	0	0
1618569|intragenic_variant|AEG73_RS00465|MODIFIER|SNP	1618569	.	G	C	4776.38	.	QR=14;RO=1;ANN=C	intragenic_variant	MODIFIER	AEG73_RS00465	null	gene_variant	null			n.1618569G>C						,C	GT:DP:RO:QR:AO:QA:GL	0	0	0	0	0	0	0	0	0	0	0	0	0	1	0	0	0	0	0	0	0	0	0	0	0	0
1619605|synonymous_variant|AEG73_RS08335|LOW|SNP	1619605	.	C	A	8157.89	.	QR=0;RO=0;ANN=A	synonymous_variant	LOW	AEG73_RS08335	GENE_AEG73_RS08335	transcript	TRANSCRIPT_AEG73_RS08335	protein_coding	2023-01-01	c.645G>T	p.Thr215Thr	645/1539	645/1539	215/512		,A	GT:DP:RO:QR:AO:QA:GL	0	0	0	0	0	0	0	0	0	0	0	0	0	0	0	0	0	0	0	0	0	0	0	0	0	0
1637505|missense_variant|AEG73_RS08435|MODERATE|SNP	1637505	.	A	C	3778.4	.	QR=0;RO=0;ANN=C	missense_variant	MODERATE	AEG73_RS08435	GENE_AEG73_RS08435	transcript	TRANSCRIPT_AEG73_RS08435	protein_coding	2023-01-01	c.191A>C	p.Lys64Thr	191/1407	191/1407	64/468		,C	GT:DP:RO:QR:AO:QA:GL	0	0	0	0	0	0	0	0	0	0	0	0	0	0	0	0	0	0	0	0	0	0	0	0	0	0
1639443|synonymous_variant|AEG73_RS08445|LOW|SNP	1639443	.	C	T	2867.23	.	QR=0;RO=0;ANN=T	synonymous_variant	LOW	AEG73_RS08445	GENE_AEG73_RS08445	transcript	TRANSCRIPT_AEG73_RS08445	protein_coding	2023-01-01	c.1014G>A	p.Leu338Leu	1014/1305	1014/1305	338/434		,T	GT:DP:RO:QR:AO:QA:GL	0	0	0	0	0	0	0	0	0	0	0	0	0	0	0	0	0	0	0	0	0	0	0	0	0	0
1641102|missense_variant|AEG73_RS08450|MODERATE|SNP	1641102	.	A	C	6039.72	.	QR=0;RO=0;ANN=C	missense_variant	MODERATE	AEG73_RS08450	GENE_AEG73_RS08450	transcript	TRANSCRIPT_AEG73_RS08450	protein_coding	2023-01-01	c.545T>G	p.Ile182Ser	545/1140	545/1140	182/379		,C	GT:DP:RO:QR:AO:QA:GL	0	0	0	0	0	0	0	0	0	0	0	0	0	0	0	0	0	0	0	0	0	0	0	0	0	0
1643528|missense_variant|AEG73_RS08460|MODERATE|SNP	1643528	.	T	C	5578.39	.	QR=0;RO=0;ANN=C	missense_variant	MODERATE	AEG73_RS08460	GENE_AEG73_RS08460	transcript	TRANSCRIPT_AEG73_RS08460	protein_coding	2023-01-01	c.533A>G	p.Asn178Ser	533/927	533/927	178/308		,C	GT:DP:RO:QR:AO:QA:GL	0	0	0	0	0	0	0	0	0	0	0	0	0	0	0	0	0	0	0	0	0	0	0	0	0	0
1646208|missense_variant|AEG73_RS08480|MODERATE|SNP	1646208	.	A	T	4832.64	.	QR=0;RO=0;ANN=T	missense_variant	MODERATE	AEG73_RS08480	GENE_AEG73_RS08480	transcript	TRANSCRIPT_AEG73_RS08480	protein_coding	2023-01-01	c.580T>A	p.Trp194Arg	580/771	580/771	194/256		,T	GT:DP:RO:QR:AO:QA:GL	0	0	0	0	0	0	0	0	0	0	0	0	0	0	0	0	0	0	0	0	0	0	0	0	0	0
1648636|synonymous_variant|AEG73_RS08490|LOW|SNP	1648636	.	G	A	4629.15	.	QR=0;RO=0;ANN=A	synonymous_variant	LOW	AEG73_RS08490	GENE_AEG73_RS08490	transcript	TRANSCRIPT_AEG73_RS08490	protein_coding	2023-01-01	c.1098G>A	p.Leu366Leu	1098/1641	1098/1641	366/546		,A	GT:DP:RO:QR:AO:QA:GL	0	0	0	0	0	0	0	0	0	0	0	0	0	0	0	0	0	0	0	0	0	0	0	0	0	0
1659945|missense_variant|AEG73_RS08530|MODERATE|SNP	1659945	.	C	T	2776.39	.	QR=0;RO=0;ANN=T	missense_variant	MODERATE	AEG73_RS08530	GENE_AEG73_RS08530	transcript	TRANSCRIPT_AEG73_RS08530	protein_coding	2023-01-01	c.1403G>A	p.Gly468Asp	1403/1680	1403/1680	468/559		,T	GT:DP:RO:QR:AO:QA:GL	0	0	0	0	0	0	0	0	0	0	0	0	0	0	0	0	0	0	0	0	0	0	0	0	0	0
1661065|missense_variant|AEG73_RS08530|MODERATE|SNP	1661065	.	G	A	3512.09	.	QR=0;RO=0;ANN=A	missense_variant	MODERATE	AEG73_RS08530	GENE_AEG73_RS08530	transcript	TRANSCRIPT_AEG73_RS08530	protein_coding	2023-01-01	c.283C>T	p.Pro95Ser	283/1680	283/1680	95/559		,A	GT:DP:RO:QR:AO:QA:GL	0	0	0	0	0	0	0	0	0	0	0	0	0	0	0	0	0	0	0	0	0	0	0	0	0	0
1669906|frameshift_variant|AEG73_RS08590|HIGH|del1	1669906	.	AG	A	8288.62	.	QR=0;RO=0;ANN=A	frameshift_variant	HIGH	AEG73_RS08590	GENE_AEG73_RS08590	transcript	TRANSCRIPT_AEG73_RS08590	protein_coding	2023-01-01	c.231delG	p.Thr78fs	231/336	231/336	77/111		INFO_REALIGN_3_PRIME,A	GT:DP:RO:QR:AO:QA:GL	0	0	0	0	0	0	0	0	0	0	0	0	0	0	0	0	0	0	0	0	0	0	0	0	0	0
1679333|missense_variant|AEG73_RS08635|MODERATE|SNP	1679333	.	G	T	2036.11	.	QR=0;RO=0;ANN=T	missense_variant	MODERATE	AEG73_RS08635	GENE_AEG73_RS08635	transcript	TRANSCRIPT_AEG73_RS08635	protein_coding	2023-01-01	c.534G>T	p.Trp178Cys	534/1423	534/1423	178/473		WARNING_TRANSCRIPT_MULTIPLE_STOP_CODONS,T	GT:DP:RO:QR:AO:QA:GL	0	0	0	0	0	0	0	0	0	0	0	0	0	0	0	0	0	0	0	0	0	0	0	0	0	0
1689986|synonymous_variant|AEG73_RS08690|LOW|SNP	1689986	.	C	T	4462.92	.	QR=0;RO=0;ANN=T	synonymous_variant	LOW	AEG73_RS08690	GENE_AEG73_RS08690	transcript	TRANSCRIPT_AEG73_RS08690	protein_coding	2023-01-01	c.1689C>T	p.Thr563Thr	1689/2802	1689/2802	563/933		,T	GT:DP:RO:QR:AO:QA:GL	0	0	0	0	0	0	0	0	0	0	0	0	0	0	0	0	0	0	0	0	0	0	0	0	0	0
1697019|missense_variant|AEG73_RS08710|MODERATE|SNP	1697019	.	G	A	8677.56	.	QR=166;RO=5;ANN=A	missense_variant	MODERATE	AEG73_RS08710	GENE_AEG73_RS08710	transcript	TRANSCRIPT_AEG73_RS08710	protein_coding	2023-01-01	c.933G>A	p.Met311Ile	933/1569	933/1569	311/522		,A	GT:DP:RO:QR:AO:QA:GL	0	0	0	0	0	0	0	0	0	0	0	0	0	0	0	0	0	0	0	0	0	0	0	0	0	0
1709439|intragenic_variant|AEG73_RS00465|MODIFIER|SNP	1709439	.	C	T	1788.97	.	QR=35;RO=1;ANN=T	intragenic_variant	MODIFIER	AEG73_RS00465	null	gene_variant	null			n.1709439C>T						,T	GT:DP:RO:QR:AO:QA:GL	0	0	0	0	0	0	0	0	0	0	0	0	0	0	0	0	0	0	0	0	0	0	0	0	0	0
1709571|intragenic_variant|AEG73_RS00465|MODIFIER|SNP	1709571	.	G	T	2732.14	.	QR=0;RO=0;ANN=T	intragenic_variant	MODIFIER	AEG73_RS00465	null	gene_variant	null			n.1709571G>T						,T	GT:DP:RO:QR:AO:QA:GL	0	0	0	0	0	0	0	0	0	0	0	0	0	0	0	0	0	0	0	0	0	0	0	0	0	0
1717345|missense_variant|AEG73_RS08845|MODERATE|SNP	1717345	.	A	G	1583.68	.	QR=0;RO=0;ANN=G	missense_variant	MODERATE	AEG73_RS08845	GENE_AEG73_RS08845	transcript	TRANSCRIPT_AEG73_RS08845	protein_coding	2023-01-01	c.620T>C	p.Val207Ala	620/1017	620/1017	207/338		,G	GT:DP:RO:QR:AO:QA:GL	0	0	0	0	0	0	0	0	0	0	0	0	0	0	0	0	0	0	0	0	0	0	0	0	0	0
1719629|synonymous_variant|AEG73_RS08855|LOW|SNP	1719629	.	C	T	3580.4	.	QR=0;RO=0;ANN=T	synonymous_variant	LOW	AEG73_RS08855	GENE_AEG73_RS08855	transcript	TRANSCRIPT_AEG73_RS08855	protein_coding	2023-01-01	c.1113G>A	p.Gln371Gln	1113/1476	1113/1476	371/491		,T	GT:DP:RO:QR:AO:QA:GL	0	0	0	0	0	0	0	0	0	0	0	0	0	0	0	0	0	0	0	0	0	0	0	0	0	0
1722713|synonymous_variant|AEG73_RS08875|LOW|SNP	1722713	.	C	T	5152.83	.	QR=0;RO=0;ANN=T	synonymous_variant	LOW	AEG73_RS08875	GENE_AEG73_RS08875	transcript	TRANSCRIPT_AEG73_RS08875	protein_coding	2023-01-01	c.672C>T	p.Ile224Ile	672/774	672/774	224/257		,T	GT:DP:RO:QR:AO:QA:GL	0	0	0	0	0	0	0	0	0	0	0	0	0	0	0	0	0	0	0	0	0	0	0	0	0	0
1724326|missense_variant|AEG73_RS08885|MODERATE|SNP	1724326	.	C	T	5793.91	.	QR=0;RO=0;ANN=T	missense_variant	MODERATE	AEG73_RS08885	GENE_AEG73_RS08885	transcript	TRANSCRIPT_AEG73_RS08885	protein_coding	2023-01-01	c.820C>T	p.Arg274Cys	820/1059	820/1059	274/352		,T	GT:DP:RO:QR:AO:QA:GL	0	0	0	0	0	0	0	0	0	0	0	0	0	0	0	0	0	0	0	0	0	0	0	0	0	0
1725259|synonymous_variant|AEG73_RS08890|LOW|SNP	1725259	.	G	A	4142.08	.	QR=0;RO=0;ANN=A	synonymous_variant	LOW	AEG73_RS08890	GENE_AEG73_RS08890	transcript	TRANSCRIPT_AEG73_RS08890	protein_coding	2023-01-01	c.126C>T	p.Val42Val	126/819	126/819	42/272		,A	GT:DP:RO:QR:AO:QA:GL	0	0	0	0	0	0	0	0	0	0	0	0	0	0	0	0	0	0	0	0	0	0	0	0	0	0
1726201|synonymous_variant|AEG73_RS08895|LOW|SNP	1726201	.	G	A	7894.31	.	QR=37;RO=1;ANN=A	synonymous_variant	LOW	AEG73_RS08895	GENE_AEG73_RS08895	transcript	TRANSCRIPT_AEG73_RS08895	protein_coding	2023-01-01	c.654G>A	p.Leu218Leu	654/996	654/996	218/331		,A	GT:DP:RO:QR:AO:QA:GL	0	0	0	0	0	0	0	0	0	0	0	0	0	0	0	0	0	0	0	0	0	0	0	0	0	0
1732030|frameshift_variant|AEG73_RS08920|HIGH|del1	1732030	.	GA	G	7149.04	.	QR=0;RO=0;ANN=G	frameshift_variant	HIGH	AEG73_RS08920	GENE_AEG73_RS08920	transcript	TRANSCRIPT_AEG73_RS08920	protein_coding	2023-01-01	c.699delA	p.Ala234fs	699/1686	699/1686	233/561		INFO_REALIGN_3_PRIME,G	GT:DP:RO:QR:AO:QA:GL	0	0	0	0	0	0	0	0	0	0	0	0	0	0	0	0	0	0	0	0	0	0	0	0	0	0
1732216|frameshift_variant|AEG73_RS08920|HIGH|del1	1732216	.	GA	G	2153.95	.	QR=0;RO=0;ANN=G	frameshift_variant	HIGH	AEG73_RS08920	GENE_AEG73_RS08920	transcript	TRANSCRIPT_AEG73_RS08920	protein_coding	2023-01-01	c.883delA	p.Met295fs	883/1686	883/1686	295/561		,G	GT:DP:RO:QR:AO:QA:GL	0	0	0	0	0	0	0	0	0	0	0	0	0	0	0	0	0	0	0	0	0	0	0	0	0	0
1739336|missense_variant|AEG73_RS08950|MODERATE|SNP	1739336	.	C	T	8052.45	.	QR=0;RO=0;ANN=T	missense_variant	MODERATE	AEG73_RS08950	GENE_AEG73_RS08950	transcript	TRANSCRIPT_AEG73_RS08950	protein_coding	2023-01-01	c.622C>T	p.His208Tyr	622/756	622/756	208/251		,T	GT:DP:RO:QR:AO:QA:GL	0	0	0	0	0	0	0	0	0	0	0	0	0	0	0	0	0	0	0	0	0	0	0	0	0	0
1751210|synonymous_variant|AEG73_RS09025|LOW|SNP	1751210	.	T	C	8205.18	.	QR=0;RO=0;ANN=C	synonymous_variant	LOW	AEG73_RS09025	GENE_AEG73_RS09025	transcript	TRANSCRIPT_AEG73_RS09025	protein_coding	2023-01-01	c.633T>C	p.Ile211Ile	633/708	633/708	211/235		,C	GT:DP:RO:QR:AO:QA:GL	0	0	0	0	0	0	0	0	0	0	0	0	0	0	0	0	0	0	0	0	0	0	0	0	0	0
1758263|synonymous_variant|AEG73_RS09070|LOW|SNP	1758263	.	T	C	3470.81	.	QR=0;RO=0;ANN=C	synonymous_variant	LOW	AEG73_RS09070	GENE_AEG73_RS09070	transcript	TRANSCRIPT_AEG73_RS09070	protein_coding	2023-01-01	c.1002A>G	p.Glu334Glu	1002/1737	1002/1737	334/578		,C	GT:DP:RO:QR:AO:QA:GL	0	0	0	0	0	0	0	0	0	0	0	0	0	0	0	0	0	0	0	0	0	0	0	0	0	0
1762971|missense_variant|AEG73_RS09090|MODERATE|SNP	1762971	.	G	A	6259.74	.	QR=0;RO=0;ANN=A	missense_variant	MODERATE	AEG73_RS09090	GENE_AEG73_RS09090	transcript	TRANSCRIPT_AEG73_RS09090	protein_coding	2023-01-01	c.241G>A	p.Val81Ile	241/2145	241/2145	81/714		,A	GT:DP:RO:QR:AO:QA:GL	0	0	0	0	0	0	0	0	0	0	0	0	0	0	0	0	0	0	0	0	0	0	0	0	0	0
1771246|missense_variant|AEG73_RS09125|MODERATE|SNP	1771246	.	A	G	2401.57	.	QR=0;RO=0;ANN=G	missense_variant	MODERATE	AEG73_RS09125	GENE_AEG73_RS09125	transcript	TRANSCRIPT_AEG73_RS09125	protein_coding	2023-01-01	c.443T>C	p.Leu148Pro	443/660	443/660	148/219		,G	GT:DP:RO:QR:AO:QA:GL	0	0	0	0	0	0	0	0	0	0	0	0	0	0	0	0	0	0	0	0	0	0	0	0	0	0
1772915|intragenic_variant|AEG73_RS00465|MODIFIER|ins1	1772915	.	C	CA	3090.78	.	QR=0;RO=0;ANN=CA	intragenic_variant	MODIFIER	AEG73_RS00465	null	gene_variant	null			n.1772915_1772916insA						,CA	GT:DP:RO:QR:AO:QA:GL	0	0	0	0	0	0	0	0	0	0	0	0	0	0	0	0	0	0	0	0	0	0	0	0	0	0
1773678|intragenic_variant|AEG73_RS00465|MODIFIER|SNP	1773678	.	A	G	2124.47	.	QR=0;RO=0;ANN=G	intragenic_variant	MODIFIER	AEG73_RS00465	null	gene_variant	null			n.1773678A>G						,G	GT:DP:RO:QR:AO:QA:GL	0	0	0	0	0	0	0	0	0	0	0	0	0	0	0	0	0	0	0	0	0	0	0	0	0	0
1776416|missense_variant|AEG73_RS09160|MODERATE|SNP	1776416	.	C	T	4747.28	.	QR=0;RO=0;ANN=T	missense_variant	MODERATE	AEG73_RS09160	GENE_AEG73_RS09160	transcript	TRANSCRIPT_AEG73_RS09160	protein_coding	2023-01-01	c.1559G>A	p.Ser520Asn	1559/1581	1559/1581	520/526		,T	GT:DP:RO:QR:AO:QA:GL	0	0	0	0	0	0	0	0	0	0	0	0	0	0	0	0	0	0	0	0	0	0	0	0	0	0
1778168|intragenic_variant|AEG73_RS00465|MODIFIER|del1	1778168	.	CA	C	5559.25	.	QR=65;RO=2;ANN=C	intragenic_variant	MODIFIER	AEG73_RS00465	null	gene_variant	null			n.1778169delA						,C	GT:DP:RO:QR:AO:QA:GL	0	0	0	0	0	0	0	0	0	0	0	0	0	0	0	0	0	0	0	0	0	0	0	0	0	0
1778870|missense_variant|AEG73_RS09170|MODERATE|SNP	1778870	.	G	A	2010.45	.	QR=0;RO=0;ANN=A	missense_variant	MODERATE	AEG73_RS09170	GENE_AEG73_RS09170	transcript	TRANSCRIPT_AEG73_RS09170	protein_coding	2023-01-01	c.317G>A	p.Arg106His	317/474	317/474	106/157		,A	GT:DP:RO:QR:AO:QA:GL	0	0	0	0	0	0	0	0	0	0	0	0	0	0	0	0	0	0	0	0	0	0	0	0	0	0
1781970|missense_variant|AEG73_RS09185|MODERATE|SNP	1781970	.	G	A	5739.04	.	QR=0;RO=0;ANN=A	missense_variant	MODERATE	AEG73_RS09185	GENE_AEG73_RS09185	transcript	TRANSCRIPT_AEG73_RS09185	protein_coding	2023-01-01	c.651G>A	p.Met217Ile	651/1596	651/1596	217/531		,A	GT:DP:RO:QR:AO:QA:GL	0	0	0	0	0	0	0	0	0	0	0	0	0	0	0	0	0	0	0	0	0	0	0	0	0	0
1784559|intragenic_variant|AEG73_RS00465|MODIFIER|SNP	1784559	.	T	G	2362.49	.	QR=14;RO=1;ANN=G	intragenic_variant	MODIFIER	AEG73_RS00465	null	gene_variant	null			n.1784559T>G						,G	GT:DP:RO:QR:AO:QA:GL	0	0	0	0	0	0	0	0	0	0	0	0	0	0	0	0	0	0	0	0	0	0	0	0	0	0
1785287|missense_variant|AEG73_RS09195|MODERATE|SNP	1785287	.	C	T	5092.59	.	QR=0;RO=0;ANN=T	missense_variant	MODERATE	AEG73_RS09195	GENE_AEG73_RS09195	transcript	TRANSCRIPT_AEG73_RS09195	protein_coding	2023-01-01	c.724C>T	p.Leu242Phe	724/810	724/810	242/269		,T	GT:DP:RO:QR:AO:QA:GL	0	0	0	0	0	0	0	0	0	0	0	0	0	0	0	0	0	0	0	0	0	0	0	0	0	0
1787643|missense_variant|AEG73_RS09200|MODERATE|SNP	1787643	.	C	A	7722.21	.	QR=0;RO=0;ANN=A	missense_variant	MODERATE	AEG73_RS09200	GENE_AEG73_RS09200	transcript	TRANSCRIPT_AEG73_RS09200	protein_coding	2023-01-01	c.241G>T	p.Val81Phe	241/2433	241/2433	81/810		,A	GT:DP:RO:QR:AO:QA:GL	0	0	0	0	0	0	0	0	0	0	0	0	0	0	0	0	0	0	0	0	0	0	0	0	0	0
1790987|missense_variant|AEG73_RS09215|MODERATE|SNP	1790987	.	G	T	8933.28	.	QR=0;RO=0;ANN=T	missense_variant	MODERATE	AEG73_RS09215	GENE_AEG73_RS09215	transcript	TRANSCRIPT_AEG73_RS09215	protein_coding	2023-01-01	c.64C>A	p.Pro22Thr	64/1236	64/1236	22/411		,T	GT:DP:RO:QR:AO:QA:GL	1	1	1	1	1	1	1	1	1	1	1	1	1	1	1	1	1	1	1	1	1	1	1	1	1	1
1805051|missense_variant|AEG73_RS09280|MODERATE|SNP	1805051	.	G	A	4302.28	.	QR=0;RO=0;ANN=A	missense_variant	MODERATE	AEG73_RS09280	GENE_AEG73_RS09280	transcript	TRANSCRIPT_AEG73_RS09280	protein_coding	2023-01-01	c.373G>A	p.Val125Ile	373/1233	373/1233	125/410		,A	GT:DP:RO:QR:AO:QA:GL	0	0	0	0	0	0	0	1	1	0	0	0	0	1	0	0	0	0	0	0	1	0	0	0	0	0
1807347|synonymous_variant|AEG73_RS09290|LOW|SNP	1807347	.	G	A	2681.35	.	QR=0;RO=0;ANN=A	synonymous_variant	LOW	AEG73_RS09290	GENE_AEG73_RS09290	transcript	TRANSCRIPT_AEG73_RS09290	protein_coding	2023-01-01	c.642C>T	p.Asp214Asp	642/1212	642/1212	214/403		,A	GT:DP:RO:QR:AO:QA:GL	0	0	0	0	0	0	0	0	0	0	0	0	0	0	0	0	0	0	0	0	0	0	0	0	0	0
1807603|missense_variant|AEG73_RS09290|MODERATE|SNP	1807603	.	G	A	7766.74	.	QR=0;RO=0;ANN=A	missense_variant	MODERATE	AEG73_RS09290	GENE_AEG73_RS09290	transcript	TRANSCRIPT_AEG73_RS09290	protein_coding	2023-01-01	c.386C>T	p.Ala129Val	386/1212	386/1212	129/403		,A	GT:DP:RO:QR:AO:QA:GL	0	0	0	0	0	0	0	0	0	0	0	0	0	0	1	1	1	1	1	0	0	0	1	1	0	1
1823595|missense_variant|AEG73_RS09385|MODERATE|SNP	1823595	.	A	G	7110.08	.	QR=0;RO=0;ANN=G	missense_variant	MODERATE	AEG73_RS09385	GENE_AEG73_RS09385	transcript	TRANSCRIPT_AEG73_RS09385	protein_coding	2023-01-01	c.1172A>G	p.Asp391Gly	1172/1488	1172/1488	391/495		,G	GT:DP:RO:QR:AO:QA:GL	0	0	0	0	0	0	0	0	0	0	0	0	0	0	0	0	0	0	0	0	0	0	0	0	0	0
1827071|synonymous_variant|AEG73_RS09410|LOW|SNP	1827071	.	C	T	3955.59	.	QR=0;RO=0;ANN=T	synonymous_variant	LOW	AEG73_RS09410	GENE_AEG73_RS09410	transcript	TRANSCRIPT_AEG73_RS09410	protein_coding	2023-01-01	c.150G>A	p.Leu50Leu	150/732	150/732	50/243		,T	GT:DP:RO:QR:AO:QA:GL	0	0	0	0	0	0	0	0	0	0	0	0	0	0	0	0	0	0	0	0	0	0	0	0	0	0
1828946|missense_variant|AEG73_RS09425|MODERATE|SNP	1828946	.	G	A	8001.12	.	QR=0;RO=0;ANN=A	missense_variant	MODERATE	AEG73_RS09425	GENE_AEG73_RS09425	transcript	TRANSCRIPT_AEG73_RS09425	protein_coding	2023-01-01	c.109G>A	p.Ala37Thr	109/324	109/324	37/107		,A	GT:DP:RO:QR:AO:QA:GL	0	0	0	0	0	0	0	0	0	0	0	0	0	0	0	0	0	0	0	0	0	0	0	0	0	0
1838235|missense_variant|AEG73_RS09465|MODERATE|SNP	1838235	.	C	T	8366.86	.	QR=0;RO=0;ANN=T	missense_variant	MODERATE	AEG73_RS09465	GENE_AEG73_RS09465	transcript	TRANSCRIPT_AEG73_RS09465	protein_coding	2023-01-01	c.895G>A	p.Ala299Thr	895/900	895/900	299/299		,T	GT:DP:RO:QR:AO:QA:GL	0	0	0	0	0	1	0	0	0	0	1	0	0	0	0	0	0	0	0	0	0	0	0	0	0	0
1841678|frameshift_variant&stop_gained|AEG73_RS09480|HIGH|ins1	1841678	.	A	AT	2700.88	.	QR=0;RO=0;ANN=AT	frameshift_variant&stop_gained	HIGH	AEG73_RS09480	GENE_AEG73_RS09480	transcript	TRANSCRIPT_AEG73_RS09480	protein_coding	2023-01-01	c.275dupA	p.Tyr92fs	275/969	275/969	92/322		,AT	GT:DP:RO:QR:AO:QA:GL	0	0	0	0	0	0	0	0	0	0	0	0	0	0	0	0	0	0	0	0	0	0	0	0	0	0
1841707|missense_variant|AEG73_RS09480|MODERATE|SNP	1841707	.	G	A	2167.03	.	QR=0;RO=0;ANN=A	missense_variant	MODERATE	AEG73_RS09480	GENE_AEG73_RS09480	transcript	TRANSCRIPT_AEG73_RS09480	protein_coding	2023-01-01	c.247C>T	p.Arg83Cys	247/969	247/969	83/322		,A	GT:DP:RO:QR:AO:QA:GL	0	0	0	0	0	0	0	0	0	0	0	0	0	0	0	0	0	0	0	0	0	0	0	0	0	0
1842770|synonymous_variant|AEG73_RS09485|LOW|SNP	1842770	.	C	T	6649.74	.	QR=0;RO=0;ANN=T	synonymous_variant	LOW	AEG73_RS09485	GENE_AEG73_RS09485	transcript	TRANSCRIPT_AEG73_RS09485	protein_coding	2023-01-01	c.690C>T	p.Val230Val	690/1119	690/1119	230/372		,T	GT:DP:RO:QR:AO:QA:GL	0	0	0	0	0	0	0	0	0	0	0	0	0	0	0	0	0	0	0	0	0	0	0	0	0	0
1848222|synonymous_variant|AEG73_RS09510|LOW|SNP	1848222	.	A	G	3013.8	.	QR=0;RO=0;ANN=G	synonymous_variant	LOW	AEG73_RS09510	GENE_AEG73_RS09510	transcript	TRANSCRIPT_AEG73_RS09510	protein_coding	2023-01-01	c.2055A>G	p.Glu685Glu	2055/2277	2055/2277	685/758		,G	GT:DP:RO:QR:AO:QA:GL	0	0	0	0	0	0	0	0	0	0	0	0	0	0	0	0	0	0	0	0	0	0	0	0	0	0
1848483|intragenic_variant|AEG73_RS00465|MODIFIER|del1	1848483	.	CG	C	3667.27	.	QR=0;RO=0;ANN=C	intragenic_variant	MODIFIER	AEG73_RS00465	null	gene_variant	null			n.1848484delG						,C	GT:DP:RO:QR:AO:QA:GL	0	0	0	0	0	0	0	0	0	0	0	0	0	0	0	0	0	0	0	0	0	0	0	0	0	0
1848815|synonymous_variant|AEG73_RS09515|LOW|SNP	1848815	.	G	A	12976.2	.	QR=0;RO=0;ANN=A	synonymous_variant	LOW	AEG73_RS09515	GENE_AEG73_RS09515	transcript	TRANSCRIPT_AEG73_RS09515	protein_coding	2023-01-01	c.39C>T	p.Thr13Thr	39/198	39/198	13/65		,A	GT:DP:RO:QR:AO:QA:GL	0	0	0	0	0	0	0	1	1	0	0	0	0	1	0	0	0	0	0	0	1	0	0	0	0	0
1850068|synonymous_variant|AEG73_RS09535|LOW|SNP	1850068	.	C	T	3750.97	.	QR=0;RO=0;ANN=T	synonymous_variant	LOW	AEG73_RS09535	GENE_AEG73_RS09535	transcript	TRANSCRIPT_AEG73_RS09535	protein_coding	2023-01-01	c.597G>A	p.Pro199Pro	597/678	597/678	199/225		,T	GT:DP:RO:QR:AO:QA:GL	0	0	0	0	0	0	0	0	0	0	0	0	0	0	0	0	0	0	0	0	0	0	0	0	0	0
1852398|missense_variant|AEG73_RS09545|MODERATE|SNP	1852398	.	T	C	1616.31	.	QR=0;RO=0;ANN=C	missense_variant	MODERATE	AEG73_RS09545	GENE_AEG73_RS09545	transcript	TRANSCRIPT_AEG73_RS09545	protein_coding	2023-01-01	c.746T>C	p.Val249Ala	746/912	746/912	249/303		,C	GT:DP:RO:QR:AO:QA:GL	0	0	0	0	0	0	0	0	0	0	0	0	0	0	0	0	0	0	0	0	0	0	0	0	0	0
1853262|missense_variant|AEG73_RS09560|MODERATE|SNP	1853262	.	G	A	9599.25	.	QR=0;RO=0;ANN=A	missense_variant	MODERATE	AEG73_RS09560	GENE_AEG73_RS09560	transcript	TRANSCRIPT_AEG73_RS09560	protein_coding	2023-01-01	c.628C>T	p.His210Tyr	628/705	628/705	210/234		,A	GT:DP:RO:QR:AO:QA:GL	0	0	0	0	0	0	0	0	0	0	0	0	0	0	0	0	0	0	0	0	0	0	0	0	0	0
1863957|synonymous_variant|AEG73_RS09595|LOW|SNP	1863957	.	G	T	5800.72	.	QR=0;RO=0;ANN=T	synonymous_variant	LOW	AEG73_RS09595	GENE_AEG73_RS09595	transcript	TRANSCRIPT_AEG73_RS09595	protein_coding	2023-01-01	c.102G>T	p.Val34Val	102/612	102/612	34/203		,T	GT:DP:RO:QR:AO:QA:GL	0	0	0	0	0	0	0	0	0	0	0	0	0	0	0	0	0	0	0	0	0	0	0	0	0	0
1876318|intragenic_variant|AEG73_RS00465|MODIFIER|SNP	1876318	.	C	T	7796.97	.	QR=0;RO=0;ANN=T	intragenic_variant	MODIFIER	AEG73_RS00465	null	gene_variant	null			n.1876318C>T						,T	GT:DP:RO:QR:AO:QA:GL	0	0	0	0	0	0	0	0	0	0	0	0	0	0	0	0	0	0	0	0	0	0	0	0	0	0
1882514|missense_variant|AEG73_RS09665|MODERATE|SNP	1882514	.	A	G	1906.15	.	QR=0;RO=0;ANN=G	missense_variant	MODERATE	AEG73_RS09665	GENE_AEG73_RS09665	transcript	TRANSCRIPT_AEG73_RS09665	protein_coding	2023-01-01	c.229T>C	p.Phe77Leu	229/1761	229/1761	77/586		,G	GT:DP:RO:QR:AO:QA:GL	0	0	0	0	0	0	0	0	0	0	0	0	0	0	0	0	0	0	0	0	0	0	0	0	0	0
1883954|missense_variant|AEG73_RS09675|MODERATE|SNP	1883954	.	C	A	2858	.	QR=0;RO=0;ANN=A	missense_variant	MODERATE	AEG73_RS09675	GENE_AEG73_RS09675	transcript	TRANSCRIPT_AEG73_RS09675	protein_coding	2023-01-01	c.198C>A	p.Asn66Lys	198/1089	198/1089	66/362		,A	GT:DP:RO:QR:AO:QA:GL	0	0	0	0	0	0	0	0	0	0	0	0	0	0	0	0	0	0	0	0	0	0	0	0	0	0
1888469|missense_variant|AEG73_RS09695|MODERATE|SNP	1888469	.	G	A	3251.56	.	QR=0;RO=0;ANN=A	missense_variant	MODERATE	AEG73_RS09695	GENE_AEG73_RS09695	transcript	TRANSCRIPT_AEG73_RS09695	protein_coding	2023-01-01	c.397G>A	p.Gly133Ser	397/1674	397/1674	133/557		,A	GT:DP:RO:QR:AO:QA:GL	0	0	0	0	0	0	0	0	0	0	0	0	0	0	0	0	0	0	0	0	0	0	0	0	0	0
1897908|synonymous_variant|AEG73_RS09735|LOW|SNP	1897908	.	A	G	3534.82	.	QR=0;RO=0;ANN=G	synonymous_variant	LOW	AEG73_RS09735	GENE_AEG73_RS09735	transcript	TRANSCRIPT_AEG73_RS09735	protein_coding	2023-01-01	c.6A>G	p.Glu2Glu	6/894	6/894	2/297		,G	GT:DP:RO:QR:AO:QA:GL	0	0	0	0	0	0	0	0	0	0	0	0	0	0	0	0	0	0	0	0	0	0	0	0	0	0
1899328|synonymous_variant|AEG73_RS09740|LOW|SNP	1899328	.	A	C	4365.56	.	QR=0;RO=0;ANN=C	synonymous_variant	LOW	AEG73_RS09740	GENE_AEG73_RS09740	transcript	TRANSCRIPT_AEG73_RS09740	protein_coding	2023-01-01	c.225T>G	p.Gly75Gly	225/777	225/777	75/258		,C	GT:DP:RO:QR:AO:QA:GL	0	0	0	0	0	0	0	0	0	0	0	0	0	0	0	0	0	0	0	0	0	0	0	0	0	0
1900795|synonymous_variant|AEG73_RS09750|LOW|SNP	1900795	.	C	T	8926.94	.	QR=0;RO=0;ANN=T	synonymous_variant	LOW	AEG73_RS09750	GENE_AEG73_RS09750	transcript	TRANSCRIPT_AEG73_RS09750	protein_coding	2023-01-01	c.312C>T	p.Thr104Thr	312/1323	312/1323	104/440		,T	GT:DP:RO:QR:AO:QA:GL	0	0	0	0	0	0	0	1	1	0	0	0	0	1	0	0	0	0	0	0	1	0	0	0	0	0
1908435|missense_variant|AEG73_RS09765|MODERATE|SNP	1908435	.	G	A	4221.96	.	QR=0;RO=0;ANN=A	missense_variant	MODERATE	AEG73_RS09765	GENE_AEG73_RS09765	transcript	TRANSCRIPT_AEG73_RS09765	protein_coding	2023-01-01	c.1134G>A	p.Met378Ile	1134/1848	1134/1848	378/615		,A	GT:DP:RO:QR:AO:QA:GL	0	0	0	0	0	0	0	0	0	0	0	0	0	0	0	0	0	0	0	0	0	0	0	0	0	0
1912397|missense_variant|AEG73_RS09790|MODERATE|SNP	1912397	.	C	T	7690.7	.	QR=0;RO=0;ANN=T	missense_variant	MODERATE	AEG73_RS09790	GENE_AEG73_RS09790	transcript	TRANSCRIPT_AEG73_RS09790	protein_coding	2023-01-01	c.764G>A	p.Arg255His	764/1092	764/1092	255/363		,T	GT:DP:RO:QR:AO:QA:GL	0	0	0	0	0	0	0	0	0	0	0	0	0	0	0	0	0	0	0	0	0	0	0	0	0	0
1912773|missense_variant|AEG73_RS09790|MODERATE|SNP	1912773	.	C	T	8233.64	.	QR=0;RO=0;ANN=T	missense_variant	MODERATE	AEG73_RS09790	GENE_AEG73_RS09790	transcript	TRANSCRIPT_AEG73_RS09790	protein_coding	2023-01-01	c.388G>A	p.Asp130Asn	388/1092	388/1092	130/363		,T	GT:DP:RO:QR:AO:QA:GL	0	0	0	0	0	0	0	0	0	0	0	0	0	0	0	0	0	0	0	0	0	0	0	0	0	0
1913179|intragenic_variant|AEG73_RS00465|MODIFIER|del1	1913179	.	GT	G	1918.57	.	QR=0;RO=0;ANN=G	intragenic_variant	MODIFIER	AEG73_RS00465	null	gene_variant	null			n.1913180delT						,G	GT:DP:RO:QR:AO:QA:GL	0	0	0	0	0	0	0	0	0	0	0	0	0	0	0	0	0	0	0	1	0	0	0	0	0	0
1914711|synonymous_variant|AEG73_RS09795|LOW|SNP	1914711	.	G	A	1982.14	.	QR=0;RO=0;ANN=A	synonymous_variant	LOW	AEG73_RS09795	GENE_AEG73_RS09795	transcript	TRANSCRIPT_AEG73_RS09795	protein_coding	2023-01-01	c.456C>T	p.Phe152Phe	456/1401	456/1401	152/466		,A	GT:DP:RO:QR:AO:QA:GL	0	0	0	0	0	0	0	0	0	0	0	0	0	0	0	0	0	0	0	0	0	0	0	0	0	0
1914774|synonymous_variant|AEG73_RS09795|LOW|SNP	1914774	.	G	A	3817.72	.	QR=0;RO=0;ANN=A	synonymous_variant	LOW	AEG73_RS09795	GENE_AEG73_RS09795	transcript	TRANSCRIPT_AEG73_RS09795	protein_coding	2023-01-01	c.393C>T	p.Thr131Thr	393/1401	393/1401	131/466		,A	GT:DP:RO:QR:AO:QA:GL	0	0	0	0	0	0	0	0	0	0	0	0	0	0	0	0	0	0	0	0	0	0	0	0	0	0
1918531|frameshift_variant|AEG73_RS09815|HIGH|del1	1918531	.	TG	T	4680.11	.	QR=0;RO=0;ANN=T	frameshift_variant	HIGH	AEG73_RS09815	GENE_AEG73_RS09815	transcript	TRANSCRIPT_AEG73_RS09815	protein_coding	2023-01-01	c.931delG	p.Ala311fs	931/1434	931/1434	311/477		INFO_REALIGN_3_PRIME,T	GT:DP:RO:QR:AO:QA:GL	0	0	0	0	0	0	0	0	0	0	0	0	0	0	0	0	0	0	0	0	0	0	0	0	0	0
1926637|intragenic_variant|AEG73_RS00465|MODIFIER|SNP	1926637	.	C	T	2878.19	.	QR=0;RO=0;ANN=T	intragenic_variant	MODIFIER	AEG73_RS00465	null	gene_variant	null			n.1926637C>T						,T	GT:DP:RO:QR:AO:QA:GL	0	0	0	0	0	0	0	0	0	0	0	0	0	0	0	0	0	0	0	0	0	0	0	0	0	0
1948995|missense_variant|AEG73_RS10070|MODERATE|SNP	1948995	.	C	T	7006.78	.	QR=0;RO=0;ANN=T	missense_variant	MODERATE	AEG73_RS10070	GENE_AEG73_RS10070	transcript	TRANSCRIPT_AEG73_RS10070	protein_coding	2023-01-01	c.175C>T	p.Pro59Ser	175/564	175/564	59/187		,T	GT:DP:RO:QR:AO:QA:GL	0	0	0	0	0	0	0	0	0	0	0	0	0	0	0	0	0	0	0	0	0	0	0	0	0	0
1961189|missense_variant|AEG73_RS10155|MODERATE|SNP	1961189	.	A	G	5601.52	.	QR=0;RO=0;ANN=G	missense_variant	MODERATE	AEG73_RS10155	GENE_AEG73_RS10155	transcript	TRANSCRIPT_AEG73_RS10155	protein_coding	2023-01-01	c.658A>G	p.Thr220Ala	658/1512	658/1512	220/503		,G	GT:DP:RO:QR:AO:QA:GL	0	0	0	0	0	0	0	0	0	0	0	0	0	0	0	0	0	0	0	0	0	0	0	0	0	0
1963528|synonymous_variant|AEG73_RS10175|LOW|SNP	1963528	.	G	A	10938.6	.	QR=0;RO=0;ANN=A	synonymous_variant	LOW	AEG73_RS10175	GENE_AEG73_RS10175	transcript	TRANSCRIPT_AEG73_RS10175	protein_coding	2023-01-01	c.672C>T	p.Asp224Asp	672/702	672/702	224/233		,A	GT:DP:RO:QR:AO:QA:GL	0	0	0	0	0	0	0	0	0	0	0	0	0	0	0	0	0	0	0	0	0	0	0	0	0	0
1964862|intragenic_variant|AEG73_RS00465|MODIFIER|SNP	1964862	.	C	T	2737.21	.	QR=0;RO=0;ANN=T	intragenic_variant	MODIFIER	AEG73_RS00465	null	gene_variant	null			n.1964862C>T						,T	GT:DP:RO:QR:AO:QA:GL	0	0	0	0	0	0	0	0	0	0	0	0	0	0	0	0	0	0	0	0	0	0	0	0	0	0
1967489|synonymous_variant|AEG73_RS10185|LOW|SNP	1967489	.	G	A	5883.6	.	QR=0;RO=0;ANN=A	synonymous_variant	LOW	AEG73_RS10185	GENE_AEG73_RS10185	transcript	TRANSCRIPT_AEG73_RS10185	protein_coding	2023-01-01	c.2274G>A	p.Ala758Ala	2274/2613	2274/2613	758/870		,A	GT:DP:RO:QR:AO:QA:GL	0	0	0	0	0	0	0	0	0	0	0	0	0	0	0	0	0	0	0	0	0	0	0	0	0	0
1967648|missense_variant|AEG73_RS10185|MODERATE|SNP	1967648	.	G	A	3657.13	.	QR=0;RO=0;ANN=A	missense_variant	MODERATE	AEG73_RS10185	GENE_AEG73_RS10185	transcript	TRANSCRIPT_AEG73_RS10185	protein_coding	2023-01-01	c.2433G>A	p.Met811Ile	2433/2613	2433/2613	811/870		,A	GT:DP:RO:QR:AO:QA:GL	0	0	0	0	0	0	0	0	0	0	0	0	0	0	0	0	0	0	0	0	0	0	0	0	0	0
1971600|synonymous_variant|AEG73_RS10205|LOW|SNP	1971600	.	C	T	3831.89	.	QR=0;RO=0;ANN=T	synonymous_variant	LOW	AEG73_RS10205	GENE_AEG73_RS10205	transcript	TRANSCRIPT_AEG73_RS10205	protein_coding	2023-01-01	c.642C>T	p.Arg214Arg	642/2109	642/2109	214/702		,T	GT:DP:RO:QR:AO:QA:GL	0	0	0	0	0	0	0	0	0	1	0	0	1	0	0	0	0	0	0	0	0	0	0	0	0	0
1972014|synonymous_variant|AEG73_RS10205|LOW|SNP	1972014	.	G	A	2537.34	.	QR=0;RO=0;ANN=A	synonymous_variant	LOW	AEG73_RS10205	GENE_AEG73_RS10205	transcript	TRANSCRIPT_AEG73_RS10205	protein_coding	2023-01-01	c.1056G>A	p.Leu352Leu	1056/2109	1056/2109	352/702		,A	GT:DP:RO:QR:AO:QA:GL	0	0	0	0	0	0	0	0	0	0	0	0	0	0	0	0	0	0	0	0	0	0	0	0	0	0
1972106|missense_variant|AEG73_RS10205|MODERATE|SNP	1972106	.	T	C	10030.7	.	QR=0;RO=0;ANN=C	missense_variant	MODERATE	AEG73_RS10205	GENE_AEG73_RS10205	transcript	TRANSCRIPT_AEG73_RS10205	protein_coding	2023-01-01	c.1148T>C	p.Met383Thr	1148/2109	1148/2109	383/702		,C	GT:DP:RO:QR:AO:QA:GL	0	0	0	0	0	0	0	1	1	0	0	0	0	1	0	0	0	0	0	0	1	0	0	0	0	0
1982384|missense_variant|AEG73_RS10250|MODERATE|SNP	1982384	.	G	T	3132.41	.	QR=0;RO=0;ANN=T	missense_variant	MODERATE	AEG73_RS10250	GENE_AEG73_RS10250	transcript	TRANSCRIPT_AEG73_RS10250	protein_coding	2023-01-01	c.707C>A	p.Pro236Gln	707/1053	707/1053	236/350		,T	GT:DP:RO:QR:AO:QA:GL	0	0	0	0	0	0	0	0	0	0	0	0	0	0	0	0	0	0	0	0	0	0	0	0	0	0
1984364|missense_variant|AEG73_RS10260|MODERATE|SNP	1984364	.	C	T	4889.8	.	QR=0;RO=0;ANN=T	missense_variant	MODERATE	AEG73_RS10260	GENE_AEG73_RS10260	transcript	TRANSCRIPT_AEG73_RS10260	protein_coding	2023-01-01	c.194C>T	p.Pro65Leu	194/606	194/606	65/201		,T	GT:DP:RO:QR:AO:QA:GL	0	0	0	0	0	0	0	0	0	0	0	0	0	0	0	0	0	0	0	0	0	0	0	0	0	0
1986602|synonymous_variant|AEG73_RS10265|LOW|SNP	1986602	.	C	T	5276.5	.	QR=0;RO=0;ANN=T	synonymous_variant	LOW	AEG73_RS10265	GENE_AEG73_RS10265	transcript	TRANSCRIPT_AEG73_RS10265	protein_coding	2023-01-01	c.315G>A	p.Leu105Leu	315/2154	315/2154	105/717		,T	GT:DP:RO:QR:AO:QA:GL	0	0	0	0	0	0	0	0	0	0	0	0	0	0	0	0	0	0	0	0	0	0	0	0	0	0
1996898|intragenic_variant|AEG73_RS00465|MODIFIER|SNP	1996898	.	G	A	9997.73	.	QR=0;RO=0;ANN=A	intragenic_variant	MODIFIER	AEG73_RS00465	null	gene_variant	null			n.1996898G>A						,A	GT:DP:RO:QR:AO:QA:GL	0	0	0	0	0	0	0	1	1	0	0	0	0	1	0	0	0	0	0	0	1	0	0	0	0	0
2002491|intragenic_variant|AEG73_RS00465|MODIFIER|SNP	2002491	.	C	T	6402.4	.	QR=0;RO=0;ANN=T	intragenic_variant	MODIFIER	AEG73_RS00465	null	gene_variant	null			n.2002491C>T						,T	GT:DP:RO:QR:AO:QA:GL	0	0	0	0	0	0	0	0	0	0	0	0	0	0	0	0	0	0	0	0	0	0	0	0	0	0
2004158|synonymous_variant|AEG73_RS10395|LOW|SNP	2004158	.	C	T	3300.27	.	QR=0;RO=0;ANN=T	synonymous_variant	LOW	AEG73_RS10395	GENE_AEG73_RS10395	transcript	TRANSCRIPT_AEG73_RS10395	protein_coding	2023-01-01	c.441G>A	p.Ala147Ala	441/1470	441/1470	147/489		,T	GT:DP:RO:QR:AO:QA:GL	0	0	0	0	0	0	0	0	0	0	0	0	0	0	0	0	0	0	0	0	0	0	0	0	0	0
2013436|synonymous_variant|AEG73_RS10445|LOW|SNP	2013436	.	C	T	8032.72	.	QR=36;RO=1;ANN=T	synonymous_variant	LOW	AEG73_RS10445	GENE_AEG73_RS10445	transcript	TRANSCRIPT_AEG73_RS10445	protein_coding	2023-01-01	c.339C>T	p.Ala113Ala	339/852	339/852	113/283		,T	GT:DP:RO:QR:AO:QA:GL	0	0	0	0	0	0	0	0	0	0	0	0	0	0	0	0	0	0	0	0	0	0	0	0	0	0
2027025|synonymous_variant|AEG73_RS10525|LOW|SNP	2027025	.	C	T	5981.99	.	QR=0;RO=0;ANN=T	synonymous_variant	LOW	AEG73_RS10525	GENE_AEG73_RS10525	transcript	TRANSCRIPT_AEG73_RS10525	protein_coding	2023-01-01	c.1201C>T	p.Leu401Leu	1201/1242	1201/1242	401/413		,T	GT:DP:RO:QR:AO:QA:GL	0	0	0	0	0	0	0	0	0	0	0	0	0	0	0	0	0	0	0	0	0	0	0	0	0	0
2028128|intragenic_variant|AEG73_RS00465|MODIFIER|SNP	2028128	.	A	G	8740.14	.	QR=0;RO=0;ANN=G	intragenic_variant	MODIFIER	AEG73_RS00465	null	gene_variant	null			n.2028128A>G						,G	GT:DP:RO:QR:AO:QA:GL	0	0	0	0	0	0	0	0	0	0	0	0	0	0	0	0	0	0	0	0	0	0	0	0	0	0
2029672|intragenic_variant|AEG73_RS00465|MODIFIER|SNP	2029672	.	C	T	2546.43	.	QR=0;RO=0;ANN=T	intragenic_variant	MODIFIER	AEG73_RS00465	null	gene_variant	null			n.2029672C>T						,T	GT:DP:RO:QR:AO:QA:GL	0	0	0	0	0	0	0	0	0	0	0	0	0	0	0	0	0	0	0	0	0	0	0	0	0	0
2031062|missense_variant|AEG73_RS10555|MODERATE|SNP	2031062	.	C	T	7542.09	.	QR=0;RO=0;ANN=T	missense_variant	MODERATE	AEG73_RS10555	GENE_AEG73_RS10555	transcript	TRANSCRIPT_AEG73_RS10555	protein_coding	2023-01-01	c.2623G>A	p.Gly875Arg	2623/3963	2623/3963	875/1320		,T	GT:DP:RO:QR:AO:QA:GL	0	0	0	0	0	0	0	0	0	0	0	0	0	0	0	0	0	0	0	0	0	0	0	0	0	0
2032731|synonymous_variant|AEG73_RS10555|LOW|SNP	2032731	.	G	A	1394.62	.	QR=0;RO=0;ANN=A	synonymous_variant	LOW	AEG73_RS10555	GENE_AEG73_RS10555	transcript	TRANSCRIPT_AEG73_RS10555	protein_coding	2023-01-01	c.954C>T	p.Arg318Arg	954/3963	954/3963	318/1320		,A	GT:DP:RO:QR:AO:QA:GL	0	0	0	0	0	0	0	0	0	0	0	0	0	0	0	0	0	0	0	0	0	0	0	0	0	0
2033129|missense_variant|AEG73_RS10555|MODERATE|SNP	2033129	.	G	T	8061.16	.	QR=0;RO=0;ANN=T	missense_variant	MODERATE	AEG73_RS10555	GENE_AEG73_RS10555	transcript	TRANSCRIPT_AEG73_RS10555	protein_coding	2023-01-01	c.556C>A	p.Arg186Ser	556/3963	556/3963	186/1320		,T	GT:DP:RO:QR:AO:QA:GL	0	0	0	0	0	0	0	0	0	0	0	0	0	0	0	0	0	0	0	0	0	0	0	0	0	0
2033396|missense_variant|AEG73_RS10555|MODERATE|SNP	2033396	.	CGG	TGA	6858.75	.	QR=86;RO=3;ANN=TGA	missense_variant	MODERATE	AEG73_RS10555	GENE_AEG73_RS10555	transcript	TRANSCRIPT_AEG73_RS10555	protein_coding	2023-01-01	c.287_289delCCGinsTCA	p.ThrAla96IleThr	289/3963	287/3963	96/1320		,TGA	GT:DP:RO:QR:AO:QA:GL	0	0	0	0	0	0	0	0	0	0	0	0	0	0	0	0	0	0	0	0	0	0	0	0	0	0
2033396|missense_variant|AEG73_RS10555|MODERATE|SNP	2033396	.	C	T	5983.24	.	QR=231;RO=7;ANN=T	missense_variant	MODERATE	AEG73_RS10555	GENE_AEG73_RS10555	transcript	TRANSCRIPT_AEG73_RS10555	protein_coding	2023-01-01	c.289G>A	p.Ala97Thr	289/3963	289/3963	97/1320		,T	GT:DP:RO:QR:AO:QA:GL	0	0	0	0	0	0	0	0	0	0	0	0	0	0	0	0	0	0	0	0	0	0	0	0	0	0
2033408|missense_variant|AEG73_RS10555|MODERATE|SNP	2033408	.	C	G	7248.4	.	QR=22;RO=1;ANN=G	missense_variant	MODERATE	AEG73_RS10555	GENE_AEG73_RS10555	transcript	TRANSCRIPT_AEG73_RS10555	protein_coding	2023-01-01	c.277G>C	p.Ala93Pro	277/3963	277/3963	93/1320		,G	GT:DP:RO:QR:AO:QA:GL	0	0	0	0	0	0	0	0	0	0	0	0	0	0	0	0	0	0	0	0	0	0	0	0	0	0
2033592|missense_variant|AEG73_RS10555|MODERATE|SNP	2033592	.	C	A	6601.93	.	QR=0;RO=0;ANN=A	missense_variant	MODERATE	AEG73_RS10555	GENE_AEG73_RS10555	transcript	TRANSCRIPT_AEG73_RS10555	protein_coding	2023-01-01	c.93G>T	p.Trp31Cys	93/3963	93/3963	31/1320		,A	GT:DP:RO:QR:AO:QA:GL	0	0	0	0	0	0	0	0	0	0	0	0	0	0	0	0	0	0	0	0	0	0	0	0	0	0
2033611|missense_variant|AEG73_RS10555|MODERATE|SNP	2033611	.	A	G	5792.66	.	QR=38;RO=1;ANN=G	missense_variant	MODERATE	AEG73_RS10555	GENE_AEG73_RS10555	transcript	TRANSCRIPT_AEG73_RS10555	protein_coding	2023-01-01	c.74T>C	p.Ile25Thr	74/3963	74/3963	25/1320		,G	GT:DP:RO:QR:AO:QA:GL	0	0	0	0	0	0	0	0	0	0	0	0	0	0	0	0	0	0	0	0	0	0	0	0	0	0
2033967|synonymous_variant|AEG73_RS10560|LOW|SNP	2033967	.	T	C	2775.76	.	QR=0;RO=0;ANN=C	synonymous_variant	LOW	AEG73_RS10560	GENE_AEG73_RS10560	transcript	TRANSCRIPT_AEG73_RS10560	protein_coding	2023-01-01	c.93A>G	p.Thr31Thr	93/249	93/249	31/82		,C	GT:DP:RO:QR:AO:QA:GL	0	0	0	0	0	0	0	0	0	0	0	0	0	0	0	0	0	0	0	0	0	0	0	0	0	0
2037003|missense_variant|AEG73_RS10575|MODERATE|SNP	2037003	.	C	T	2348.79	.	QR=176;RO=5;ANN=T	missense_variant	MODERATE	AEG73_RS10575	GENE_AEG73_RS10575	transcript	TRANSCRIPT_AEG73_RS10575	protein_coding	2023-01-01	c.563C>T	p.Pro188Leu	563/855	563/855	188/284		,T	GT:DP:RO:QR:AO:QA:GL	0	0	0	0	0	0	0	0	0	0	0	0	0	0	0	0	0	0	0	0	0	0	0	0	0	0
2040737|missense_variant|AEG73_RS10595|MODERATE|SNP	2040737	.	C	T	3591.71	.	QR=0;RO=0;ANN=T	missense_variant	MODERATE	AEG73_RS10595	GENE_AEG73_RS10595	transcript	TRANSCRIPT_AEG73_RS10595	protein_coding	2023-01-01	c.346G>A	p.Asp116Asn	346/681	346/681	116/226		,T	GT:DP:RO:QR:AO:QA:GL	0	0	0	0	0	0	0	0	0	0	0	0	0	0	0	0	0	0	0	0	0	0	0	0	0	0
2041572|intragenic_variant|AEG73_RS00465|MODIFIER|SNP	2041572	.	C	T	5024.26	.	QR=0;RO=0;ANN=T	intragenic_variant	MODIFIER	AEG73_RS00465	null	gene_variant	null			n.2041572C>T						,T	GT:DP:RO:QR:AO:QA:GL	0	0	0	0	0	0	0	0	0	0	0	0	0	0	0	0	0	0	0	0	0	0	0	0	0	0
2042398|synonymous_variant|AEG73_RS10600|LOW|SNP	2042398	.	G	A	1536.37	.	QR=0;RO=0;ANN=A	synonymous_variant	LOW	AEG73_RS10600	GENE_AEG73_RS10600	transcript	TRANSCRIPT_AEG73_RS10600	protein_coding	2023-01-01	c.810G>A	p.Ser270Ser	810/1155	810/1155	270/384		,A	GT:DP:RO:QR:AO:QA:GL	0	0	0	0	0	0	0	0	0	0	0	0	0	0	0	0	0	0	0	0	0	0	0	0	0	0
2043687|intragenic_variant|AEG73_RS00465|MODIFIER|del1	2043687	.	CT	C	11255.3	.	QR=0;RO=0;ANN=C	intragenic_variant	MODIFIER	AEG73_RS00465	null	gene_variant	null			n.2043688delT						,C	GT:DP:RO:QR:AO:QA:GL	1	1	1	1	1	1	0	0	0	1	1	1	1	0	1	1	1	1	1	0	0	1	1	1	1	1
2049360|intragenic_variant|AEG73_RS00465|MODIFIER|SNP	2049360	.	C	T	6257.82	.	QR=0;RO=0;ANN=T	intragenic_variant	MODIFIER	AEG73_RS00465	null	gene_variant	null			n.2049360C>T						,T	GT:DP:RO:QR:AO:QA:GL	0	0	0	0	0	0	0	0	0	0	0	0	0	0	0	0	0	0	0	0	0	0	0	0	0	0
2049925|frameshift_variant|AEG73_RS10655|HIGH|del1	2049925	.	TA	T	2974.86	.	QR=0;RO=0;ANN=T	frameshift_variant	HIGH	AEG73_RS10655	GENE_AEG73_RS10655	transcript	TRANSCRIPT_AEG73_RS10655	protein_coding	2023-01-01	c.520delA	p.Val174fs	520/531	520/531	174/176		INFO_REALIGN_3_PRIME,T	GT:DP:RO:QR:AO:QA:GL	0	0	0	0	0	0	0	0	0	0	0	0	0	0	0	0	0	0	0	0	0	0	0	0	0	0
2050884|missense_variant|AEG73_RS10665|MODERATE|SNP	2050884	.	T	C	6689.11	.	QR=0;RO=0;ANN=C	missense_variant	MODERATE	AEG73_RS10665	GENE_AEG73_RS10665	transcript	TRANSCRIPT_AEG73_RS10665	protein_coding	2023-01-01	c.358A>G	p.Thr120Ala	358/417	358/417	120/138		,C	GT:DP:RO:QR:AO:QA:GL	0	0	0	0	0	0	0	0	0	0	0	0	0	0	0	0	0	0	0	0	0	0	0	0	0	0
2051560|missense_variant|AEG73_RS10670|MODERATE|SNP	2051560	.	T	C	985.019	.	QR=0;RO=0;ANN=C	missense_variant	MODERATE	AEG73_RS10670	GENE_AEG73_RS10670	transcript	TRANSCRIPT_AEG73_RS10670	protein_coding	2023-01-01	c.104A>G	p.Asp35Gly	104/396	104/396	35/131		,C	GT:DP:RO:QR:AO:QA:GL	0	0	0	0	0	0	0	0	0	0	0	0	0	0	0	0	0	0	0	0	0	0	0	0	0	0
2052183|missense_variant|AEG73_RS10675|MODERATE|SNP	2052183	.	A	G	7964.77	.	QR=0;RO=0;ANN=G	missense_variant	MODERATE	AEG73_RS10675	GENE_AEG73_RS10675	transcript	TRANSCRIPT_AEG73_RS10675	protein_coding	2023-01-01	c.136T>C	p.Ser46Pro	136/627	136/627	46/208		,G	GT:DP:RO:QR:AO:QA:GL	0	0	0	0	0	0	0	0	0	0	0	0	0	0	0	0	0	0	0	0	0	0	0	0	0	0
2053182|missense_variant|AEG73_RS10685|MODERATE|SNP	2053182	.	G	A	3194.85	.	QR=0;RO=0;ANN=A	missense_variant	MODERATE	AEG73_RS10685	GENE_AEG73_RS10685	transcript	TRANSCRIPT_AEG73_RS10685	protein_coding	2023-01-01	c.109G>A	p.Glu37Lys	109/456	109/456	37/151		,A	GT:DP:RO:QR:AO:QA:GL	0	0	0	0	0	0	0	0	0	0	0	0	0	0	0	0	0	0	0	0	0	0	0	0	0	0
2054943|intragenic_variant|AEG73_RS00465|MODIFIER|ins1	2054943	.	A	AG	3072.16	.	QR=91;RO=3;ANN=AG	intragenic_variant	MODIFIER	AEG73_RS00465	null	gene_variant	null			n.2054943_2054944insG						,AG	GT:DP:RO:QR:AO:QA:GL	0	0	0	0	0	0	0	0	0	0	0	0	0	0	0	0	0	0	0	0	0	0	0	0	0	0
2075032|intragenic_variant|AEG73_RS00465|MODIFIER|SNP	2075032	.	G	T	3666.84	.	QR=0;RO=0;ANN=T	intragenic_variant	MODIFIER	AEG73_RS00465	null	gene_variant	null			n.2075032G>T						,T	GT:DP:RO:QR:AO:QA:GL	0	0	0	0	0	0	0	0	0	0	0	0	0	0	0	0	0	0	0	0	0	0	0	0	0	0
2075204|missense_variant|AEG73_RS10820|MODERATE|SNP	2075204	.	T	C	6289.32	.	QR=0;RO=0;ANN=C	missense_variant	MODERATE	AEG73_RS10820	GENE_AEG73_RS10820	transcript	TRANSCRIPT_AEG73_RS10820	protein_coding	2023-01-01	c.140T>C	p.Val47Ala	140/648	140/648	47/215		,C	GT:DP:RO:QR:AO:QA:GL	0	0	0	0	0	0	0	0	0	0	0	0	0	0	0	0	0	0	0	0	0	0	0	0	0	0
2075701|synonymous_variant|AEG73_RS10820|LOW|SNP	2075701	.	C	T	3889.63	.	QR=0;RO=0;ANN=T	synonymous_variant	LOW	AEG73_RS10820	GENE_AEG73_RS10820	transcript	TRANSCRIPT_AEG73_RS10820	protein_coding	2023-01-01	c.637C>T	p.Leu213Leu	637/648	637/648	213/215		,T	GT:DP:RO:QR:AO:QA:GL	0	0	0	0	0	0	0	0	0	0	0	0	0	0	0	0	0	0	0	0	0	0	0	0	0	0
2076967|synonymous_variant|AEG73_RS10830|LOW|SNP	2076967	.	C	T	4253.37	.	QR=0;RO=0;ANN=T	synonymous_variant	LOW	AEG73_RS10830	GENE_AEG73_RS10830	transcript	TRANSCRIPT_AEG73_RS10830	protein_coding	2023-01-01	c.27C>T	p.Ala9Ala	27/1536	27/1536	9/511		,T	GT:DP:RO:QR:AO:QA:GL	0	0	0	0	0	0	0	0	0	0	0	0	0	0	0	0	0	0	0	0	0	0	0	0	0	0
2077672|missense_variant|AEG73_RS10830|MODERATE|SNP	2077672	.	G	T	1833.75	.	QR=14;RO=1;ANN=T	missense_variant	MODERATE	AEG73_RS10830	GENE_AEG73_RS10830	transcript	TRANSCRIPT_AEG73_RS10830	protein_coding	2023-01-01	c.732G>T	p.Gln244His	732/1536	732/1536	244/511		,T	GT:DP:RO:QR:AO:QA:GL	0	0	0	0	0	0	0	0	0	0	0	0	0	0	0	0	0	0	0	0	0	0	0	0	0	0
2079747|missense_variant|AEG73_RS10845|MODERATE|SNP	2079747	.	C	T	1925.62	.	QR=0;RO=0;ANN=T	missense_variant	MODERATE	AEG73_RS10845	GENE_AEG73_RS10845	transcript	TRANSCRIPT_AEG73_RS10845	protein_coding	2023-01-01	c.283G>A	p.Gly95Ser	283/660	283/660	95/219		,T	GT:DP:RO:QR:AO:QA:GL	0	0	0	0	0	0	0	0	0	0	0	0	0	0	0	0	0	0	0	0	0	0	0	0	0	0
2084320|synonymous_variant|AEG73_RS10880|LOW|SNP	2084320	.	C	T	1188.21	.	QR=0;RO=0;ANN=T	synonymous_variant	LOW	AEG73_RS10880	GENE_AEG73_RS10880	transcript	TRANSCRIPT_AEG73_RS10880	protein_coding	2023-01-01	c.573C>T	p.Leu191Leu	573/783	573/783	191/260		,T	GT:DP:RO:QR:AO:QA:GL	0	0	0	0	0	0	0	0	0	0	0	0	0	0	0	0	0	0	0	0	0	0	0	0	0	0
2093815|missense_variant|AEG73_RS10930|MODERATE|SNP	2093815	.	T	C	1755.13	.	QR=0;RO=0;ANN=C	missense_variant	MODERATE	AEG73_RS10930	GENE_AEG73_RS10930	transcript	TRANSCRIPT_AEG73_RS10930	protein_coding	2023-01-01	c.395A>G	p.Asn132Ser	395/3204	395/3204	132/1067		,C	GT:DP:RO:QR:AO:QA:GL	0	0	0	0	0	0	0	0	0	0	0	0	0	0	0	0	0	0	0	0	0	0	0	0	0	0
2095172|synonymous_variant|AEG73_RS10940|LOW|SNP	2095172	.	G	A	796.64	.	QR=0;RO=0;ANN=A	synonymous_variant	LOW	AEG73_RS10940	GENE_AEG73_RS10940	transcript	TRANSCRIPT_AEG73_RS10940	protein_coding	2023-01-01	c.390G>A	p.Leu130Leu	390/960	390/960	130/319		,A	GT:DP:RO:QR:AO:QA:GL	0	0	0	0	0	0	0	0	0	0	0	0	0	0	0	0	0	0	0	0	0	0	0	0	0	0
2095283|synonymous_variant|AEG73_RS10940|LOW|SNP	2095283	.	G	A	1305.02	.	QR=0;RO=0;ANN=A	synonymous_variant	LOW	AEG73_RS10940	GENE_AEG73_RS10940	transcript	TRANSCRIPT_AEG73_RS10940	protein_coding	2023-01-01	c.501G>A	p.Leu167Leu	501/960	501/960	167/319		,A	GT:DP:RO:QR:AO:QA:GL	0	0	0	0	0	0	0	0	0	0	0	0	0	0	0	0	0	0	0	0	0	0	0	0	0	0
2107635|intragenic_variant|AEG73_RS00465|MODIFIER|SNP	2107635	.	C	T	2100.29	.	QR=0;RO=0;ANN=T	intragenic_variant	MODIFIER	AEG73_RS00465	null	gene_variant	null			n.2107635C>T						,T	GT:DP:RO:QR:AO:QA:GL	0	0	0	0	0	0	0	0	0	0	0	0	0	0	0	0	0	0	0	0	0	0	0	0	0	0
2108822|missense_variant|AEG73_RS11015|MODERATE|SNP	2108822	.	A	C	7090.05	.	QR=0;RO=0;ANN=C	missense_variant	MODERATE	AEG73_RS11015	GENE_AEG73_RS11015	transcript	TRANSCRIPT_AEG73_RS11015	protein_coding	2023-01-01	c.1126A>C	p.Ile376Leu	1126/1434	1126/1434	376/477		,C	GT:DP:RO:QR:AO:QA:GL	0	0	0	0	0	0	0	0	0	0	0	0	0	0	0	0	0	0	0	0	0	0	0	0	0	0
2111213|missense_variant|AEG73_RS11020|MODERATE|SNP	2111213	.	C	T	2241.53	.	QR=37;RO=1;ANN=T	missense_variant	MODERATE	AEG73_RS11020	GENE_AEG73_RS11020	transcript	TRANSCRIPT_AEG73_RS11020	protein_coding	2023-01-01	c.178G>A	p.Val60Met	178/2176	178/2176	60/724		WARNING_TRANSCRIPT_MULTIPLE_STOP_CODONS,T	GT:DP:RO:QR:AO:QA:GL	0	0	0	0	0	0	0	0	0	0	0	0	0	0	0	0	0	0	0	0	0	0	0	0	0	0
2116155|missense_variant|AEG73_RS11055|MODERATE|SNP	2116155	.	A	G	2551.16	.	QR=0;RO=0;ANN=G	missense_variant	MODERATE	AEG73_RS11055	GENE_AEG73_RS11055	transcript	TRANSCRIPT_AEG73_RS11055	protein_coding	2023-01-01	c.373A>G	p.Thr125Ala	373/1305	373/1305	125/434		,G	GT:DP:RO:QR:AO:QA:GL	0	0	0	0	0	0	0	0	0	0	0	0	0	0	0	0	0	0	0	0	0	0	0	0	0	0
2123118|frameshift_variant|AEG73_RS11080|HIGH|ins2	2123118	.	G	GAC	5964.51	.	QR=37;RO=1;ANN=GAC	frameshift_variant	HIGH	AEG73_RS11080	GENE_AEG73_RS11080	transcript	TRANSCRIPT_AEG73_RS11080	protein_coding	2023-01-01	c.374_375dupGT	p.His126fs	375/3447	375/3447	125/1148		,GAC	GT:DP:RO:QR:AO:QA:GL	0	0	0	0	0	0	0	0	0	0	0	0	0	0	0	0	0	0	0	0	0	0	0	0	0	0
2124928|synonymous_variant|AEG73_RS11085|LOW|SNP	2124928	.	C	T	2151.15	.	QR=0;RO=0;ANN=T	synonymous_variant	LOW	AEG73_RS11085	GENE_AEG73_RS11085	transcript	TRANSCRIPT_AEG73_RS11085	protein_coding	2023-01-01	c.1209C>T	p.Ile403Ile	1209/1311	1209/1311	403/436		,T	GT:DP:RO:QR:AO:QA:GL	0	0	0	0	0	0	0	0	0	0	0	0	0	0	0	0	0	0	0	0	0	0	0	0	0	0
2125962|missense_variant|AEG73_RS11095|MODERATE|SNP	2125962	.	A	G	2065.33	.	QR=0;RO=0;ANN=G	missense_variant	MODERATE	AEG73_RS11095	GENE_AEG73_RS11095	transcript	TRANSCRIPT_AEG73_RS11095	protein_coding	2023-01-01	c.239A>G	p.Glu80Gly	239/1245	239/1245	80/414		,G	GT:DP:RO:QR:AO:QA:GL	0	0	0	0	0	0	0	0	0	0	0	0	0	0	0	0	0	0	0	0	0	0	0	0	0	0
2127391|conservative_inframe_deletion|AEG73_RS11100|MODERATE|del3	2127391	.	CCGG	C	4116.08	.	QR=0;RO=0;ANN=C	conservative_inframe_deletion	MODERATE	AEG73_RS11100	GENE_AEG73_RS11100	transcript	TRANSCRIPT_AEG73_RS11100	protein_coding	2023-01-01	c.406_408delGGC	p.Gly136del	406/909	406/909	136/302		INFO_REALIGN_3_PRIME,C	GT:DP:RO:QR:AO:QA:GL	0	0	0	0	0	0	0	0	0	0	0	0	0	0	0	0	0	0	0	0	0	0	0	0	0	0
2130829|intragenic_variant|AEG73_RS00465|MODIFIER|SNP	2130829	.	A	G	3256.11	.	QR=0;RO=0;ANN=G	intragenic_variant	MODIFIER	AEG73_RS00465	null	gene_variant	null			n.2130829A>G						,G	GT:DP:RO:QR:AO:QA:GL	0	0	0	0	0	0	0	0	0	0	0	0	0	0	0	0	0	0	0	0	0	0	0	0	0	0
2134348|missense_variant|AEG73_RS11135|MODERATE|SNP	2134348	.	T	G	8327.76	.	QR=89;RO=3;ANN=G	missense_variant	MODERATE	AEG73_RS11135	GENE_AEG73_RS11135	transcript	TRANSCRIPT_AEG73_RS11135	protein_coding	2023-01-01	c.163A>C	p.Thr55Pro	163/217	163/217	55/71		WARNING_TRANSCRIPT_MULTIPLE_STOP_CODONS,G	GT:DP:RO:QR:AO:QA:GL	0	0	0	0	0	0	0	0	0	0	0	0	0	0	0	0	0	0	0	0	0	0	0	0	0	0
2137699|missense_variant|AEG73_RS11150|MODERATE|SNP	2137699	.	G	A	3268.87	.	QR=0;RO=0;ANN=A	missense_variant	MODERATE	AEG73_RS11150	GENE_AEG73_RS11150	transcript	TRANSCRIPT_AEG73_RS11150	protein_coding	2023-01-01	c.596C>T	p.Ser199Leu	596/1122	596/1122	199/373		,A	GT:DP:RO:QR:AO:QA:GL	0	0	0	0	0	0	0	0	0	0	0	0	0	0	0	0	0	0	0	0	0	0	0	0	0	0
2141722|synonymous_variant|AEG73_RS11165|LOW|SNP	2141722	.	C	T	3029.87	.	QR=0;RO=0;ANN=T	synonymous_variant	LOW	AEG73_RS11165	GENE_AEG73_RS11165	transcript	TRANSCRIPT_AEG73_RS11165	protein_coding	2023-01-01	c.285G>A	p.Ala95Ala	285/1371	285/1371	95/456		,T	GT:DP:RO:QR:AO:QA:GL	0	0	0	0	0	0	0	0	0	0	0	0	0	0	0	0	0	0	0	0	0	0	0	0	0	0
2155425|intragenic_variant|AEG73_RS00465|MODIFIER|SNP	2155425	.	A	G	1463.33	.	QR=0;RO=0;ANN=G	intragenic_variant	MODIFIER	AEG73_RS00465	null	gene_variant	null			n.2155425A>G						,G	GT:DP:RO:QR:AO:QA:GL	0	0	0	0	0	0	1	0	0	0	0	0	0	0	0	0	0	0	0	0	0	0	0	0	0	0
2166279|missense_variant|AEG73_RS11300|MODERATE|SNP	2166279	.	C	T	7466.35	.	QR=151;RO=4;ANN=T	missense_variant	MODERATE	AEG73_RS11300	GENE_AEG73_RS11300	transcript	TRANSCRIPT_AEG73_RS11300	protein_coding	2023-01-01	c.28G>A	p.Ala10Thr	28/459	28/459	10/152		,T	GT:DP:RO:QR:AO:QA:GL	0	0	0	0	0	0	0	0	0	0	0	0	0	0	0	0	0	0	0	0	0	0	0	0	0	0
2189732|synonymous_variant|AEG73_RS11425|LOW|SNP	2189732	.	G	A	8250.93	.	QR=0;RO=0;ANN=A	synonymous_variant	LOW	AEG73_RS11425	GENE_AEG73_RS11425	transcript	TRANSCRIPT_AEG73_RS11425	protein_coding	2023-01-01	c.708C>T	p.Val236Val	708/879	708/879	236/292		,A	GT:DP:RO:QR:AO:QA:GL	0	0	0	0	0	0	0	0	0	0	0	0	0	0	0	0	0	0	0	0	0	0	0	0	0	0
2202860|synonymous_variant|AEG73_RS11490|LOW|SNP	2202860	.	T	C	2088.5	.	QR=0;RO=0;ANN=C	synonymous_variant	LOW	AEG73_RS11490	GENE_AEG73_RS11490	transcript	TRANSCRIPT_AEG73_RS11490	protein_coding	2023-01-01	c.144A>G	p.Lys48Lys	144/762	144/762	48/253		,C	GT:DP:RO:QR:AO:QA:GL	0	0	0	0	0	0	0	0	0	0	0	0	0	0	0	0	0	0	0	0	0	0	0	0	0	0
2203228|intragenic_variant|AEG73_RS00465|MODIFIER|SNP	2203228	.	C	T	1835.52	.	QR=0;RO=0;ANN=T	intragenic_variant	MODIFIER	AEG73_RS00465	null	gene_variant	null			n.2203228C>T						,T	GT:DP:RO:QR:AO:QA:GL	0	0	0	0	0	0	0	0	0	0	0	0	0	0	0	0	0	0	0	0	0	0	0	0	0	0
2203673|missense_variant|AEG73_RS11495|MODERATE|SNP	2203673	.	G	A	3463.94	.	QR=0;RO=0;ANN=A	missense_variant	MODERATE	AEG73_RS11495	GENE_AEG73_RS11495	transcript	TRANSCRIPT_AEG73_RS11495	protein_coding	2023-01-01	c.433G>A	p.Gly145Ser	433/1047	433/1047	145/348		,A	GT:DP:RO:QR:AO:QA:GL	0	0	0	0	0	0	0	0	0	0	0	0	0	0	0	0	0	0	0	0	0	0	0	0	0	0
2211933|synonymous_variant|AEG73_RS11535|LOW|SNP	2211933	.	C	T	3437.78	.	QR=0;RO=0;ANN=T	synonymous_variant	LOW	AEG73_RS11535	GENE_AEG73_RS11535	transcript	TRANSCRIPT_AEG73_RS11535	protein_coding	2023-01-01	c.1992C>T	p.Ile664Ile	1992/2676	1992/2676	664/891		,T	GT:DP:RO:QR:AO:QA:GL	0	0	0	0	0	0	0	0	0	0	0	0	0	0	0	0	0	0	0	0	0	0	0	0	0	0
2212186|missense_variant|AEG73_RS11535|MODERATE|SNP	2212186	.	T	C	5481.59	.	QR=0;RO=0;ANN=C	missense_variant	MODERATE	AEG73_RS11535	GENE_AEG73_RS11535	transcript	TRANSCRIPT_AEG73_RS11535	protein_coding	2023-01-01	c.2245T>C	p.Ser749Pro	2245/2676	2245/2676	749/891		,C	GT:DP:RO:QR:AO:QA:GL	0	0	0	0	0	0	0	0	0	0	0	0	0	0	0	0	0	0	0	0	0	0	0	0	0	0
2215862|frameshift_variant|AEG73_RS11565|HIGH|del1	2215862	.	TA	T	2623.78	.	QR=0;RO=0;ANN=T	frameshift_variant	HIGH	AEG73_RS11565	GENE_AEG73_RS11565	transcript	TRANSCRIPT_AEG73_RS11565	protein_coding	2023-01-01	c.170delT	p.Leu57fs	170/201	170/201	57/66		,T	GT:DP:RO:QR:AO:QA:GL	0	0	0	0	0	0	0	0	0	0	0	0	0	0	0	0	0	0	0	0	0	0	0	0	0	0
2215935|missense_variant|AEG73_RS11565|MODERATE|SNP	2215935	.	G	A	2975.88	.	QR=0;RO=0;ANN=A	missense_variant	MODERATE	AEG73_RS11565	GENE_AEG73_RS11565	transcript	TRANSCRIPT_AEG73_RS11565	protein_coding	2023-01-01	c.98C>T	p.Pro33Leu	98/201	98/201	33/66		,A	GT:DP:RO:QR:AO:QA:GL	0	0	0	0	0	0	0	0	0	0	0	0	0	0	0	0	0	0	0	0	0	0	0	0	0	0
2217239|missense_variant|AEG73_RS11580|MODERATE|SNP	2217239	.	C	T	2797.21	.	QR=0;RO=0;ANN=T	missense_variant	MODERATE	AEG73_RS11580	GENE_AEG73_RS11580	transcript	TRANSCRIPT_AEG73_RS11580	protein_coding	2023-01-01	c.211G>A	p.Gly71Arg	211/219	211/219	71/72		,T	GT:DP:RO:QR:AO:QA:GL	0	0	0	0	0	0	0	0	0	0	0	0	0	0	0	0	0	0	0	0	0	0	0	0	0	0
2218268|synonymous_variant|AEG73_RS11585|LOW|SNP	2218268	.	G	A	1945.69	.	QR=0;RO=0;ANN=A	synonymous_variant	LOW	AEG73_RS11585	GENE_AEG73_RS11585	transcript	TRANSCRIPT_AEG73_RS11585	protein_coding	2023-01-01	c.195C>T	p.Arg65Arg	195/753	195/753	65/250		,A	GT:DP:RO:QR:AO:QA:GL	0	0	0	0	0	0	0	0	0	0	0	0	0	0	0	0	0	0	0	0	0	0	0	0	0	0
2219742|missense_variant|AEG73_RS11595|MODERATE|SNP	2219742	.	C	T	3962.63	.	QR=0;RO=0;ANN=T	missense_variant	MODERATE	AEG73_RS11595	GENE_AEG73_RS11595	transcript	TRANSCRIPT_AEG73_RS11595	protein_coding	2023-01-01	c.1091G>A	p.Gly364Glu	1091/1983	1091/1983	364/660		,T	GT:DP:RO:QR:AO:QA:GL	0	0	0	0	0	0	0	0	0	0	0	0	0	0	0	0	0	0	0	0	0	0	0	0	0	0
2220529|missense_variant|AEG73_RS11595|MODERATE|SNP	2220529	.	T	C	2021.41	.	QR=0;RO=0;ANN=C	missense_variant	MODERATE	AEG73_RS11595	GENE_AEG73_RS11595	transcript	TRANSCRIPT_AEG73_RS11595	protein_coding	2023-01-01	c.304A>G	p.Thr102Ala	304/1983	304/1983	102/660		,C	GT:DP:RO:QR:AO:QA:GL	0	0	0	0	0	0	0	0	0	0	0	0	0	0	0	0	0	0	0	0	0	0	0	0	0	0
2221230|missense_variant|AEG73_RS11605|MODERATE|SNP	2221230	.	T	C	6658.38	.	QR=0;RO=0;ANN=C	missense_variant	MODERATE	AEG73_RS11605	GENE_AEG73_RS11605	transcript	TRANSCRIPT_AEG73_RS11605	protein_coding	2023-01-01	c.1799A>G	p.Glu600Gly	1799/1935	1799/1935	600/644		,C	GT:DP:RO:QR:AO:QA:GL	0	0	0	0	0	0	0	0	0	0	0	0	0	0	0	0	0	0	0	0	0	0	0	0	0	0
2222328|stop_gained|AEG73_RS11605|HIGH|SNP	2222328	.	C	T	7227.5	.	QR=36;RO=1;ANN=T	stop_gained	HIGH	AEG73_RS11605	GENE_AEG73_RS11605	transcript	TRANSCRIPT_AEG73_RS11605	protein_coding	2023-01-01	c.701G>A	p.Trp234*	701/1935	701/1935	234/644		,T	GT:DP:RO:QR:AO:QA:GL	0	0	0	0	0	0	0	0	0	0	0	0	0	0	0	0	0	0	0	0	0	0	0	0	0	0
2222549|synonymous_variant|AEG73_RS11605|LOW|SNP	2222549	.	G	A	7931.55	.	QR=0;RO=0;ANN=A	synonymous_variant	LOW	AEG73_RS11605	GENE_AEG73_RS11605	transcript	TRANSCRIPT_AEG73_RS11605	protein_coding	2023-01-01	c.480C>T	p.Pro160Pro	480/1935	480/1935	160/644		,A	GT:DP:RO:QR:AO:QA:GL	0	0	0	0	0	0	0	0	0	0	0	0	0	0	0	0	0	0	0	0	0	0	0	0	0	0
2227596|intragenic_variant|AEG73_RS00465|MODIFIER|ins1	2227596	.	G	GT	4632.78	.	QR=65;RO=2;ANN=GT	intragenic_variant	MODIFIER	AEG73_RS00465	null	gene_variant	null			n.2227596_2227597insT						,GT	GT:DP:RO:QR:AO:QA:GL	0	0	0	0	0	0	0	0	0	0	0	0	0	0	0	0	0	0	0	0	0	0	0	0	0	0
2237772|frameshift_variant|AEG73_RS11710|HIGH|ins5	2237772	.	C	CGCATA	1832.68	.	QR=0;RO=0;ANN=CGCATA	frameshift_variant	HIGH	AEG73_RS11710	GENE_AEG73_RS11710	transcript	TRANSCRIPT_AEG73_RS11710	protein_coding	2023-01-01	c.4_5insTATGC	p.Arg2fs	4/1650	4/1650	2/549		,CGCATA	GT:DP:RO:QR:AO:QA:GL	0	0	0	0	0	0	0	0	0	0	0	0	0	0	0	0	0	0	0	0	0	0	0	0	0	0
2240391|missense_variant|AEG73_RS11735|MODERATE|SNP	2240391	.	C	T	4864.02	.	QR=0;RO=0;ANN=T	missense_variant	MODERATE	AEG73_RS11735	GENE_AEG73_RS11735	transcript	TRANSCRIPT_AEG73_RS11735	protein_coding	2023-01-01	c.19C>T	p.Arg7Cys	19/219	19/219	1972-07-01		,T	GT:DP:RO:QR:AO:QA:GL	0	0	0	0	0	0	0	0	0	0	0	0	0	0	0	0	0	0	0	0	0	1	0	0	0	0
2242713|missense_variant|AEG73_RS11750|MODERATE|SNP	2242713	.	C	T	3840.37	.	QR=0;RO=0;ANN=T	missense_variant	MODERATE	AEG73_RS11750	GENE_AEG73_RS11750	transcript	TRANSCRIPT_AEG73_RS11750	protein_coding	2023-01-01	c.190C>T	p.Arg64Cys	190/1062	190/1062	64/353		,T	GT:DP:RO:QR:AO:QA:GL	0	0	0	0	0	0	0	0	0	0	0	0	0	0	0	0	0	0	0	0	0	0	0	0	0	0
2250246|intragenic_variant|AEG73_RS00465|MODIFIER|SNP	2250246	.	G	A	1084.99	.	QR=0;RO=0;ANN=A	intragenic_variant	MODIFIER	AEG73_RS00465	null	gene_variant	null			n.2250246G>A						,A	GT:DP:RO:QR:AO:QA:GL	0	0	0	0	0	0	0	0	0	0	0	0	0	0	0	0	0	0	0	0	0	0	0	0	0	0
2251190|missense_variant|AEG73_RS11790|MODERATE|SNP	2251190	.	T	G	3936.4	.	QR=0;RO=0;ANN=G	missense_variant	MODERATE	AEG73_RS11790	GENE_AEG73_RS11790	transcript	TRANSCRIPT_AEG73_RS11790	protein_coding	2023-01-01	c.9A>C	p.Gln3His	9/930	9/930	3/309		,G	GT:DP:RO:QR:AO:QA:GL	0	0	0	0	0	0	0	0	0	0	0	0	0	0	0	0	0	0	0	0	0	0	0	0	0	0
2251569|missense_variant|AEG73_RS11795|MODERATE|SNP	2251569	.	G	A	1785.78	.	QR=0;RO=0;ANN=A	missense_variant	MODERATE	AEG73_RS11795	GENE_AEG73_RS11795	transcript	TRANSCRIPT_AEG73_RS11795	protein_coding	2023-01-01	c.253G>A	p.Gly85Ser	253/906	253/906	85/301		,A	GT:DP:RO:QR:AO:QA:GL	0	0	0	0	0	0	0	0	0	0	0	0	0	0	0	0	0	0	0	0	0	0	0	0	0	0
2254533|missense_variant|AEG73_RS11810|MODERATE|SNP	2254533	.	T	C	6902.37	.	QR=0;RO=0;ANN=C	missense_variant	MODERATE	AEG73_RS11810	GENE_AEG73_RS11810	transcript	TRANSCRIPT_AEG73_RS11810	protein_coding	2023-01-01	c.284T>C	p.Val95Ala	284/591	284/591	95/196		,C	GT:DP:RO:QR:AO:QA:GL	0	0	0	0	0	0	0	0	0	0	0	0	0	0	0	0	0	0	0	0	0	0	0	0	0	0
2262811|missense_variant|AEG73_RS11850|MODERATE|SNP	2262811	.	C	T	11286.6	.	QR=0;RO=0;ANN=T	missense_variant	MODERATE	AEG73_RS11850	GENE_AEG73_RS11850	transcript	TRANSCRIPT_AEG73_RS11850	protein_coding	2023-01-01	c.119G>A	p.Gly40Glu	119/339	119/339	40/112		,T	GT:DP:RO:QR:AO:QA:GL	1	1	1	1	1	1	1	1	1	1	1	1	1	1	1	1	1	1	1	1	1	1	1	1	1	1
2270689|missense_variant|AEG73_RS11900|MODERATE|SNP	2270689	.	C	A	4802.2	.	QR=0;RO=0;ANN=A	missense_variant	MODERATE	AEG73_RS11900	GENE_AEG73_RS11900	transcript	TRANSCRIPT_AEG73_RS11900	protein_coding	2023-01-01	c.943C>A	p.Leu315Met	943/1155	943/1155	315/384		,A	GT:DP:RO:QR:AO:QA:GL	0	0	0	0	0	0	0	0	0	0	0	0	0	0	0	0	0	0	0	0	0	0	0	0	0	0
2273095|synonymous_variant|AEG73_RS11915|LOW|SNP	2273095	.	C	T	5235.34	.	QR=0;RO=0;ANN=T	synonymous_variant	LOW	AEG73_RS11915	GENE_AEG73_RS11915	transcript	TRANSCRIPT_AEG73_RS11915	protein_coding	2023-01-01	c.579C>T	p.Gly193Gly	579/1375	579/1375	193/457		WARNING_TRANSCRIPT_MULTIPLE_STOP_CODONS,T	GT:DP:RO:QR:AO:QA:GL	0	0	0	0	0	0	0	0	0	0	0	0	0	0	0	0	0	0	0	0	0	0	0	0	0	0
2287858|missense_variant|AEG73_RS11985|MODERATE|SNP	2287858	.	G	A	2471.6	.	QR=0;RO=0;ANN=A	missense_variant	MODERATE	AEG73_RS11985	GENE_AEG73_RS11985	transcript	TRANSCRIPT_AEG73_RS11985	protein_coding	2023-01-01	c.2290G>A	p.Gly764Arg	2290/2637	2290/2637	764/878		,A	GT:DP:RO:QR:AO:QA:GL	0	0	0	0	0	0	0	0	0	0	0	0	0	0	0	0	0	0	0	0	0	0	0	0	0	0
2288006|missense_variant|AEG73_RS11985|MODERATE|SNP	2288006	.	C	T	4826.87	.	QR=0;RO=0;ANN=T	missense_variant	MODERATE	AEG73_RS11985	GENE_AEG73_RS11985	transcript	TRANSCRIPT_AEG73_RS11985	protein_coding	2023-01-01	c.2438C>T	p.Thr813Met	2438/2637	2438/2637	813/878		,T	GT:DP:RO:QR:AO:QA:GL	0	0	0	0	0	0	0	0	0	0	0	0	0	0	0	0	0	0	0	0	0	0	0	0	0	0
2295758|intragenic_variant|AEG73_RS00465|MODIFIER|SNP	2295758	.	G	A	2635.28	.	QR=0;RO=0;ANN=A	intragenic_variant	MODIFIER	AEG73_RS00465	null	gene_variant	null			n.2295758G>A						,A	GT:DP:RO:QR:AO:QA:GL	0	0	0	0	0	0	0	0	0	0	0	0	0	0	0	0	0	0	0	0	0	0	0	0	0	0
2299622|missense_variant|AEG73_RS12040|MODERATE|SNP	2299622	.	A	G	10156.4	.	QR=0;RO=0;ANN=G	missense_variant	MODERATE	AEG73_RS12040	GENE_AEG73_RS12040	transcript	TRANSCRIPT_AEG73_RS12040	protein_coding	2023-01-01	c.406T>C	p.Ser136Pro	406/732	406/732	136/243		,G	GT:DP:RO:QR:AO:QA:GL	0	0	0	0	0	0	0	1	1	0	0	0	0	1	0	0	0	0	0	0	1	0	0	0	0	0
2304270|missense_variant|AEG73_RS12070|MODERATE|SNP	2304270	.	C	T	5997.78	.	QR=0;RO=0;ANN=T	missense_variant	MODERATE	AEG73_RS12070	GENE_AEG73_RS12070	transcript	TRANSCRIPT_AEG73_RS12070	protein_coding	2023-01-01	c.131C>T	p.Ala44Val	131/1509	131/1509	44/502		,T	GT:DP:RO:QR:AO:QA:GL	0	0	0	0	0	0	0	0	0	0	0	0	0	0	0	0	0	0	0	0	0	0	0	0	0	0
2308271|stop_gained|AEG73_RS12080|HIGH|SNP	2308271	.	C	T	2142.08	.	QR=0;RO=0;ANN=T	stop_gained	HIGH	AEG73_RS12080	GENE_AEG73_RS12080	transcript	TRANSCRIPT_AEG73_RS12080	protein_coding	2023-01-01	c.553C>T	p.Gln185*	553/576	553/576	185/191		,T	GT:DP:RO:QR:AO:QA:GL	0	0	0	0	0	0	0	0	0	0	0	0	0	0	0	0	0	0	0	0	0	0	0	0	0	0
2311887|start_lost|AEG73_RS12105|HIGH|SNP	2311887	.	A	G	2686.23	.	QR=0;RO=0;ANN=G	start_lost	HIGH	AEG73_RS12105	GENE_AEG73_RS12105	transcript	TRANSCRIPT_AEG73_RS12105	protein_coding	2023-01-01	c.2T>C	p.Met1?	2/438	2/438	1/145		,G	GT:DP:RO:QR:AO:QA:GL	0	0	0	0	0	0	0	0	0	0	0	0	0	0	0	0	0	0	0	0	0	0	0	0	0	0
2330581|intragenic_variant|AEG73_RS00465|MODIFIER|SNP	2330581	.	A	G	2149.17	.	QR=0;RO=0;ANN=G	intragenic_variant	MODIFIER	AEG73_RS00465	null	gene_variant	null			n.2330581A>G						,G	GT:DP:RO:QR:AO:QA:GL	0	0	0	0	0	0	0	0	0	0	0	0	0	0	0	0	0	0	0	0	0	0	0	0	0	0
2348052|synonymous_variant|AEG73_RS12285|LOW|SNP	2348052	.	T	G	4595.5	.	QR=0;RO=0;ANN=G	synonymous_variant	LOW	AEG73_RS12285	GENE_AEG73_RS12285	transcript	TRANSCRIPT_AEG73_RS12285	protein_coding	2023-01-01	c.57T>G	p.Gly19Gly	57/846	57/846	19/281		,G	GT:DP:RO:QR:AO:QA:GL	0	0	0	0	0	0	0	0	0	0	0	0	0	0	0	0	0	0	0	0	0	0	0	0	0	0
2349757|missense_variant|AEG73_RS12290|MODERATE|SNP	2349757	.	A	G	5055.81	.	QR=0;RO=0;ANN=G	missense_variant	MODERATE	AEG73_RS12290	GENE_AEG73_RS12290	transcript	TRANSCRIPT_AEG73_RS12290	protein_coding	2023-01-01	c.14T>C	p.Ile5Thr	14/894	14/894	5/297		,G	GT:DP:RO:QR:AO:QA:GL	1	1	1	1	0	0	0	0	0	0	0	0	0	0	0	0	0	0	0	0	0	0	0	0	0	0
2349835|intragenic_variant|AEG73_RS00465|MODIFIER|SNP	2349835	.	G	A	1858.84	.	QR=0;RO=0;ANN=A	intragenic_variant	MODIFIER	AEG73_RS00465	null	gene_variant	null			n.2349835G>A						,A	GT:DP:RO:QR:AO:QA:GL	0	0	0	0	0	0	0	0	0	0	0	0	0	0	0	0	0	0	0	0	0	0	0	0	0	0
2351201|missense_variant|AEG73_RS12305|MODERATE|SNP	2351201	.	A	G	9019.82	.	QR=0;RO=0;ANN=G	missense_variant	MODERATE	AEG73_RS12305	GENE_AEG73_RS12305	transcript	TRANSCRIPT_AEG73_RS12305	protein_coding	2023-01-01	c.848T>C	p.Val283Ala	848/1545	848/1545	283/514		,G	GT:DP:RO:QR:AO:QA:GL	0	0	0	0	0	0	0	1	1	0	0	0	0	1	0	0	0	0	0	0	1	0	0	0	0	0
2351997|missense_variant|AEG73_RS12305|MODERATE|SNP	2351997	.	C	T	6260.18	.	QR=0;RO=0;ANN=T	missense_variant	MODERATE	AEG73_RS12305	GENE_AEG73_RS12305	transcript	TRANSCRIPT_AEG73_RS12305	protein_coding	2023-01-01	c.52G>A	p.Gly18Ser	52/1545	52/1545	18/514		,T	GT:DP:RO:QR:AO:QA:GL	0	0	0	0	0	0	0	0	0	0	0	0	0	0	0	0	0	0	0	0	0	0	0	0	0	0
2352116|missense_variant|AEG73_RS12310|MODERATE|SNP	2352116	.	T	A	2445.62	.	QR=0;RO=0;ANN=A	missense_variant	MODERATE	AEG73_RS12310	GENE_AEG73_RS12310	transcript	TRANSCRIPT_AEG73_RS12310	protein_coding	2023-01-01	c.3658A>T	p.Ile1220Phe	3658/3729	3658/3729	1220/1242		,A	GT:DP:RO:QR:AO:QA:GL	0	0	0	0	0	0	0	0	0	0	0	0	0	0	0	0	0	0	0	0	0	0	0	0	0	0
2369697|intragenic_variant|AEG73_RS00465|MODIFIER|SNP	2369697	.	C	T	6507.41	.	QR=0;RO=0;ANN=T	intragenic_variant	MODIFIER	AEG73_RS00465	null	gene_variant	null			n.2369697C>T						,T	GT:DP:RO:QR:AO:QA:GL	0	0	0	0	0	0	0	0	0	0	0	0	0	0	0	0	0	0	0	0	0	0	0	0	0	0
2371728|missense_variant|AEG73_RS12395|MODERATE|SNP	2371728	.	C	T	2180.45	.	QR=0;RO=0;ANN=T	missense_variant	MODERATE	AEG73_RS12395	GENE_AEG73_RS12395	transcript	TRANSCRIPT_AEG73_RS12395	protein_coding	2023-01-01	c.140C>T	p.Ser47Leu	140/2529	140/2529	47/842		,T	GT:DP:RO:QR:AO:QA:GL	0	0	0	0	0	0	0	0	0	0	0	0	0	0	0	0	0	0	0	0	0	0	0	0	0	0
2377274|frameshift_variant|AEG73_RS12405|HIGH|ins1	2377274	.	T	TA	3600.52	.	QR=0;RO=0;ANN=TA	frameshift_variant	HIGH	AEG73_RS12405	GENE_AEG73_RS12405	transcript	TRANSCRIPT_AEG73_RS12405	protein_coding	2023-01-01	c.269dupT	p.Pro91fs	269/1182	269/1182	90/393		,TA	GT:DP:RO:QR:AO:QA:GL	0	0	0	0	0	0	1	0	0	0	0	0	0	0	0	0	0	0	0	0	0	0	0	0	0	0
2381673|synonymous_variant|AEG73_RS12445|LOW|SNP	2381673	.	T	C	4766.08	.	QR=0;RO=0;ANN=C	synonymous_variant	LOW	AEG73_RS12445	GENE_AEG73_RS12445	transcript	TRANSCRIPT_AEG73_RS12445	protein_coding	2023-01-01	c.417A>G	p.Lys139Lys	417/489	417/489	139/162		,C	GT:DP:RO:QR:AO:QA:GL	0	0	0	0	0	0	0	0	0	0	0	0	0	0	0	0	0	0	0	0	0	0	0	0	0	0
2384833|frameshift_variant|AEG73_RS12460|HIGH|del40	2384833	.	AATTAGTACAGCTCCATTAGCACAGGTGGTAGTCAGACACT	A	308.836	.	QR=0;RO=0;ANN=A	frameshift_variant	HIGH	AEG73_RS12460	GENE_AEG73_RS12460	transcript	TRANSCRIPT_AEG73_RS12460	protein_coding	2023-01-01	c.240_279delTAGTACAGCTCCATTAGCACAGGTGGTAGTCAGACACTAT	p.Ile80fs	240/1557	240/1557	80/518		INFO_REALIGN_3_PRIME,A	GT:DP:RO:QR:AO:QA:GL	0	0	0	0	0	0	0	0	0	0	0	0	0	0	0	0	0	0	0	0	0	0	0	0	0	0
2388673|intragenic_variant|AEG73_RS00465|MODIFIER|SNP	2388673	.	A	G	1088.33	.	QR=0;RO=0;ANN=G	intragenic_variant	MODIFIER	AEG73_RS00465	null	gene_variant	null			n.2388673A>G						,G	GT:DP:RO:QR:AO:QA:GL	0	0	0	0	0	0	0	0	0	0	0	0	0	0	0	0	0	0	0	0	0	0	0	0	0	0
2392281|missense_variant|AEG73_RS12490|MODERATE|SNP	2392281	.	A	G	891.195	.	QR=0;RO=0;ANN=G	missense_variant	MODERATE	AEG73_RS12490	GENE_AEG73_RS12490	transcript	TRANSCRIPT_AEG73_RS12490	protein_coding	2023-01-01	c.145A>G	p.Thr49Ala	145/534	145/534	49/177		,G	GT:DP:RO:QR:AO:QA:GL	0	0	0	0	0	0	0	0	0	0	0	0	0	0	0	0	0	0	0	0	0	0	0	0	0	0
2399976|synonymous_variant|AEG73_RS12540|LOW|SNP	2399976	.	C	T	7242.56	.	QR=0;RO=0;ANN=T	synonymous_variant	LOW	AEG73_RS12540	GENE_AEG73_RS12540	transcript	TRANSCRIPT_AEG73_RS12540	protein_coding	2023-01-01	c.462G>A	p.Gln154Gln	462/948	462/948	154/315		,T	GT:DP:RO:QR:AO:QA:GL	0	0	0	0	0	0	0	0	0	0	0	0	0	0	0	0	0	0	0	0	0	0	0	0	0	0
2403905|disruptive_inframe_insertion|AEG73_RS12560|MODERATE|ins15	2403905	.	G	GGCGTGCTCGAAGGAA	2908.21	.	QR=0;RO=0;ANN=GGCGTGCTCGAAGGAA	disruptive_inframe_insertion	MODERATE	AEG73_RS12560	GENE_AEG73_RS12560	transcript	TRANSCRIPT_AEG73_RS12560	protein_coding	2023-01-01	c.398_412dupGCGTGCTCGAAGGAA	p.Gly137_Lys138insSerValLeuGluGly	413/873	413/873	138/290		INFO_REALIGN_3_PRIME,GGCGTGCTCGAAGGAA	GT:DP:RO:QR:AO:QA:GL	0	0	0	0	0	0	0	0	0	0	0	0	0	0	0	0	0	0	0	0	0	0	0	0	0	0
2403940|synonymous_variant|AEG73_RS12560|LOW|SNP	2403940	.	T	C	3619	.	QR=0;RO=0;ANN=C	synonymous_variant	LOW	AEG73_RS12560	GENE_AEG73_RS12560	transcript	TRANSCRIPT_AEG73_RS12560	protein_coding	2023-01-01	c.432T>C	p.Ile144Ile	432/873	432/873	144/290		,C	GT:DP:RO:QR:AO:QA:GL	0	0	0	0	0	0	0	0	0	0	0	0	0	0	0	0	0	0	0	0	0	0	0	0	0	0
2406156|missense_variant|AEG73_RS12570|MODERATE|SNP	2406156	.	A	C	1145.23	.	QR=34;RO=1;ANN=C	missense_variant	MODERATE	AEG73_RS12570	GENE_AEG73_RS12570	transcript	TRANSCRIPT_AEG73_RS12570	protein_coding	2023-01-01	c.244T>G	p.Leu82Val	244/666	244/666	82/221		,C	GT:DP:RO:QR:AO:QA:GL	0	0	0	0	0	0	0	0	0	0	0	0	0	0	0	0	0	0	0	0	0	0	0	0	0	0
2406624|intragenic_variant|AEG73_RS00465|MODIFIER|del11	2406624	.	CTGACAAAATTA	C	1178.82	.	QR=0;RO=0;ANN=C	intragenic_variant	MODIFIER	AEG73_RS00465	null	gene_variant	null			n.2406625_2406635delTGACAAAATTA						,C	GT:DP:RO:QR:AO:QA:GL	0	0	0	0	0	0	0	0	0	0	0	0	0	0	0	0	0	0	0	0	0	0	0	0	0	0
2407011|synonymous_variant|AEG73_RS12575|LOW|SNP	2407011	.	C	T	4863.78	.	QR=0;RO=0;ANN=T	synonymous_variant	LOW	AEG73_RS12575	GENE_AEG73_RS12575	transcript	TRANSCRIPT_AEG73_RS12575	protein_coding	2023-01-01	c.354C>T	p.Asp118Asp	354/435	354/435	118/144		,T	GT:DP:RO:QR:AO:QA:GL	0	0	0	0	0	0	0	0	0	0	0	0	0	0	0	0	0	0	0	0	0	0	0	0	0	0
2407370|missense_variant|AEG73_RS12580|MODERATE|SNP	2407370	.	G	A	5190.91	.	QR=36;RO=1;ANN=A	missense_variant	MODERATE	AEG73_RS12580	GENE_AEG73_RS12580	transcript	TRANSCRIPT_AEG73_RS12580	protein_coding	2023-01-01	c.310G>A	p.Glu104Lys	310/435	310/435	104/144		,A	GT:DP:RO:QR:AO:QA:GL	0	0	0	0	0	0	0	0	0	0	0	0	0	0	0	0	0	0	0	0	0	0	0	0	0	0
2411822|frameshift_variant|AEG73_RS12610|HIGH|del10	2411822	.	GCAGAAGATAC	G	2121.27	.	QR=0;RO=0;ANN=G	frameshift_variant	HIGH	AEG73_RS12610	GENE_AEG73_RS12610	transcript	TRANSCRIPT_AEG73_RS12610	protein_coding	2023-01-01	c.158_167delCAGAAGATAC	p.Ala53fs	158/528	158/528	53/175		,G	GT:DP:RO:QR:AO:QA:GL	0	0	0	0	0	0	0	0	0	0	0	0	0	0	0	0	0	0	0	0	0	0	0	0	0	0
2418093|synonymous_variant|AEG73_RS12645|LOW|SNP	2418093	.	A	C	2026.91	.	QR=0;RO=0;ANN=C	synonymous_variant	LOW	AEG73_RS12645	GENE_AEG73_RS12645	transcript	TRANSCRIPT_AEG73_RS12645	protein_coding	2023-01-01	c.408T>G	p.Gly136Gly	408/1467	408/1467	136/488		,C	GT:DP:RO:QR:AO:QA:GL	0	0	0	0	0	0	0	0	0	0	0	0	0	0	0	0	0	0	0	0	0	0	0	0	0	0
2422736|intragenic_variant|AEG73_RS00465|MODIFIER|ins1	2422736	.	C	CT	8163.35	.	QR=0;RO=0;ANN=CT	intragenic_variant	MODIFIER	AEG73_RS00465	null	gene_variant	null			n.2422736_2422737insT						,CT	GT:DP:RO:QR:AO:QA:GL	0	0	0	0	0	0	0	1	1	0	0	0	0	1	0	0	0	0	0	0	1	0	0	0	0	0
2423922|conservative_inframe_insertion|AEG73_RS12680|MODERATE|ins21	2423922	.	T	TTTTACGGGAGTCCGTGGAGAG	619.374	.	QR=31;RO=1;ANN=TTTTACGGGAGTCCGTGGAGAG	conservative_inframe_insertion	MODERATE	AEG73_RS12680	GENE_AEG73_RS12680	transcript	TRANSCRIPT_AEG73_RS12680	protein_coding	2023-01-01	c.511_531dupCTCTCCACGGACTCCCGTAAA	p.Lys177_Lys178insLeuSerThrAspSerArgLys	531/711	531/711	177/236		,TTTTACGGGAGTCCGTGGAGAG	GT:DP:RO:QR:AO:QA:GL	0	0	0	0	0	0	0	0	0	0	0	0	0	0	0	0	0	0	0	0	0	0	0	0	0	0
2427872|synonymous_variant|AEG73_RS12695|LOW|SNP	2427872	.	C	T	787.179	.	QR=0;RO=0;ANN=T	synonymous_variant	LOW	AEG73_RS12695	GENE_AEG73_RS12695	transcript	TRANSCRIPT_AEG73_RS12695	protein_coding	2023-01-01	c.310C>T	p.Leu104Leu	310/2436	310/2436	104/811		,T	GT:DP:RO:QR:AO:QA:GL	0	0	0	0	0	0	0	0	0	0	0	0	0	0	0	0	0	0	0	0	0	0	0	0	0	0
2431501|intragenic_variant|AEG73_RS00465|MODIFIER|SNP	2431501	.	T	C	9014.46	.	QR=0;RO=0;ANN=C	intragenic_variant	MODIFIER	AEG73_RS00465	null	gene_variant	null			n.2431501T>C						,C	GT:DP:RO:QR:AO:QA:GL	0	0	0	0	0	0	0	1	1	0	0	0	0	1	0	0	0	0	0	0	1	0	0	0	0	0
2441188|missense_variant|AEG73_RS12760|MODERATE|SNP	2441188	.	T	C	2331.75	.	QR=0;RO=0;ANN=C	missense_variant	MODERATE	AEG73_RS12760	GENE_AEG73_RS12760	transcript	TRANSCRIPT_AEG73_RS12760	protein_coding	2023-01-01	c.730T>C	p.Phe244Leu	730/1254	730/1254	244/417		,C	GT:DP:RO:QR:AO:QA:GL	0	0	0	0	0	0	0	0	0	0	0	0	0	0	0	0	0	0	0	0	0	0	0	0	0	0
2442528|intragenic_variant|AEG73_RS00465|MODIFIER|SNP	2442528	.	C	T	9825.31	.	QR=0;RO=0;ANN=T	intragenic_variant	MODIFIER	AEG73_RS00465	null	gene_variant	null			n.2442528C>T						,T	GT:DP:RO:QR:AO:QA:GL	0	0	0	0	0	0	0	0	0	0	0	0	0	0	0	0	0	0	0	0	0	0	0	0	0	0
2458401|intragenic_variant|AEG73_RS00465|MODIFIER|SNP	2458401	.	T	C	1678.77	.	QR=0;RO=0;ANN=C	intragenic_variant	MODIFIER	AEG73_RS00465	null	gene_variant	null			n.2458401T>C						,C	GT:DP:RO:QR:AO:QA:GL	0	0	0	0	0	0	0	0	0	0	0	0	0	0	0	0	0	0	0	0	0	0	0	0	0	0
2466260|missense_variant|AEG73_RS12945|MODERATE|SNP	2466260	.	G	A	1294.31	.	QR=0;RO=0;ANN=A	missense_variant	MODERATE	AEG73_RS12945	GENE_AEG73_RS12945	transcript	TRANSCRIPT_AEG73_RS12945	protein_coding	2023-01-01	c.622G>A	p.Gly208Ser	622/822	622/822	208/273		,A	GT:DP:RO:QR:AO:QA:GL	0	0	0	0	0	0	0	0	0	0	0	0	0	0	0	0	0	0	0	0	0	0	0	0	0	0
2467872|missense_variant|AEG73_RS12955|MODERATE|SNP	2467872	.	T	C	5270.63	.	QR=36;RO=1;ANN=C	missense_variant	MODERATE	AEG73_RS12955	GENE_AEG73_RS12955	transcript	TRANSCRIPT_AEG73_RS12955	protein_coding	2023-01-01	c.737T>C	p.Val246Ala	737/1116	737/1116	246/371		,C	GT:DP:RO:QR:AO:QA:GL	0	0	0	0	0	0	0	0	0	0	0	0	0	0	0	0	0	0	0	0	0	0	0	0	0	0
2468844|synonymous_variant|AEG73_RS12960|LOW|SNP	2468844	.	A	G	5932.42	.	QR=0;RO=0;ANN=G	synonymous_variant	LOW	AEG73_RS12960	GENE_AEG73_RS12960	transcript	TRANSCRIPT_AEG73_RS12960	protein_coding	2023-01-01	c.579A>G	p.Ala193Ala	579/954	579/954	193/317		,G	GT:DP:RO:QR:AO:QA:GL	1	1	1	1	0	0	0	0	0	0	0	0	0	0	0	0	0	0	0	0	0	0	0	0	0	0
2469037|missense_variant|AEG73_RS12960|MODERATE|SNP	2469037	.	G	A	2385.14	.	QR=0;RO=0;ANN=A	missense_variant	MODERATE	AEG73_RS12960	GENE_AEG73_RS12960	transcript	TRANSCRIPT_AEG73_RS12960	protein_coding	2023-01-01	c.772G>A	p.Ala258Thr	772/954	772/954	258/317		,A	GT:DP:RO:QR:AO:QA:GL	0	0	0	0	0	0	0	0	0	0	0	0	0	0	0	0	0	0	0	0	0	0	0	0	0	0
2469220|intragenic_variant|AEG73_RS00465|MODIFIER|SNP	2469220	.	G	A	4907.76	.	QR=0;RO=0;ANN=A	intragenic_variant	MODIFIER	AEG73_RS00465	null	gene_variant	null			n.2469220G>A						,A	GT:DP:RO:QR:AO:QA:GL	0	0	0	0	0	0	0	0	0	0	0	0	0	0	0	0	0	1	0	0	0	0	0	0	0	0
2470973|disruptive_inframe_insertion|AEG73_RS12985|MODERATE|ins15	2470973	.	T	TCGATCCGTCTGTGCA	3239.52	.	QR=0;RO=0;ANN=TCGATCCGTCTGTGCA	disruptive_inframe_insertion	MODERATE	AEG73_RS12985	GENE_AEG73_RS12985	transcript	TRANSCRIPT_AEG73_RS12985	protein_coding	2023-01-01	c.255_269dupCGATCCGTCTGTGCA	p.His90_Lys91insAspProSerValHis	270/1428	270/1428	90/475		INFO_REALIGN_3_PRIME,TCGATCCGTCTGTGCA	GT:DP:RO:QR:AO:QA:GL	0	0	0	0	0	0	0	1	1	0	0	0	0	1	0	0	0	0	0	0	1	0	0	0	0	0
2481366|synonymous_variant|AEG73_RS13050|LOW|SNP	2481366	.	GGCG	TGCA	3748.17	.	QR=0;RO=0;ANN=TGCA	synonymous_variant	LOW	AEG73_RS13050	GENE_AEG73_RS13050	transcript	TRANSCRIPT_AEG73_RS13050	protein_coding	2023-01-01	c.507_510delGGCGinsTGCA	p.171	507/1026	507/1026	169/341		,TGCA	GT:DP:RO:QR:AO:QA:GL	0	0	0	0	0	0	0	0	0	0	0	0	0	0	0	0	0	0	0	0	0	0	0	0	0	0
2481384|synonymous_variant|AEG73_RS13050|LOW|SNP	2481384	.	GCCC	ACCT	2255.94	.	QR=0;RO=0;ANN=ACCT	synonymous_variant	LOW	AEG73_RS13050	GENE_AEG73_RS13050	transcript	TRANSCRIPT_AEG73_RS13050	protein_coding	2023-01-01	c.525_528delGCCCinsACCT	p.177	525/1026	525/1026	175/341		,ACCT	GT:DP:RO:QR:AO:QA:GL	0	0	0	0	0	0	0	0	0	0	0	0	0	0	0	0	0	0	0	0	0	0	0	0	0	0
2481982|synonymous_variant|AEG73_RS13055|LOW|SNP	2481982	.	C	A	3925.33	.	QR=27;RO=1;ANN=A	synonymous_variant	LOW	AEG73_RS13055	GENE_AEG73_RS13055	transcript	TRANSCRIPT_AEG73_RS13055	protein_coding	2023-01-01	c.87C>A	p.Gly29Gly	87/477	87/477	29/158		,A	GT:DP:RO:QR:AO:QA:GL	0	0	0	0	0	0	0	0	0	0	0	0	0	0	0	0	0	0	0	0	0	0	0	0	0	0
2482031|missense_variant|AEG73_RS13055|MODERATE|SNP	2482031	.	G	A	3898.85	.	QR=0;RO=0;ANN=A	missense_variant	MODERATE	AEG73_RS13055	GENE_AEG73_RS13055	transcript	TRANSCRIPT_AEG73_RS13055	protein_coding	2023-01-01	c.136G>A	p.Ala46Thr	136/477	136/477	46/158		,A	GT:DP:RO:QR:AO:QA:GL	0	0	0	0	0	0	0	0	0	0	0	0	0	0	0	0	0	0	0	0	0	0	0	0	0	0
2482081|synonymous_variant|AEG73_RS13055|LOW|SNP	2482081	.	T	C	4090.54	.	QR=0;RO=0;ANN=C	synonymous_variant	LOW	AEG73_RS13055	GENE_AEG73_RS13055	transcript	TRANSCRIPT_AEG73_RS13055	protein_coding	2023-01-01	c.186T>C	p.Asp62Asp	186/477	186/477	62/158		,C	GT:DP:RO:QR:AO:QA:GL	0	0	0	0	0	0	0	0	0	0	0	0	0	0	0	0	0	0	0	0	0	0	0	0	0	0
2482336|synonymous_variant|AEG73_RS13055|LOW|SNP	2482336	.	C	T	1535.32	.	QR=0;RO=0;ANN=T	synonymous_variant	LOW	AEG73_RS13055	GENE_AEG73_RS13055	transcript	TRANSCRIPT_AEG73_RS13055	protein_coding	2023-01-01	c.441C>T	p.Arg147Arg	441/477	441/477	147/158		,T	GT:DP:RO:QR:AO:QA:GL	0	0	0	0	0	0	0	0	0	0	0	0	0	0	0	0	0	0	0	0	0	0	0	0	0	0
2483848|missense_variant|AEG73_RS13070|MODERATE|SNP	2483848	.	C	T	2131.37	.	QR=0;RO=0;ANN=T	missense_variant	MODERATE	AEG73_RS13070	GENE_AEG73_RS13070	transcript	TRANSCRIPT_AEG73_RS13070	protein_coding	2023-01-01	c.136G>A	p.Ala46Thr	136/474	136/474	46/157		,T	GT:DP:RO:QR:AO:QA:GL	0	0	0	0	0	0	0	0	0	0	0	0	0	0	0	0	0	0	0	0	0	0	0	0	0	0
2483867|missense_variant|AEG73_RS13070|MODERATE|SNP	2483867	.	A	T	229.869	.	QR=0;RO=0;ANN=T	missense_variant	MODERATE	AEG73_RS13070	GENE_AEG73_RS13070	transcript	TRANSCRIPT_AEG73_RS13070	protein_coding	2023-01-01	c.117T>A	p.Asn39Lys	117/474	117/474	39/157		,T	GT:DP:RO:QR:AO:QA:GL	0	0	0	0	0	0	0	0	0	0	0	0	0	0	0	0	0	0	0	0	0	0	0	0	0	0
2483951|synonymous_variant|AEG73_RS13070|LOW|SNP	2483951	.	C	T	3453.96	.	QR=36;RO=1;ANN=T	synonymous_variant	LOW	AEG73_RS13070	GENE_AEG73_RS13070	transcript	TRANSCRIPT_AEG73_RS13070	protein_coding	2023-01-01	c.33G>A	p.Val11Val	33/474	33/474	11/157		,T	GT:DP:RO:QR:AO:QA:GL	0	0	0	0	0	0	0	0	0	0	0	0	0	0	0	0	0	0	0	0	0	0	0	0	0	0
2484439|missense_variant|AEG73_RS13075|MODERATE|SNP	2484439	.	G	A	4426.11	.	QR=0;RO=0;ANN=A	missense_variant	MODERATE	AEG73_RS13075	GENE_AEG73_RS13075	transcript	TRANSCRIPT_AEG73_RS13075	protein_coding	2023-01-01	c.385G>A	p.Ala129Thr	385/573	385/573	129/190		,A	GT:DP:RO:QR:AO:QA:GL	0	0	0	0	0	0	0	0	0	0	0	0	0	0	0	0	0	0	0	1	0	0	0	0	0	0
2489411|frameshift_variant|AEG73_RS13105|HIGH|del4	2489411	.	GCCGC	G	4933.15	.	QR=0;RO=0;ANN=G	frameshift_variant	HIGH	AEG73_RS13105	GENE_AEG73_RS13105	transcript	TRANSCRIPT_AEG73_RS13105	protein_coding	2023-01-01	c.90_93delCCCG	p.Pro31fs	90/1707	90/1707	30/568		INFO_REALIGN_3_PRIME,G	GT:DP:RO:QR:AO:QA:GL	0	0	0	0	0	0	0	0	0	0	0	0	0	0	0	0	0	0	0	0	0	0	0	0	0	0
2492991|synonymous_variant|AEG73_RS13115|LOW|SNP	2492991	.	C	T	7582.4	.	QR=37;RO=1;ANN=T	synonymous_variant	LOW	AEG73_RS13115	GENE_AEG73_RS13115	transcript	TRANSCRIPT_AEG73_RS13115	protein_coding	2023-01-01	c.468C>T	p.Tyr156Tyr	468/930	468/930	156/309		,T	GT:DP:RO:QR:AO:QA:GL	0	0	0	0	0	0	0	0	0	0	0	0	0	0	0	0	0	0	0	0	0	0	0	0	0	0
2493725|missense_variant|AEG73_RS13120|MODERATE|SNP	2493725	.	C	T	3780.93	.	QR=0;RO=0;ANN=T	missense_variant	MODERATE	AEG73_RS13120	GENE_AEG73_RS13120	transcript	TRANSCRIPT_AEG73_RS13120	protein_coding	2023-01-01	c.1129G>A	p.Ala377Thr	1129/1404	1129/1404	377/467		,T	GT:DP:RO:QR:AO:QA:GL	0	0	0	0	0	0	0	0	0	0	0	0	0	0	0	0	0	0	0	0	0	0	0	0	0	0
2501657|frameshift_variant|AEG73_RS13155|HIGH|ins1	2501657	.	T	TC	6977.56	.	QR=0;RO=0;ANN=TC	frameshift_variant	HIGH	AEG73_RS13155	GENE_AEG73_RS13155	transcript	TRANSCRIPT_AEG73_RS13155	protein_coding	2023-01-01	c.892dupG	p.Asp298fs	892/1116	892/1116	298/371		,TC	GT:DP:RO:QR:AO:QA:GL	0	0	0	0	0	0	0	0	0	0	0	0	0	0	0	0	0	0	0	0	0	0	0	0	0	0
2509448|synonymous_variant|AEG73_RS13200|LOW|SNP	2509448	.	T	G	1650.39	.	QR=0;RO=0;ANN=G	synonymous_variant	LOW	AEG73_RS13200	GENE_AEG73_RS13200	transcript	TRANSCRIPT_AEG73_RS13200	protein_coding	2023-01-01	c.663T>G	p.Ala221Ala	663/693	663/693	221/230		,G	GT:DP:RO:QR:AO:QA:GL	0	0	0	0	0	0	0	0	0	0	0	0	0	0	0	0	0	0	0	0	0	0	0	0	0	0
2510631|intragenic_variant|AEG73_RS00465|MODIFIER|ins3	2510631	.	C	CAAT	3440.78	.	QR=0;RO=0;ANN=CAAT	intragenic_variant	MODIFIER	AEG73_RS00465	null	gene_variant	null			n.2510631_2510632insAAT						,CAAT	GT:DP:RO:QR:AO:QA:GL	0	0	0	0	0	0	0	0	0	0	0	0	0	0	0	0	0	0	0	0	0	0	0	0	0	0
2512264|intragenic_variant|AEG73_RS00465|MODIFIER|del1	2512264	.	CT	C	8042.17	.	QR=0;RO=0;ANN=C	intragenic_variant	MODIFIER	AEG73_RS00465	null	gene_variant	null			n.2512265delT						,C	GT:DP:RO:QR:AO:QA:GL	0	0	0	0	0	0	0	1	1	0	0	0	0	1	0	0	0	0	0	0	1	0	0	0	0	0
2512264|intragenic_variant|AEG73_RS00465|MODIFIER|ins1	2512264	.	C	CT	3208.09	.	QR=367;RO=11;ANN=CT	intragenic_variant	MODIFIER	AEG73_RS00465	null	gene_variant	null			n.2512264_2512265insT						,CT	GT:DP:RO:QR:AO:QA:GL	0	0	0	0	0	0	0	0	0	0	0	0	0	0	0	0	0	0	0	0	0	0	0	0	0	0
2512668|missense_variant|AEG73_RS13215|MODERATE|SNP	2512668	.	C	T	2312.64	.	QR=0;RO=0;ANN=T	missense_variant	MODERATE	AEG73_RS13215	GENE_AEG73_RS13215	transcript	TRANSCRIPT_AEG73_RS13215	protein_coding	2023-01-01	c.344C>T	p.Pro115Leu	344/606	344/606	115/201		,T	GT:DP:RO:QR:AO:QA:GL	0	0	0	0	0	0	0	0	0	0	0	0	0	0	0	0	0	0	0	0	0	0	0	0	0	0
2514558|synonymous_variant|AEG73_RS13225|LOW|SNP	2514558	.	G	A	8413.47	.	QR=0;RO=0;ANN=A	synonymous_variant	LOW	AEG73_RS13225	GENE_AEG73_RS13225	transcript	TRANSCRIPT_AEG73_RS13225	protein_coding	2023-01-01	c.396C>T	p.Ser132Ser	396/1275	396/1275	132/424		,A	GT:DP:RO:QR:AO:QA:GL	0	0	0	0	0	0	0	0	0	0	0	0	0	0	0	0	0	0	0	0	0	0	0	0	0	0
2515500|synonymous_variant|AEG73_RS13230|LOW|SNP	2515500	.	C	T	3209.12	.	QR=0;RO=0;ANN=T	synonymous_variant	LOW	AEG73_RS13230	GENE_AEG73_RS13230	transcript	TRANSCRIPT_AEG73_RS13230	protein_coding	2023-01-01	c.237G>A	p.Leu79Leu	237/657	237/657	79/218		,T	GT:DP:RO:QR:AO:QA:GL	0	0	0	0	0	0	0	0	0	0	0	0	0	0	0	0	0	0	0	0	0	0	0	0	0	0
2516765|missense_variant|AEG73_RS13240|MODERATE|SNP	2516765	.	G	T	6348.23	.	QR=0;RO=0;ANN=T	missense_variant	MODERATE	AEG73_RS13240	GENE_AEG73_RS13240	transcript	TRANSCRIPT_AEG73_RS13240	protein_coding	2023-01-01	c.569C>A	p.Pro190Gln	569/1122	569/1122	190/373		,T	GT:DP:RO:QR:AO:QA:GL	0	0	0	0	0	0	0	0	0	0	0	0	0	0	0	0	0	0	0	0	0	0	0	0	0	0
2519108|synonymous_variant|AEG73_RS13260|LOW|SNP	2519108	.	T	A	5208.27	.	QR=0;RO=0;ANN=A	synonymous_variant	LOW	AEG73_RS13260	GENE_AEG73_RS13260	transcript	TRANSCRIPT_AEG73_RS13260	protein_coding	2023-01-01	c.150T>A	p.Gly50Gly	150/897	150/897	50/298		,A	GT:DP:RO:QR:AO:QA:GL	0	0	0	0	0	0	0	0	0	0	0	0	0	0	0	0	0	0	0	0	0	0	0	0	0	0
2527678|synonymous_variant|AEG73_RS13315|LOW|SNP	2527678	.	A	G	4666.16	.	QR=0;RO=0;ANN=G	synonymous_variant	LOW	AEG73_RS13315	GENE_AEG73_RS13315	transcript	TRANSCRIPT_AEG73_RS13315	protein_coding	2023-01-01	c.213A>G	p.Lys71Lys	213/855	213/855	71/284		,G	GT:DP:RO:QR:AO:QA:GL	0	0	0	0	0	0	0	0	0	0	0	0	0	0	0	0	0	0	0	0	0	0	0	0	0	0
2533491|synonymous_variant|AEG73_RS13350|LOW|SNP	2533491	.	C	T	1367.78	.	QR=0;RO=0;ANN=T	synonymous_variant	LOW	AEG73_RS13350	GENE_AEG73_RS13350	transcript	TRANSCRIPT_AEG73_RS13350	protein_coding	2023-01-01	c.435C>T	p.Ala145Ala	435/1149	435/1149	145/382		,T	GT:DP:RO:QR:AO:QA:GL	0	0	0	0	0	0	0	0	0	0	0	0	0	0	0	0	0	0	0	0	0	0	0	0	0	0
2541633|synonymous_variant|AEG73_RS13410|LOW|SNP	2541633	.	G	A	2885.06	.	QR=0;RO=0;ANN=A	synonymous_variant	LOW	AEG73_RS13410	GENE_AEG73_RS13410	transcript	TRANSCRIPT_AEG73_RS13410	protein_coding	2023-01-01	c.1117C>T	p.Leu373Leu	1117/1302	1117/1302	373/433		,A	GT:DP:RO:QR:AO:QA:GL	0	0	0	0	0	0	0	0	0	0	0	0	0	0	0	0	0	0	0	0	0	0	0	0	0	0
2543669|synonymous_variant|AEG73_RS13415|LOW|SNP	2543669	.	G	A	3343.03	.	QR=0;RO=0;ANN=A	synonymous_variant	LOW	AEG73_RS13415	GENE_AEG73_RS13415	transcript	TRANSCRIPT_AEG73_RS13415	protein_coding	2023-01-01	c.1116C>T	p.Ala372Ala	1116/2046	1116/2046	372/681		,A	GT:DP:RO:QR:AO:QA:GL	0	0	0	0	0	0	0	0	0	0	0	0	0	0	0	0	0	0	0	0	0	0	0	0	0	0
2548597|synonymous_variant|AEG73_RS13450|LOW|SNP	2548597	.	T	C	1795.9	.	QR=0;RO=0;ANN=C	synonymous_variant	LOW	AEG73_RS13450	GENE_AEG73_RS13450	transcript	TRANSCRIPT_AEG73_RS13450	protein_coding	2023-01-01	c.114A>G	p.Leu38Leu	114/291	114/291	38/96		,C	GT:DP:RO:QR:AO:QA:GL	0	0	0	0	0	0	0	0	0	0	0	0	0	0	0	0	0	0	0	0	0	0	0	0	0	0
2557027|synonymous_variant|AEG73_RS13520|LOW|SNP	2557027	.	C	T	4772.61	.	QR=0;RO=0;ANN=T	synonymous_variant	LOW	AEG73_RS13520	GENE_AEG73_RS13520	transcript	TRANSCRIPT_AEG73_RS13520	protein_coding	2023-01-01	c.951G>A	p.Thr317Thr	951/1494	951/1494	317/497		,T	GT:DP:RO:QR:AO:QA:GL	0	0	0	0	0	0	0	0	0	0	0	0	0	0	0	0	0	0	0	0	0	0	0	0	0	0
2557704|missense_variant|AEG73_RS13520|MODERATE|SNP	2557704	.	C	T	2923.31	.	QR=0;RO=0;ANN=T	missense_variant	MODERATE	AEG73_RS13520	GENE_AEG73_RS13520	transcript	TRANSCRIPT_AEG73_RS13520	protein_coding	2023-01-01	c.274G>A	p.Gly92Ser	274/1494	274/1494	92/497		,T	GT:DP:RO:QR:AO:QA:GL	0	0	0	0	0	0	0	0	0	0	0	0	0	0	0	0	0	0	0	0	0	0	0	0	0	0
2560592|synonymous_variant|AEG73_RS13530|LOW|SNP	2560592	.	C	T	2184.49	.	QR=0;RO=0;ANN=T	synonymous_variant	LOW	AEG73_RS13530	GENE_AEG73_RS13530	transcript	TRANSCRIPT_AEG73_RS13530	protein_coding	2023-01-01	c.1812C>T	p.Thr604Thr	1812/2763	1812/2763	604/920		,T	GT:DP:RO:QR:AO:QA:GL	0	0	0	0	0	0	0	0	0	0	0	0	0	0	0	0	0	0	0	0	0	0	0	0	0	0
2565346|stop_gained|AEG73_RS13560|HIGH|SNP	2565346	.	G	A	2410.12	.	QR=0;RO=0;ANN=A	stop_gained	HIGH	AEG73_RS13560	GENE_AEG73_RS13560	transcript	TRANSCRIPT_AEG73_RS13560	protein_coding	2023-01-01	c.1684C>T	p.Gln562*	1684/1779	1684/1779	562/592		,A	GT:DP:RO:QR:AO:QA:GL	0	0	0	0	0	0	0	0	0	0	0	0	0	0	0	0	0	0	0	0	0	0	0	0	0	0
2573532|missense_variant|AEG73_RS13580|MODERATE|SNP	2573532	.	A	G	8298.22	.	QR=0;RO=0;ANN=G	missense_variant	MODERATE	AEG73_RS13580	GENE_AEG73_RS13580	transcript	TRANSCRIPT_AEG73_RS13580	protein_coding	2023-01-01	c.1187A>G	p.Tyr396Cys	1187/1219	1187/1219	396/405		WARNING_TRANSCRIPT_MULTIPLE_STOP_CODONS,G	GT:DP:RO:QR:AO:QA:GL	0	0	0	0	0	0	0	0	0	0	0	0	0	0	0	0	0	0	0	0	0	0	0	0	0	0
2574323|intragenic_variant|AEG73_RS00465|MODIFIER|SNP	2574323	.	G	A	3069.4	.	QR=0;RO=0;ANN=A	intragenic_variant	MODIFIER	AEG73_RS00465	null	gene_variant	null			n.2574323G>A						,A	GT:DP:RO:QR:AO:QA:GL	0	0	0	0	0	0	0	0	0	0	0	0	0	0	0	0	0	0	0	0	0	0	0	0	0	0
2576845|missense_variant|AEG73_RS13605|MODERATE|SNP	2576845	.	G	A	3503.46	.	QR=0;RO=0;ANN=A	missense_variant	MODERATE	AEG73_RS13605	GENE_AEG73_RS13605	transcript	TRANSCRIPT_AEG73_RS13605	protein_coding	2023-01-01	c.19G>A	p.Val7Ile	19/1413	19/1413	7/470		,A	GT:DP:RO:QR:AO:QA:GL	0	0	0	0	0	0	0	0	0	0	0	0	0	0	0	0	0	0	0	0	0	0	0	0	0	0
2577592|missense_variant|AEG73_RS13605|MODERATE|SNP	2577592	.	G	A	1656.13	.	QR=0;RO=0;ANN=A	missense_variant	MODERATE	AEG73_RS13605	GENE_AEG73_RS13605	transcript	TRANSCRIPT_AEG73_RS13605	protein_coding	2023-01-01	c.766G>A	p.Val256Met	766/1413	766/1413	256/470		,A	GT:DP:RO:QR:AO:QA:GL	0	0	0	0	0	0	0	0	0	0	0	0	0	0	0	0	0	0	0	0	0	0	0	0	0	0
2577787|missense_variant|AEG73_RS13605|MODERATE|SNP	2577787	.	C	T	4524.69	.	QR=0;RO=0;ANN=T	missense_variant	MODERATE	AEG73_RS13605	GENE_AEG73_RS13605	transcript	TRANSCRIPT_AEG73_RS13605	protein_coding	2023-01-01	c.961C>T	p.Pro321Ser	961/1413	961/1413	321/470		,T	GT:DP:RO:QR:AO:QA:GL	0	0	0	0	0	0	0	0	0	0	0	0	0	0	0	0	0	0	0	0	0	0	0	0	0	0
2579089|missense_variant|AEG73_RS13615|MODERATE|SNP	2579089	.	T	A	3892.69	.	QR=0;RO=0;ANN=A	missense_variant	MODERATE	AEG73_RS13615	GENE_AEG73_RS13615	transcript	TRANSCRIPT_AEG73_RS13615	protein_coding	2023-01-01	c.221T>A	p.Val74Glu	221/240	221/240	74/79		,A	GT:DP:RO:QR:AO:QA:GL	0	0	0	0	0	0	0	0	0	0	0	0	0	0	0	0	0	1	0	0	0	0	0	0	0	0
2584798|synonymous_variant|AEG73_RS13645|LOW|SNP	2584798	.	A	G	2386.65	.	QR=0;RO=0;ANN=G	synonymous_variant	LOW	AEG73_RS13645	GENE_AEG73_RS13645	transcript	TRANSCRIPT_AEG73_RS13645	protein_coding	2023-01-01	c.675T>C	p.Phe225Phe	675/1488	675/1488	225/495		,G	GT:DP:RO:QR:AO:QA:GL	0	0	0	0	0	0	0	0	0	0	0	0	0	0	0	0	0	0	0	0	0	0	0	0	0	0
2586322|stop_gained|AEG73_RS13655|HIGH|SNP	2586322	.	G	A	6360.18	.	QR=0;RO=0;ANN=A	stop_gained	HIGH	AEG73_RS13655	GENE_AEG73_RS13655	transcript	TRANSCRIPT_AEG73_RS13655	protein_coding	2023-01-01	c.47G>A	p.Trp16*	47/1347	47/1347	16/448		,A	GT:DP:RO:QR:AO:QA:GL	0	0	0	0	0	0	0	0	0	0	0	0	0	0	0	0	0	0	0	0	0	0	0	0	0	0
2588781|synonymous_variant|AEG73_RS13670|LOW|SNP	2588781	.	T	C	2437.66	.	QR=0;RO=0;ANN=C	synonymous_variant	LOW	AEG73_RS13670	GENE_AEG73_RS13670	transcript	TRANSCRIPT_AEG73_RS13670	protein_coding	2023-01-01	c.2880A>G	p.Glu960Glu	2880/3057	2880/3057	960/1018		,C	GT:DP:RO:QR:AO:QA:GL	0	0	0	0	0	0	0	0	0	0	0	0	0	0	0	0	0	0	0	0	0	0	0	0	0	0
2599669|frameshift_variant|AEG73_RS13710|HIGH|del1	2599669	.	GA	G	4093.87	.	QR=0;RO=0;ANN=G	frameshift_variant	HIGH	AEG73_RS13710	GENE_AEG73_RS13710	transcript	TRANSCRIPT_AEG73_RS13710	protein_coding	2023-01-01	c.1161delT	p.Arg388fs	1161/1443	1161/1443	387/480		,G	GT:DP:RO:QR:AO:QA:GL	0	0	0	0	0	0	0	0	0	0	0	0	0	0	0	0	0	0	0	0	0	0	0	0	0	0
2606815|synonymous_variant|AEG73_RS13745|LOW|SNP	2606815	.	G	A	4651.76	.	QR=0;RO=0;ANN=A	synonymous_variant	LOW	AEG73_RS13745	GENE_AEG73_RS13745	transcript	TRANSCRIPT_AEG73_RS13745	protein_coding	2023-01-01	c.912C>T	p.Ile304Ile	912/2388	912/2388	304/795		,A	GT:DP:RO:QR:AO:QA:GL	0	0	0	0	0	0	0	0	0	0	0	0	0	0	0	0	0	0	0	0	0	0	0	0	0	0
2613183|missense_variant|AEG73_RS13785|MODERATE|SNP	2613183	.	G	A	685.949	.	QR=0;RO=0;ANN=A	missense_variant	MODERATE	AEG73_RS13785	GENE_AEG73_RS13785	transcript	TRANSCRIPT_AEG73_RS13785	protein_coding	2023-01-01	c.91G>A	p.Val31Ile	91/1224	91/1224	31/407		,A	GT:DP:RO:QR:AO:QA:GL	0	0	0	0	0	0	0	0	0	0	0	0	0	0	0	0	0	0	0	0	0	0	0	0	0	0
2614183|missense_variant|AEG73_RS13785|MODERATE|SNP	2614183	.	G	T	6331.23	.	QR=0;RO=0;ANN=T	missense_variant	MODERATE	AEG73_RS13785	GENE_AEG73_RS13785	transcript	TRANSCRIPT_AEG73_RS13785	protein_coding	2023-01-01	c.1091G>T	p.Gly364Val	1091/1224	1091/1224	364/407		,T	GT:DP:RO:QR:AO:QA:GL	0	0	0	0	0	0	0	0	0	0	0	0	0	0	0	0	0	0	0	0	0	0	0	0	0	0
2616667|stop_gained|AEG73_RS13805|HIGH|SNP	2616667	.	C	A	3510.22	.	QR=0;RO=0;ANN=A	stop_gained	HIGH	AEG73_RS13805	GENE_AEG73_RS13805	transcript	TRANSCRIPT_AEG73_RS13805	protein_coding	2023-01-01	c.341C>A	p.Ser114*	341/960	341/960	114/319		,A	GT:DP:RO:QR:AO:QA:GL	0	0	0	0	0	0	0	0	0	0	0	0	0	0	0	0	0	0	0	0	0	0	0	0	0	0
2621604|missense_variant|AEG73_RS13835|MODERATE|SNP	2621604	.	C	T	6341.09	.	QR=36;RO=1;ANN=T	missense_variant	MODERATE	AEG73_RS13835	GENE_AEG73_RS13835	transcript	TRANSCRIPT_AEG73_RS13835	protein_coding	2023-01-01	c.209C>T	p.Pro70Leu	209/669	209/669	70/222		,T	GT:DP:RO:QR:AO:QA:GL	0	0	0	0	0	0	0	0	0	0	0	0	0	0	0	0	0	0	0	0	0	0	0	0	0	0
2624267|synonymous_variant|AEG73_RS13845|LOW|SNP	2624267	.	C	T	4213.38	.	QR=14;RO=1;ANN=T	synonymous_variant	LOW	AEG73_RS13845	GENE_AEG73_RS13845	transcript	TRANSCRIPT_AEG73_RS13845	protein_coding	2023-01-01	c.1330C>T	p.Leu444Leu	1330/1392	1330/1392	444/463		,T	GT:DP:RO:QR:AO:QA:GL	0	0	0	0	0	0	0	0	0	0	0	0	0	0	0	0	0	0	0	0	0	0	0	0	0	0
2627024|missense_variant|AEG73_RS13855|MODERATE|SNP	2627024	.	G	A	3105.35	.	QR=0;RO=0;ANN=A	missense_variant	MODERATE	AEG73_RS13855	GENE_AEG73_RS13855	transcript	TRANSCRIPT_AEG73_RS13855	protein_coding	2023-01-01	c.2134G>A	p.Glu712Lys	2134/2253	2134/2253	712/750		,A	GT:DP:RO:QR:AO:QA:GL	0	0	0	0	0	0	0	0	0	0	0	0	0	0	0	0	0	0	0	0	0	0	0	0	0	0
2628286|missense_variant|AEG73_RS13870|MODERATE|SNP	2628286	.	G	A	3389.71	.	QR=0;RO=0;ANN=A	missense_variant	MODERATE	AEG73_RS13870	GENE_AEG73_RS13870	transcript	TRANSCRIPT_AEG73_RS13870	protein_coding	2023-01-01	c.373C>T	p.His125Tyr	373/759	373/759	125/252		,A	GT:DP:RO:QR:AO:QA:GL	0	0	0	0	0	0	0	0	0	0	0	0	0	0	0	0	0	0	0	0	0	0	0	0	0	0
2629499|synonymous_variant|AEG73_RS13875|LOW|SNP	2629499	.	G	A	8247.52	.	QR=0;RO=0;ANN=A	synonymous_variant	LOW	AEG73_RS13875	GENE_AEG73_RS13875	transcript	TRANSCRIPT_AEG73_RS13875	protein_coding	2023-01-01	c.528C>T	p.Val176Val	528/1356	528/1356	176/451		,A	GT:DP:RO:QR:AO:QA:GL	0	0	0	0	0	0	0	0	0	0	0	0	0	0	0	0	0	0	0	0	0	0	0	0	0	0
2636925|synonymous_variant|AEG73_RS13925|LOW|SNP	2636925	.	G	A	8828.63	.	QR=0;RO=0;ANN=A	synonymous_variant	LOW	AEG73_RS13925	GENE_AEG73_RS13925	transcript	TRANSCRIPT_AEG73_RS13925	protein_coding	2023-01-01	c.792C>T	p.Phe264Phe	792/969	792/969	264/322		,A	GT:DP:RO:QR:AO:QA:GL	0	0	0	0	0	0	0	1	1	0	0	0	0	1	0	0	0	0	0	0	1	0	0	0	0	0
2637237|synonymous_variant|AEG73_RS13925|LOW|SNP	2637237	.	T	C	7431.85	.	QR=0;RO=0;ANN=C	synonymous_variant	LOW	AEG73_RS13925	GENE_AEG73_RS13925	transcript	TRANSCRIPT_AEG73_RS13925	protein_coding	2023-01-01	c.480A>G	p.Val160Val	480/969	480/969	160/322		,C	GT:DP:RO:QR:AO:QA:GL	0	0	0	0	0	0	0	1	1	0	0	0	0	1	0	0	0	0	0	0	1	0	0	0	0	0
2637420|missense_variant|AEG73_RS13925|MODERATE|SNP	2637420	.	G	T	4010.94	.	QR=0;RO=0;ANN=T	missense_variant	MODERATE	AEG73_RS13925	GENE_AEG73_RS13925	transcript	TRANSCRIPT_AEG73_RS13925	protein_coding	2023-01-01	c.297C>A	p.His99Gln	297/969	297/969	99/322		,T	GT:DP:RO:QR:AO:QA:GL	0	0	0	0	0	0	0	0	0	0	0	0	0	0	0	0	0	0	0	0	0	0	0	0	0	0
2639139|intragenic_variant|AEG73_RS00465|MODIFIER|SNP	2639139	.	A	G	8321.52	.	QR=0;RO=0;ANN=G	intragenic_variant	MODIFIER	AEG73_RS00465	null	gene_variant	null			n.2639139A>G						,G	GT:DP:RO:QR:AO:QA:GL	0	0	0	0	0	0	0	1	1	0	0	0	0	1	0	0	0	0	0	0	1	0	0	0	0	0
2640856|missense_variant|AEG73_RS13940|MODERATE|SNP	2640856	.	C	T	5835.9	.	QR=0;RO=0;ANN=T	missense_variant	MODERATE	AEG73_RS13940	GENE_AEG73_RS13940	transcript	TRANSCRIPT_AEG73_RS13940	protein_coding	2023-01-01	c.703G>A	p.Ala235Thr	703/1035	703/1035	235/344		,T	GT:DP:RO:QR:AO:QA:GL	0	0	0	0	0	0	0	0	0	0	0	0	0	0	0	0	0	0	0	0	0	0	0	0	0	0
2641596|missense_variant|AEG73_RS13945|MODERATE|SNP	2641596	.	C	T	4209.09	.	QR=0;RO=0;ANN=T	missense_variant	MODERATE	AEG73_RS13945	GENE_AEG73_RS13945	transcript	TRANSCRIPT_AEG73_RS13945	protein_coding	2023-01-01	c.1180G>A	p.Ala394Thr	1180/1227	1180/1227	394/408		,T	GT:DP:RO:QR:AO:QA:GL	0	0	0	0	0	0	0	0	0	0	0	0	0	0	0	0	0	0	0	0	0	0	0	0	0	0
2642802|intragenic_variant|AEG73_RS00465|MODIFIER|SNP	2642802	.	T	C	1090.07	.	QR=0;RO=0;ANN=C	intragenic_variant	MODIFIER	AEG73_RS00465	null	gene_variant	null			n.2642802T>C						,C	GT:DP:RO:QR:AO:QA:GL	0	0	0	0	0	0	0	0	0	0	0	0	0	0	0	0	0	0	0	0	0	0	0	0	0	0
2646651|synonymous_variant|AEG73_RS13975|LOW|SNP	2646651	.	G	A	6649.13	.	QR=92;RO=3;ANN=A	synonymous_variant	LOW	AEG73_RS13975	GENE_AEG73_RS13975	transcript	TRANSCRIPT_AEG73_RS13975	protein_coding	2023-01-01	c.1662C>T	p.Gly554Gly	1662/1950	1662/1950	554/649		,A	GT:DP:RO:QR:AO:QA:GL	0	0	0	0	0	0	0	0	0	0	0	0	0	0	0	0	0	0	0	0	0	0	0	0	0	0
2651551|missense_variant|AEG73_RS14000|MODERATE|SNP	2651551	.	T	C	2226.86	.	QR=0;RO=0;ANN=C	missense_variant	MODERATE	AEG73_RS14000	GENE_AEG73_RS14000	transcript	TRANSCRIPT_AEG73_RS14000	protein_coding	2023-01-01	c.1349T>C	p.Val450Ala	1349/1857	1349/1857	450/618		,C	GT:DP:RO:QR:AO:QA:GL	0	0	0	0	0	0	0	0	0	0	0	0	0	0	0	0	0	0	0	0	0	0	0	0	0	0
2659851|intragenic_variant|AEG73_RS00465|MODIFIER|SNP	2659851	.	G	A	1818.94	.	QR=0;RO=0;ANN=A	intragenic_variant	MODIFIER	AEG73_RS00465	null	gene_variant	null			n.2659851G>A						,A	GT:DP:RO:QR:AO:QA:GL	0	0	0	0	0	0	0	0	0	0	0	0	0	0	0	0	0	0	0	0	0	0	0	0	0	0
2663670|frameshift_variant|AEG73_RS14065|HIGH|del1	2663670	.	GA	G	4145.94	.	QR=0;RO=0;ANN=G	frameshift_variant	HIGH	AEG73_RS14065	GENE_AEG73_RS14065	transcript	TRANSCRIPT_AEG73_RS14065	protein_coding	2023-01-01	c.422delA	p.Asn141fs	422/1287	422/1287	141/428		INFO_REALIGN_3_PRIME,G	GT:DP:RO:QR:AO:QA:GL	0	0	0	0	0	0	0	0	0	0	0	0	0	0	0	0	0	0	0	0	0	0	0	0	0	0
2669231|missense_variant|AEG73_RS14100|MODERATE|SNP	2669231	.	G	A	2363.08	.	QR=0;RO=0;ANN=A	missense_variant	MODERATE	AEG73_RS14100	GENE_AEG73_RS14100	transcript	TRANSCRIPT_AEG73_RS14100	protein_coding	2023-01-01	c.353G>A	p.Gly118Asp	353/1185	353/1185	118/394		,A	GT:DP:RO:QR:AO:QA:GL	0	0	0	0	0	0	0	0	0	0	0	0	0	0	0	0	0	0	0	0	0	0	0	0	0	0
2671636|intragenic_variant|AEG73_RS00465|MODIFIER|SNP	2671636	.	G	A	1292.61	.	QR=0;RO=0;ANN=A	intragenic_variant	MODIFIER	AEG73_RS00465	null	gene_variant	null			n.2671636G>A						,A	GT:DP:RO:QR:AO:QA:GL	0	0	0	0	0	0	0	0	0	0	0	0	0	0	0	0	0	0	0	0	0	0	0	0	0	0
2674628|missense_variant|AEG73_RS14165|MODERATE|SNP	2674628	.	A	G	1715.1	.	QR=0;RO=0;ANN=G	missense_variant	MODERATE	AEG73_RS14165	GENE_AEG73_RS14165	transcript	TRANSCRIPT_AEG73_RS14165	protein_coding	2023-01-01	c.454T>C	p.Ser152Pro	454/639	454/639	152/212		,G	GT:DP:RO:QR:AO:QA:GL	0	0	0	0	0	0	0	0	0	0	0	0	0	0	0	0	0	0	0	0	0	0	0	0	0	0
2675823|intragenic_variant|AEG73_RS00465|MODIFIER|SNP	2675823	.	T	C	2953.2	.	QR=0;RO=0;ANN=C	intragenic_variant	MODIFIER	AEG73_RS00465	null	gene_variant	null			n.2675823T>C						,C	GT:DP:RO:QR:AO:QA:GL	0	0	0	0	0	0	0	0	0	0	0	0	0	0	0	0	0	0	0	0	0	0	0	0	0	0
2681355|synonymous_variant|AEG73_RS14220|LOW|SNP	2681355	.	T	C	2211.67	.	QR=0;RO=0;ANN=C	synonymous_variant	LOW	AEG73_RS14220	GENE_AEG73_RS14220	transcript	TRANSCRIPT_AEG73_RS14220	protein_coding	2023-01-01	c.798T>C	p.Thr266Thr	798/1134	798/1134	266/377		,C	GT:DP:RO:QR:AO:QA:GL	0	0	0	0	0	0	0	0	0	0	0	0	0	0	0	0	0	0	0	0	0	0	0	0	0	0
2684440|missense_variant|AEG73_RS14240|MODERATE|SNP	2684440	.	G	A	2012.45	.	QR=0;RO=0;ANN=A	missense_variant	MODERATE	AEG73_RS14240	GENE_AEG73_RS14240	transcript	TRANSCRIPT_AEG73_RS14240	protein_coding	2023-01-01	c.485C>T	p.Pro162Leu	485/975	485/975	162/324		,A	GT:DP:RO:QR:AO:QA:GL	0	0	0	0	0	0	0	0	0	0	0	0	0	0	0	0	0	0	0	0	0	0	0	0	0	0
2685170|synonymous_variant|AEG73_RS14245|LOW|SNP	2685170	.	T	C	2793.96	.	QR=0;RO=0;ANN=C	synonymous_variant	LOW	AEG73_RS14245	GENE_AEG73_RS14245	transcript	TRANSCRIPT_AEG73_RS14245	protein_coding	2023-01-01	c.1389A>G	p.Glu463Glu	1389/1635	1389/1635	463/544		,C	GT:DP:RO:QR:AO:QA:GL	0	0	0	0	0	0	0	0	0	0	0	0	0	0	0	0	0	0	0	0	0	0	0	0	0	0
2686089|missense_variant|AEG73_RS14245|MODERATE|SNP	2686089	.	T	C	7218.17	.	QR=36;RO=1;ANN=C	missense_variant	MODERATE	AEG73_RS14245	GENE_AEG73_RS14245	transcript	TRANSCRIPT_AEG73_RS14245	protein_coding	2023-01-01	c.470A>G	p.Glu157Gly	470/1635	470/1635	157/544		,C	GT:DP:RO:QR:AO:QA:GL	0	0	0	0	0	0	0	0	0	0	0	0	0	0	0	0	0	0	0	0	0	0	0	0	0	0
2690921|missense_variant|AEG73_RS14275|MODERATE|SNP	2690921	.	A	G	5574.26	.	QR=0;RO=0;ANN=G	missense_variant	MODERATE	AEG73_RS14275	GENE_AEG73_RS14275	transcript	TRANSCRIPT_AEG73_RS14275	protein_coding	2023-01-01	c.17T>C	p.Ile6Thr	17/126	17/126	1941-06-01		,G	GT:DP:RO:QR:AO:QA:GL	0	0	0	0	0	0	0	0	0	0	0	0	0	0	0	0	0	0	0	0	0	0	0	0	0	0
2691124|intragenic_variant|AEG73_RS00465|MODIFIER|SNP	2691124	.	T	C	3733.39	.	QR=0;RO=0;ANN=C	intragenic_variant	MODIFIER	AEG73_RS00465	null	gene_variant	null			n.2691124T>C						,C	GT:DP:RO:QR:AO:QA:GL	0	0	0	0	0	0	0	0	0	0	0	0	0	0	0	0	0	0	0	0	0	0	0	0	0	0
2701199|missense_variant|AEG73_RS14345|MODERATE|SNP	2701199	.	C	T	1825.67	.	QR=0;RO=0;ANN=T	missense_variant	MODERATE	AEG73_RS14345	GENE_AEG73_RS14345	transcript	TRANSCRIPT_AEG73_RS14345	protein_coding	2023-01-01	c.92G>A	p.Gly31Asp	92/189	92/189	31/62		,T	GT:DP:RO:QR:AO:QA:GL	0	0	0	0	0	0	0	0	0	0	0	0	0	0	0	0	0	0	0	0	0	0	0	0	0	0
2705657|missense_variant|AEG73_RS14375|MODERATE|SNP	2705657	.	C	T	2739.16	.	QR=0;RO=0;ANN=T	missense_variant	MODERATE	AEG73_RS14375	GENE_AEG73_RS14375	transcript	TRANSCRIPT_AEG73_RS14375	protein_coding	2023-01-01	c.163G>A	p.Gly55Ser	163/390	163/390	55/129		,T	GT:DP:RO:QR:AO:QA:GL	0	0	0	0	0	0	0	0	0	0	0	0	0	0	0	0	0	0	0	0	0	0	0	0	0	0
2705977|missense_variant|AEG73_RS14380|MODERATE|SNP	2705977	.	G	A	7758.37	.	QR=0;RO=0;ANN=A	missense_variant	MODERATE	AEG73_RS14380	GENE_AEG73_RS14380	transcript	TRANSCRIPT_AEG73_RS14380	protein_coding	2023-01-01	c.673C>T	p.Arg225Cys	673/834	673/834	225/277		,A	GT:DP:RO:QR:AO:QA:GL	1	1	1	1	1	0	0	0	0	1	0	1	1	0	1	1	1	1	1	0	0	1	1	1	1	1
2710564|synonymous_variant|AEG73_RS14400|LOW|SNP	2710564	.	G	A	6949.17	.	QR=0;RO=0;ANN=A	synonymous_variant	LOW	AEG73_RS14400	GENE_AEG73_RS14400	transcript	TRANSCRIPT_AEG73_RS14400	protein_coding	2023-01-01	c.603G>A	p.Thr201Thr	603/852	603/852	201/283		,A	GT:DP:RO:QR:AO:QA:GL	0	0	0	0	0	0	0	0	0	0	0	0	0	0	0	0	0	0	0	0	0	0	0	0	0	0
2712722|conservative_inframe_insertion|AEG73_RS14410|MODERATE|ins9	2712722	.	T	TAACGCTGGG	3689.24	.	QR=96;RO=3;ANN=TAACGCTGGG	conservative_inframe_insertion	MODERATE	AEG73_RS14410	GENE_AEG73_RS14410	transcript	TRANSCRIPT_AEG73_RS14410	protein_coding	2023-01-01	c.580_588dupGGAACGCTG	p.Gly194_Leu196dup	589/1686	589/1686	197/561		INFO_REALIGN_3_PRIME,TAACGCTGGG	GT:DP:RO:QR:AO:QA:GL	0	0	0	0	0	0	0	0	0	0	0	0	0	0	0	0	0	0	0	0	0	0	0	0	0	0
2725348|missense_variant|AEG73_RS14470|MODERATE|SNP	2725348	.	T	G	4225.1	.	QR=0;RO=0;ANN=G	missense_variant	MODERATE	AEG73_RS14470	GENE_AEG73_RS14470	transcript	TRANSCRIPT_AEG73_RS14470	protein_coding	2023-01-01	c.82T>G	p.Phe28Val	82/1137	82/1137	28/378		,G	GT:DP:RO:QR:AO:QA:GL	0	0	0	0	0	0	0	0	0	0	0	0	0	0	0	0	0	0	0	0	0	0	0	0	0	0
2727528|missense_variant|AEG73_RS14480|MODERATE|SNP	2727528	.	C	T	1799.36	.	QR=0;RO=0;ANN=T	missense_variant	MODERATE	AEG73_RS14480	GENE_AEG73_RS14480	transcript	TRANSCRIPT_AEG73_RS14480	protein_coding	2023-01-01	c.523C>T	p.Arg175Cys	523/1170	523/1170	175/389		,T	GT:DP:RO:QR:AO:QA:GL	0	0	0	0	0	0	0	0	0	0	0	0	0	0	0	0	0	0	0	0	0	0	0	0	0	0
2728662|stop_lost|AEG73_RS14485|HIGH|SNP	2728662	.	T	C	9138.74	.	QR=0;RO=0;ANN=C	stop_lost	HIGH	AEG73_RS14485	GENE_AEG73_RS14485	transcript	TRANSCRIPT_AEG73_RS14485	protein_coding	2023-01-01	c.274T>C	p.Ter92Glnext*?	274/1713	274/1713	92/570		,C	GT:DP:RO:QR:AO:QA:GL	0	0	0	0	0	0	0	0	0	0	0	0	0	0	0	0	0	0	0	0	0	0	0	0	0	0
2736456|missense_variant|AEG73_RS14520|MODERATE|SNP	2736456	.	G	A	3311.74	.	QR=0;RO=0;ANN=A	missense_variant	MODERATE	AEG73_RS14520	GENE_AEG73_RS14520	transcript	TRANSCRIPT_AEG73_RS14520	protein_coding	2023-01-01	c.850C>T	p.Pro284Ser	850/1299	850/1299	284/432		,A	GT:DP:RO:QR:AO:QA:GL	0	0	0	0	0	0	0	0	0	0	0	0	0	0	0	0	0	0	0	0	0	0	0	0	0	0
2741016|missense_variant|AEG73_RS14535|MODERATE|SNP	2741016	.	C	T	6079.03	.	QR=0;RO=0;ANN=T	missense_variant	MODERATE	AEG73_RS14535	GENE_AEG73_RS14535	transcript	TRANSCRIPT_AEG73_RS14535	protein_coding	2023-01-01	c.871C>T	p.Arg291Cys	871/1545	871/1545	291/514		,T	GT:DP:RO:QR:AO:QA:GL	0	0	0	0	0	0	0	0	0	0	0	0	0	0	0	0	0	0	0	0	0	0	0	0	0	0
2741355|missense_variant|AEG73_RS14535|MODERATE|SNP	2741355	.	G	A	4739.55	.	QR=0;RO=0;ANN=A	missense_variant	MODERATE	AEG73_RS14535	GENE_AEG73_RS14535	transcript	TRANSCRIPT_AEG73_RS14535	protein_coding	2023-01-01	c.1210G>A	p.Asp404Asn	1210/1545	1210/1545	404/514		,A	GT:DP:RO:QR:AO:QA:GL	0	0	0	0	0	0	0	0	0	0	0	0	0	0	1	1	1	0	0	0	0	0	0	1	0	0
2744191|conservative_inframe_insertion|AEG73_RS14560|MODERATE|ins3	2744191	.	T	TCCG	1921.16	.	QR=0;RO=0;ANN=TCCG	conservative_inframe_insertion	MODERATE	AEG73_RS14560	GENE_AEG73_RS14560	transcript	TRANSCRIPT_AEG73_RS14560	protein_coding	2023-01-01	c.5_7dupCGG	p.Ala2dup	7/462	7/462	3/153		,TCCG	GT:DP:RO:QR:AO:QA:GL	0	0	0	0	0	0	0	0	0	0	0	0	0	0	0	0	0	0	0	0	0	0	0	0	0	0
2746688|missense_variant|AEG73_RS14580|MODERATE|SNP	2746688	.	C	T	2186.3	.	QR=0;RO=0;ANN=T	missense_variant	MODERATE	AEG73_RS14580	GENE_AEG73_RS14580	transcript	TRANSCRIPT_AEG73_RS14580	protein_coding	2023-01-01	c.554C>T	p.Pro185Leu	554/813	554/813	185/270		,T	GT:DP:RO:QR:AO:QA:GL	0	0	0	0	0	0	0	0	0	0	0	0	0	0	0	0	0	0	0	0	0	0	0	0	0	0
2748051|stop_gained|AEG73_RS14590|HIGH|SNP	2748051	.	C	T	1473.15	.	QR=0;RO=0;ANN=T	stop_gained	HIGH	AEG73_RS14590	GENE_AEG73_RS14590	transcript	TRANSCRIPT_AEG73_RS14590	protein_coding	2023-01-01	c.416G>A	p.Trp139*	416/1128	416/1128	139/375		,T	GT:DP:RO:QR:AO:QA:GL	0	0	0	0	0	0	0	0	0	0	0	0	0	0	0	0	0	0	0	0	0	0	0	0	0	0
2753549|frameshift_variant|AEG73_RS14615|HIGH|del1	2753549	.	CT	C	3841.73	.	QR=0;RO=0;ANN=C	frameshift_variant	HIGH	AEG73_RS14615	GENE_AEG73_RS14615	transcript	TRANSCRIPT_AEG73_RS14615	protein_coding	2023-01-01	c.195delA	p.Val66fs	195/1911	195/1911	65/636		,C	GT:DP:RO:QR:AO:QA:GL	0	0	0	0	0	0	0	0	0	0	0	0	0	0	0	0	0	0	0	0	0	0	0	0	0	0
2754974|synonymous_variant|AEG73_RS14630|LOW|SNP	2754974	.	C	T	4520.28	.	QR=0;RO=0;ANN=T	synonymous_variant	LOW	AEG73_RS14630	GENE_AEG73_RS14630	transcript	TRANSCRIPT_AEG73_RS14630	protein_coding	2023-01-01	c.489C>T	p.Ala163Ala	489/1365	489/1365	163/454		,T	GT:DP:RO:QR:AO:QA:GL	0	0	0	0	0	0	0	0	0	0	0	0	0	0	0	0	0	0	0	0	0	0	0	0	0	0
2755541|synonymous_variant|AEG73_RS14630|LOW|SNP	2755541	.	G	A	3609.7	.	QR=0;RO=0;ANN=A	synonymous_variant	LOW	AEG73_RS14630	GENE_AEG73_RS14630	transcript	TRANSCRIPT_AEG73_RS14630	protein_coding	2023-01-01	c.1056G>A	p.Ser352Ser	1056/1365	1056/1365	352/454		,A	GT:DP:RO:QR:AO:QA:GL	0	0	0	0	0	0	0	0	0	0	0	0	0	0	0	0	0	0	0	0	0	0	0	0	0	0
2756711|missense_variant|AEG73_RS14640|MODERATE|SNP	2756711	.	G	A	8121.19	.	QR=254;RO=7;ANN=A	missense_variant	MODERATE	AEG73_RS14640	GENE_AEG73_RS14640	transcript	TRANSCRIPT_AEG73_RS14640	protein_coding	2023-01-01	c.16G>A	p.Asp6Asn	16/1365	16/1365	6/454		,A	GT:DP:RO:QR:AO:QA:GL	0	0	0	0	0	0	0	0	0	0	0	0	0	0	0	0	0	0	0	0	0	0	0	0	0	0
2756796|missense_variant|AEG73_RS14640|MODERATE|SNP	2756796	.	T	C	5938.94	.	QR=464;RO=13;ANN=C	missense_variant	MODERATE	AEG73_RS14640	GENE_AEG73_RS14640	transcript	TRANSCRIPT_AEG73_RS14640	protein_coding	2023-01-01	c.101T>C	p.Val34Ala	101/1365	101/1365	34/454		,C	GT:DP:RO:QR:AO:QA:GL	0	0	0	0	0	0	0	0	0	0	0	0	0	0	0	0	0	0	0	0	0	0	0	0	0	0
2757775|synonymous_variant|AEG73_RS14640|LOW|SNP	2757775	.	C	T	1114.6	.	QR=0;RO=0;ANN=T	synonymous_variant	LOW	AEG73_RS14640	GENE_AEG73_RS14640	transcript	TRANSCRIPT_AEG73_RS14640	protein_coding	2023-01-01	c.1080C>T	p.Ala360Ala	1080/1365	1080/1365	360/454		,T	GT:DP:RO:QR:AO:QA:GL	0	0	0	0	0	0	0	0	0	0	0	0	0	0	0	0	0	0	0	0	0	0	0	0	0	0
2758027|synonymous_variant|AEG73_RS14640|LOW|SNP	2758027	.	C	T	1369.84	.	QR=0;RO=0;ANN=T	synonymous_variant	LOW	AEG73_RS14640	GENE_AEG73_RS14640	transcript	TRANSCRIPT_AEG73_RS14640	protein_coding	2023-01-01	c.1332C>T	p.Arg444Arg	1332/1365	1332/1365	444/454		,T	GT:DP:RO:QR:AO:QA:GL	0	0	0	0	0	0	0	0	0	0	0	0	0	0	0	0	0	0	0	0	0	0	0	0	0	0
2761916|missense_variant|AEG73_RS14660|MODERATE|SNP	2761916	.	G	A	10134.5	.	QR=0;RO=0;ANN=A	missense_variant	MODERATE	AEG73_RS14660	GENE_AEG73_RS14660	transcript	TRANSCRIPT_AEG73_RS14660	protein_coding	2023-01-01	c.64G>A	p.Glu22Lys	64/969	64/969	22/322		,A	GT:DP:RO:QR:AO:QA:GL	1	1	1	1	0	0	0	0	0	0	0	0	0	0	0	0	0	0	0	0	0	1	0	0	0	0
2762903|synonymous_variant|AEG73_RS14665|LOW|SNP	2762903	.	G	A	1015.88	.	QR=0;RO=0;ANN=A	synonymous_variant	LOW	AEG73_RS14665	GENE_AEG73_RS14665	transcript	TRANSCRIPT_AEG73_RS14665	protein_coding	2023-01-01	c.30G>A	p.Leu10Leu	30/801	30/801	10/266		,A	GT:DP:RO:QR:AO:QA:GL	0	0	0	0	0	0	0	0	0	0	0	0	0	0	0	0	0	0	0	0	0	0	0	0	0	0
2766546|missense_variant|AEG73_RS14690|MODERATE|SNP	2766546	.	A	C	2702.17	.	QR=0;RO=0;ANN=C	missense_variant	MODERATE	AEG73_RS14690	GENE_AEG73_RS14690	transcript	TRANSCRIPT_AEG73_RS14690	protein_coding	2023-01-01	c.292T>G	p.Tyr98Asp	292/810	292/810	98/269		,C	GT:DP:RO:QR:AO:QA:GL	0	0	0	0	0	0	0	0	0	0	0	0	0	0	0	0	0	0	0	0	0	0	0	0	0	0
2766894|intragenic_variant|AEG73_RS00465|MODIFIER|SNP	2766894	.	G	A	9021.87	.	QR=32;RO=1;ANN=A	intragenic_variant	MODIFIER	AEG73_RS00465	null	gene_variant	null			n.2766894G>A						,A	GT:DP:RO:QR:AO:QA:GL	0	0	0	0	0	0	0	0	0	0	0	0	0	0	0	0	0	0	0	0	0	0	0	0	0	0
2768969|stop_gained|AEG73_RS14700|HIGH|SNP	2768969	.	G	A	2344.55	.	QR=0;RO=0;ANN=A	stop_gained	HIGH	AEG73_RS14700	GENE_AEG73_RS14700	transcript	TRANSCRIPT_AEG73_RS14700	protein_coding	2023-01-01	c.109C>T	p.Gln37*	109/210	109/210	37/69		,A	GT:DP:RO:QR:AO:QA:GL	0	0	0	0	0	0	0	0	0	0	0	0	0	0	0	0	0	0	0	0	0	0	0	0	0	0
2771133|missense_variant|AEG73_RS14725|MODERATE|SNP	2771133	.	G	A	9934.7	.	QR=75;RO=2;ANN=A	missense_variant	MODERATE	AEG73_RS14725	GENE_AEG73_RS14725	transcript	TRANSCRIPT_AEG73_RS14725	protein_coding	2023-01-01	c.646C>T	p.Arg216Cys	646/792	646/792	216/263		,A	GT:DP:RO:QR:AO:QA:GL	0	0	0	0	0	0	0	0	0	0	0	0	0	0	0	0	0	0	0	0	0	0	0	0	0	0
2776746|frameshift_variant|AEG73_RS14745|HIGH|ins14	2776746	.	G	GTTCAGCGCCTTCTT	517.894	.	QR=33;RO=1;ANN=GTTCAGCGCCTTCTT	frameshift_variant	HIGH	AEG73_RS14745	GENE_AEG73_RS14745	transcript	TRANSCRIPT_AEG73_RS14745	protein_coding	2023-01-01	c.443_456dupAAGAAGGCGCTGAA	p.Arg153fs	456/687	456/687	152/228		,GTTCAGCGCCTTCTT	GT:DP:RO:QR:AO:QA:GL	0	0	0	0	0	0	0	0	0	0	0	0	0	0	0	0	0	0	0	0	0	0	0	0	0	0
2780309|missense_variant|AEG73_RS14760|MODERATE|SNP	2780309	.	G	A	5256.84	.	QR=0;RO=0;ANN=A	missense_variant	MODERATE	AEG73_RS14760	GENE_AEG73_RS14760	transcript	TRANSCRIPT_AEG73_RS14760	protein_coding	2023-01-01	c.1138G>A	p.Val380Met	1138/2640	1138/2640	380/879		,A	GT:DP:RO:QR:AO:QA:GL	0	0	0	0	0	0	0	0	0	0	0	0	0	0	0	0	0	0	0	0	0	0	0	0	0	0
2781580|synonymous_variant|AEG73_RS14760|LOW|SNP	2781580	.	A	G	9038.03	.	QR=0;RO=0;ANN=G	synonymous_variant	LOW	AEG73_RS14760	GENE_AEG73_RS14760	transcript	TRANSCRIPT_AEG73_RS14760	protein_coding	2023-01-01	c.2409A>G	p.Leu803Leu	2409/2640	2409/2640	803/879		,G	GT:DP:RO:QR:AO:QA:GL	0	0	0	0	0	0	0	1	1	0	0	0	0	1	0	0	0	0	0	0	1	0	0	0	0	0
2784678|intragenic_variant|AEG73_RS00465|MODIFIER|ins1	2784678	.	A	AT	2105.06	.	QR=0;RO=0;ANN=AT	intragenic_variant	MODIFIER	AEG73_RS00465	null	gene_variant	null			n.2784678_2784679insT						,AT	GT:DP:RO:QR:AO:QA:GL	0	0	0	0	0	0	0	0	0	0	0	0	0	0	0	0	0	0	0	0	0	0	0	0	0	0
2791591|intragenic_variant|AEG73_RS00465|MODIFIER|SNP	2791591	.	G	T	1488.39	.	QR=0;RO=0;ANN=T	intragenic_variant	MODIFIER	AEG73_RS00465	null	gene_variant	null			n.2791591G>T						,T	GT:DP:RO:QR:AO:QA:GL	0	0	0	0	0	0	0	0	0	0	0	0	0	0	0	0	0	0	0	0	0	0	0	0	0	0
2792499|intragenic_variant|AEG73_RS00465|MODIFIER|SNP	2792499	.	C	T	3048.11	.	QR=0;RO=0;ANN=T	intragenic_variant	MODIFIER	AEG73_RS00465	null	gene_variant	null			n.2792499C>T						,T	GT:DP:RO:QR:AO:QA:GL	0	0	0	0	0	0	0	0	0	0	0	0	0	0	0	0	0	0	0	0	0	0	0	0	0	0
2792883|frameshift_variant|AEG73_RS14840|HIGH|del1	2792883	.	GA	G	1232.88	.	QR=0;RO=0;ANN=G	frameshift_variant	HIGH	AEG73_RS14840	GENE_AEG73_RS14840	transcript	TRANSCRIPT_AEG73_RS14840	protein_coding	2023-01-01	c.173delA	p.Asn58fs	173/915	173/915	58/304		INFO_REALIGN_3_PRIME,G	GT:DP:RO:QR:AO:QA:GL	0	0	0	0	0	0	0	0	0	0	0	0	0	0	0	0	0	0	0	0	0	0	0	0	0	0
2803245|frameshift_variant|AEG73_RS14920|HIGH|del1	2803245	.	TG	T	6764.61	.	QR=0;RO=0;ANN=T	frameshift_variant	HIGH	AEG73_RS14920	GENE_AEG73_RS14920	transcript	TRANSCRIPT_AEG73_RS14920	protein_coding	2023-01-01	c.172delG	p.Val58fs	172/699	172/699	58/232		INFO_REALIGN_3_PRIME,T	GT:DP:RO:QR:AO:QA:GL	0	0	0	0	0	0	0	0	0	0	0	0	0	0	0	0	0	0	0	0	0	0	0	0	0	0
2805028|stop_gained|AEG73_RS14925|HIGH|SNP	2805028	.	G	A	5837.63	.	QR=0;RO=0;ANN=A	stop_gained	HIGH	AEG73_RS14925	GENE_AEG73_RS14925	transcript	TRANSCRIPT_AEG73_RS14925	protein_coding	2023-01-01	c.835C>T	p.Gln279*	835/2052	835/2052	279/683		,A	GT:DP:RO:QR:AO:QA:GL	0	0	0	0	0	0	0	0	0	0	0	0	0	0	0	0	0	0	0	0	0	0	0	0	0	0
2807578|intragenic_variant|AEG73_RS00465|MODIFIER|SNP	2807578	.	T	C	3916.94	.	QR=0;RO=0;ANN=C	intragenic_variant	MODIFIER	AEG73_RS00465	null	gene_variant	null			n.2807578T>C						,C	GT:DP:RO:QR:AO:QA:GL	0	0	0	0	0	0	0	0	0	0	0	0	0	0	0	0	0	0	0	0	0	0	0	0	0	0
2815942|intragenic_variant|AEG73_RS00465|MODIFIER|SNP	2815942	.	G	A	2822.88	.	QR=0;RO=0;ANN=A	intragenic_variant	MODIFIER	AEG73_RS00465	null	gene_variant	null			n.2815942G>A						,A	GT:DP:RO:QR:AO:QA:GL	0	0	0	0	0	0	0	0	0	0	0	0	0	0	0	0	0	0	0	0	0	0	0	0	0	0
2817439|missense_variant|AEG73_RS14990|MODERATE|SNP	2817439	.	T	C	9972.17	.	QR=0;RO=0;ANN=C	missense_variant	MODERATE	AEG73_RS14990	GENE_AEG73_RS14990	transcript	TRANSCRIPT_AEG73_RS14990	protein_coding	2023-01-01	c.968A>G	p.Asp323Gly	968/1320	968/1320	323/439		,C	GT:DP:RO:QR:AO:QA:GL	0	0	0	0	0	0	0	1	1	0	0	0	0	1	0	0	0	0	0	0	1	0	0	0	0	0
2818448|missense_variant|AEG73_RS14995|MODERATE|SNP	2818448	.	A	G	10209	.	QR=0;RO=0;ANN=G	missense_variant	MODERATE	AEG73_RS14995	GENE_AEG73_RS14995	transcript	TRANSCRIPT_AEG73_RS14995	protein_coding	2023-01-01	c.934T>C	p.Tyr312His	934/960	934/960	312/319		,G	GT:DP:RO:QR:AO:QA:GL	0	0	0	0	0	0	0	0	0	0	0	0	0	0	0	0	0	0	0	0	0	0	0	0	0	0
2819328|synonymous_variant|AEG73_RS14995|LOW|SNP	2819328	.	G	A	3091.58	.	QR=0;RO=0;ANN=A	synonymous_variant	LOW	AEG73_RS14995	GENE_AEG73_RS14995	transcript	TRANSCRIPT_AEG73_RS14995	protein_coding	2023-01-01	c.54C>T	p.Ser18Ser	54/960	54/960	18/319		,A	GT:DP:RO:QR:AO:QA:GL	0	0	0	0	0	0	0	0	0	0	0	0	0	0	0	0	0	0	0	0	0	1	0	0	0	0
2823300|frameshift_variant|AEG73_RS15020|HIGH|del2	2823300	.	AAT	A	1743.47	.	QR=0;RO=0;ANN=A	frameshift_variant	HIGH	AEG73_RS15020	GENE_AEG73_RS15020	transcript	TRANSCRIPT_AEG73_RS15020	protein_coding	2023-01-01	c.424_425delAT	p.Ile142fs	425/675	424/675	142/224		,A	GT:DP:RO:QR:AO:QA:GL	0	0	0	0	0	0	0	0	0	0	0	0	0	0	0	0	0	0	0	0	0	0	0	0	0	0
2830322|conservative_inframe_insertion|AEG73_RS15060|MODERATE|ins9	2830322	.	C	CTGTGGTATA	1238.07	.	QR=108;RO=3;ANN=CTGTGGTATA	conservative_inframe_insertion	MODERATE	AEG73_RS15060	GENE_AEG73_RS15060	transcript	TRANSCRIPT_AEG73_RS15060	protein_coding	2023-01-01	c.358_366dupTGGTATATG	p.Trp120_Met122dup	367/396	367/396	123/131		INFO_REALIGN_3_PRIME,CTGTGGTATA	GT:DP:RO:QR:AO:QA:GL	0	0	0	0	0	0	0	0	0	0	0	0	0	0	0	0	0	0	0	0	0	0	0	0	0	0
2840346|synonymous_variant|AEG73_RS15110|LOW|SNP	2840346	.	C	T	1533.38	.	QR=0;RO=0;ANN=T	synonymous_variant	LOW	AEG73_RS15110	GENE_AEG73_RS15110	transcript	TRANSCRIPT_AEG73_RS15110	protein_coding	2023-01-01	c.1272G>A	p.Gly424Gly	1272/2079	1272/2079	424/692		,T	GT:DP:RO:QR:AO:QA:GL	0	0	0	0	0	0	0	0	0	0	0	0	0	0	0	0	0	0	0	0	0	0	0	0	0	0
2847120|missense_variant|AEG73_RS15140|MODERATE|SNP	2847120	.	C	T	4293.21	.	QR=0;RO=0;ANN=T	missense_variant	MODERATE	AEG73_RS15140	GENE_AEG73_RS15140	transcript	TRANSCRIPT_AEG73_RS15140	protein_coding	2023-01-01	c.632G>A	p.Gly211Asp	632/1662	632/1662	211/553		,T	GT:DP:RO:QR:AO:QA:GL	0	0	0	0	0	0	0	0	0	0	0	0	0	0	0	0	0	0	0	0	0	0	0	0	0	0
2852715|missense_variant|AEG73_RS15165|MODERATE|SNP	2852715	.	A	C	5197.94	.	QR=0;RO=0;ANN=C	missense_variant	MODERATE	AEG73_RS15165	GENE_AEG73_RS15165	transcript	TRANSCRIPT_AEG73_RS15165	protein_coding	2023-01-01	c.343T>G	p.Ser115Ala	343/585	343/585	115/194		,C	GT:DP:RO:QR:AO:QA:GL	0	0	0	0	0	0	0	0	0	0	0	0	0	0	0	0	0	0	0	0	0	0	0	0	0	0
2859789|intragenic_variant|AEG73_RS00465|MODIFIER|SNP	2859789	.	G	A	2664.96	.	QR=0;RO=0;ANN=A	intragenic_variant	MODIFIER	AEG73_RS00465	null	gene_variant	null			n.2859789G>A						,A	GT:DP:RO:QR:AO:QA:GL	0	0	0	0	0	0	0	0	0	0	0	0	0	0	0	0	0	0	0	0	0	0	0	0	0	0
2866534|missense_variant|AEG73_RS15265|MODERATE|SNP	2866534	.	G	A	3643.39	.	QR=0;RO=0;ANN=A	missense_variant	MODERATE	AEG73_RS15265	GENE_AEG73_RS15265	transcript	TRANSCRIPT_AEG73_RS15265	protein_coding	2023-01-01	c.421C>T	p.Leu141Phe	421/549	421/549	141/182		,A	GT:DP:RO:QR:AO:QA:GL	0	0	0	0	0	0	0	0	0	0	0	0	0	0	0	0	0	0	0	0	0	0	0	0	0	0
2868931|missense_variant|AEG73_RS15275|MODERATE|SNP	2868931	.	A	G	2870.1	.	QR=0;RO=0;ANN=G	missense_variant	MODERATE	AEG73_RS15275	GENE_AEG73_RS15275	transcript	TRANSCRIPT_AEG73_RS15275	protein_coding	2023-01-01	c.566T>C	p.Phe189Ser	566/657	566/657	189/218		,G	GT:DP:RO:QR:AO:QA:GL	0	0	0	0	0	0	0	0	0	0	0	0	0	0	0	0	0	0	0	0	0	0	0	0	0	0
2869244|conservative_inframe_insertion|AEG73_RS15275|MODERATE|ins21	2869244	.	T	TATGGACGGTCAGCATGATCAC	290.98	.	QR=0;RO=0;ANN=TATGGACGGTCAGCATGATCAC	conservative_inframe_insertion	MODERATE	AEG73_RS15275	GENE_AEG73_RS15275	transcript	TRANSCRIPT_AEG73_RS15275	protein_coding	2023-01-01	c.232_252dupGTGATCATGCTGACCGTCCAT	p.His84_Thr85insValIleMetLeuThrValHis	252/657	252/657	84/218		,TATGGACGGTCAGCATGATCAC	GT:DP:RO:QR:AO:QA:GL	0	0	0	0	0	0	0	0	0	0	0	0	0	0	0	0	0	0	0	0	0	0	0	0	0	0
2871018|intragenic_variant|AEG73_RS00465|MODIFIER|SNP	2871018	.	G	A	1870.58	.	QR=0;RO=0;ANN=A	intragenic_variant	MODIFIER	AEG73_RS00465	null	gene_variant	null			n.2871018G>A						,A	GT:DP:RO:QR:AO:QA:GL	0	0	0	0	0	0	0	0	0	0	0	0	0	0	0	0	0	0	0	0	0	0	0	0	0	0
2874089|stop_gained|AEG73_RS15310|HIGH|SNP	2874089	.	G	A	4057.92	.	QR=0;RO=0;ANN=A	stop_gained	HIGH	AEG73_RS15310	GENE_AEG73_RS15310	transcript	TRANSCRIPT_AEG73_RS15310	protein_coding	2023-01-01	c.496C>T	p.Gln166*	496/801	496/801	166/266		,A	GT:DP:RO:QR:AO:QA:GL	0	0	0	0	0	0	0	0	0	0	0	0	0	0	0	0	0	0	0	1	0	0	0	0	0	0
2879286|intragenic_variant|AEG73_RS00465|MODIFIER|SNP	2879286	.	A	G	4122.63	.	QR=0;RO=0;ANN=G	intragenic_variant	MODIFIER	AEG73_RS00465	null	gene_variant	null			n.2879286A>G						,G	GT:DP:RO:QR:AO:QA:GL	0	0	0	0	0	0	0	0	0	0	0	0	0	0	0	0	0	0	0	0	0	0	0	0	0	0
2883534|intragenic_variant|AEG73_RS00465|MODIFIER|del7	2883534	.	CAGAAGAA	C	673.127	.	QR=0;RO=0;ANN=C	intragenic_variant	MODIFIER	AEG73_RS00465	null	gene_variant	null			n.2883535_2883541delAGAAGAA						,C	GT:DP:RO:QR:AO:QA:GL	0	0	0	0	0	1	0	0	0	0	0	0	0	0	0	0	0	0	0	0	0	0	0	0	0	0
2883534|intragenic_variant|AEG73_RS00465|MODIFIER|del42	2883534	.	CAGAAGAAAGAAGAAAGAAGAAAGAAGAAAGAAGAAAGAAGAA	C	110.637	.	QR=0;RO=0;ANN=C	intragenic_variant	MODIFIER	AEG73_RS00465	null	gene_variant	null			n.2883535_2883576delAGAAGAAAGAAGAAAGAAGAAAGAAGAAAGAAGAAAGAAGAA						,C	GT:DP:RO:QR:AO:QA:GL	0	0	0	0	0	0	0	0	0	0	0	0	0	0	0	0	0	0	0	0	0	0	0	0	0	0
2883534|intragenic_variant|AEG73_RS00465|MODIFIER|ins7	2883534	.	C	CAGAAGAA	552.588	.	QR=0;RO=0;ANN=CAGAAGAA	intragenic_variant	MODIFIER	AEG73_RS00465	null	gene_variant	null			n.2883534_2883535insAGAAGAA						,CAGAAGAA	GT:DP:RO:QR:AO:QA:GL	0	0	0	0	0	0	0	0	0	0	0	0	0	0	0	0	0	0	0	0	0	0	0	0	0	0
2883534|intragenic_variant|AEG73_RS00465|MODIFIER|del14	2883534	.	CAGAAGAAAGAAGAA	C	654.295	.	QR=0;RO=0;ANN=C	intragenic_variant	MODIFIER	AEG73_RS00465	null	gene_variant	null			n.2883535_2883548delAGAAGAAAGAAGAA						,C	GT:DP:RO:QR:AO:QA:GL	0	0	0	0	0	0	0	0	0	0	0	0	0	0	0	0	0	0	0	0	0	0	0	0	0	0
2891354|synonymous_variant|AEG73_RS15400|LOW|SNP	2891354	.	A	G	9036.38	.	QR=0;RO=0;ANN=G	synonymous_variant	LOW	AEG73_RS15400	GENE_AEG73_RS15400	transcript	TRANSCRIPT_AEG73_RS15400	protein_coding	2023-01-01	c.81A>G	p.Glu27Glu	81/444	81/444	27/147		,G	GT:DP:RO:QR:AO:QA:GL	0	0	0	0	0	0	0	0	0	0	0	0	0	0	0	0	0	0	0	0	0	0	0	0	0	0
2892310|synonymous_variant|AEG73_RS15405|LOW|SNP	2892310	.	G	A	3658.26	.	QR=32;RO=1;ANN=A	synonymous_variant	LOW	AEG73_RS15405	GENE_AEG73_RS15405	transcript	TRANSCRIPT_AEG73_RS15405	protein_coding	2023-01-01	c.597G>A	p.Ala199Ala	597/1230	597/1230	199/409		,A	GT:DP:RO:QR:AO:QA:GL	0	0	0	0	0	0	0	0	0	0	0	0	0	0	0	0	0	0	0	0	0	0	0	0	0	0
2897188|intragenic_variant|AEG73_RS00465|MODIFIER|SNP	2897188	.	G	A	1387.23	.	QR=0;RO=0;ANN=A	intragenic_variant	MODIFIER	AEG73_RS00465	null	gene_variant	null			n.2897188G>A						,A	GT:DP:RO:QR:AO:QA:GL	0	0	0	0	0	0	0	0	0	0	0	0	0	0	0	0	0	0	0	0	0	0	0	0	0	0
2906059|missense_variant|AEG73_RS15495|MODERATE|SNP	2906059	.	A	G	7361.33	.	QR=0;RO=0;ANN=G	missense_variant	MODERATE	AEG73_RS15495	GENE_AEG73_RS15495	transcript	TRANSCRIPT_AEG73_RS15495	protein_coding	2023-01-01	c.446T>C	p.Val149Ala	446/696	446/696	149/231		,G	GT:DP:RO:QR:AO:QA:GL	0	0	0	0	0	0	0	0	0	0	0	0	0	0	0	0	0	0	0	0	0	0	0	0	0	0
2906272|missense_variant|AEG73_RS15495|MODERATE|SNP	2906272	.	G	A	6796.54	.	QR=0;RO=0;ANN=A	missense_variant	MODERATE	AEG73_RS15495	GENE_AEG73_RS15495	transcript	TRANSCRIPT_AEG73_RS15495	protein_coding	2023-01-01	c.233C>T	p.Ala78Val	233/696	233/696	78/231		,A	GT:DP:RO:QR:AO:QA:GL	0	0	0	0	0	0	0	0	0	0	0	0	0	0	0	0	0	0	0	0	0	0	0	0	0	0
2911449|missense_variant|AEG73_RS15530|MODERATE|SNP	2911449	.	G	A	7312.29	.	QR=0;RO=0;ANN=A	missense_variant	MODERATE	AEG73_RS15530	GENE_AEG73_RS15530	transcript	TRANSCRIPT_AEG73_RS15530	protein_coding	2023-01-01	c.89C>T	p.Ala30Val	89/420	89/420	30/139		,A	GT:DP:RO:QR:AO:QA:GL	0	0	0	0	0	0	0	0	0	0	0	0	0	0	0	0	0	0	0	0	0	0	0	0	0	0
2911860|synonymous_variant|AEG73_RS15540|LOW|SNP	2911860	.	T	G	2555.4	.	QR=0;RO=0;ANN=G	synonymous_variant	LOW	AEG73_RS15540	GENE_AEG73_RS15540	transcript	TRANSCRIPT_AEG73_RS15540	protein_coding	2023-01-01	c.186A>C	p.Ala62Ala	186/243	186/243	62/80		,G	GT:DP:RO:QR:AO:QA:GL	0	0	0	0	0	0	0	0	0	0	0	0	0	0	0	0	0	0	0	0	0	0	0	0	0	0
2912245|intragenic_variant|AEG73_RS00465|MODIFIER|SNP	2912245	.	G	T	9060.01	.	QR=0;RO=0;ANN=T	intragenic_variant	MODIFIER	AEG73_RS00465	null	gene_variant	null			n.2912245G>T						,T	GT:DP:RO:QR:AO:QA:GL	0	0	0	0	0	0	0	0	0	0	0	0	0	0	0	0	0	0	0	0	0	0	0	0	0	0
2913811|intragenic_variant|AEG73_RS00465|MODIFIER|SNP	2913811	.	G	A	877.32	.	QR=0;RO=0;ANN=A	intragenic_variant	MODIFIER	AEG73_RS00465	null	gene_variant	null			n.2913811G>A						,A	GT:DP:RO:QR:AO:QA:GL	0	0	0	0	0	0	0	0	0	0	0	0	0	0	0	0	0	0	0	0	0	0	0	0	0	0
2918979|synonymous_variant|AEG73_RS15580|LOW|SNP	2918979	.	C	T	6653.21	.	QR=0;RO=0;ANN=T	synonymous_variant	LOW	AEG73_RS15580	GENE_AEG73_RS15580	transcript	TRANSCRIPT_AEG73_RS15580	protein_coding	2023-01-01	c.7C>T	p.Leu3Leu	2961-07-01	2961-07-01	3/986		,T	GT:DP:RO:QR:AO:QA:GL	0	0	0	0	0	0	0	0	0	0	0	0	0	0	0	0	0	0	0	0	0	0	0	0	0	0
2927206|missense_variant|AEG73_RS15605|MODERATE|SNP	2927206	.	T	C	2382.62	.	QR=0;RO=0;ANN=C	missense_variant	MODERATE	AEG73_RS15605	GENE_AEG73_RS15605	transcript	TRANSCRIPT_AEG73_RS15605	protein_coding	2023-01-01	c.28A>G	p.Lys10Glu	28/516	28/516	10/171		,C	GT:DP:RO:QR:AO:QA:GL	0	0	0	0	0	0	0	0	0	0	0	0	0	0	0	0	0	0	0	0	0	0	0	0	0	0
2931275|missense_variant|AEG73_RS15620|MODERATE|SNP	2931275	.	C	T	518.562	.	QR=0;RO=0;ANN=T	missense_variant	MODERATE	AEG73_RS15620	GENE_AEG73_RS15620	transcript	TRANSCRIPT_AEG73_RS15620	protein_coding	2023-01-01	c.403G>A	p.Glu135Lys	403/645	403/645	135/214		,T	GT:DP:RO:QR:AO:QA:GL	0	0	0	0	0	0	0	0	0	0	0	0	0	0	0	0	0	0	0	0	0	0	0	0	0	0
2934280|frameshift_variant|AEG73_RS15645|HIGH|del1	2934280	.	AT	A	836.992	.	QR=0;RO=0;ANN=A	frameshift_variant	HIGH	AEG73_RS15645	GENE_AEG73_RS15645	transcript	TRANSCRIPT_AEG73_RS15645	protein_coding	2023-01-01	c.157delA	p.Met53fs	157/387	157/387	53/128		,A	GT:DP:RO:QR:AO:QA:GL	0	0	0	0	0	0	0	0	0	0	0	0	0	0	0	0	0	0	0	0	0	0	0	0	0	0
2936626|missense_variant|AEG73_RS15665|MODERATE|SNP	2936626	.	C	T	3190.58	.	QR=0;RO=0;ANN=T	missense_variant	MODERATE	AEG73_RS15665	GENE_AEG73_RS15665	transcript	TRANSCRIPT_AEG73_RS15665	protein_coding	2023-01-01	c.221G>A	p.Gly74Glu	221/252	221/252	74/83		,T	GT:DP:RO:QR:AO:QA:GL	0	0	0	0	0	0	0	0	0	0	0	0	0	0	0	0	0	0	0	0	0	0	0	0	0	0
2939689|missense_variant|AEG73_RS15690|MODERATE|SNP	2939689	.	C	G	2876.09	.	QR=27;RO=1;ANN=G	missense_variant	MODERATE	AEG73_RS15690	GENE_AEG73_RS15690	transcript	TRANSCRIPT_AEG73_RS15690	protein_coding	2023-01-01	c.178C>G	p.Pro60Ala	178/301	178/301	60/99		WARNING_TRANSCRIPT_INCOMPLETE,G	GT:DP:RO:QR:AO:QA:GL	0	0	0	0	0	0	0	0	0	0	0	0	0	0	0	0	0	0	0	0	0	0	0	0	0	0
2951455|missense_variant|AEG73_RS15765|MODERATE|SNP	2951455	.	C	T	4792.48	.	QR=0;RO=0;ANN=T	missense_variant	MODERATE	AEG73_RS15765	GENE_AEG73_RS15765	transcript	TRANSCRIPT_AEG73_RS15765	protein_coding	2023-01-01	c.200G>A	p.Arg67His	200/740	200/740	67/245		WARNING_TRANSCRIPT_INCOMPLETE,T	GT:DP:RO:QR:AO:QA:GL	0	0	0	0	0	0	0	0	0	0	0	0	0	0	0	0	0	0	0	0	0	0	0	0	0	0
2951918|synonymous_variant|AEG73_RS15770|LOW|SNP	2951918	.	G	A	2152.08	.	QR=0;RO=0;ANN=A	synonymous_variant	LOW	AEG73_RS15770	GENE_AEG73_RS15770	transcript	TRANSCRIPT_AEG73_RS15770	protein_coding	2023-01-01	c.459C>T	p.Asp153Asp	459/726	459/726	153/241		,A	GT:DP:RO:QR:AO:QA:GL	0	0	0	0	0	0	0	0	0	0	0	0	0	0	0	0	0	0	0	0	0	0	0	0	0	0
2957179|stop_gained|AEG73_RS15805|HIGH|SNP	2957179	.	C	T	1520.72	.	QR=0;RO=0;ANN=T	stop_gained	HIGH	AEG73_RS15805	GENE_AEG73_RS15805	transcript	TRANSCRIPT_AEG73_RS15805	protein_coding	2023-01-01	c.746G>A	p.Trp249*	746/960	746/960	249/319		,T	GT:DP:RO:QR:AO:QA:GL	0	0	0	0	0	0	0	0	0	0	0	0	0	0	0	0	0	0	0	0	0	0	0	0	0	0
2960587|synonymous_variant|AEG73_RS15815|LOW|SNP	2960587	.	G	A	5462.37	.	QR=0;RO=0;ANN=A	synonymous_variant	LOW	AEG73_RS15815	GENE_AEG73_RS15815	transcript	TRANSCRIPT_AEG73_RS15815	protein_coding	2023-01-01	c.225C>T	p.Ser75Ser	225/915	225/915	75/304		,A	GT:DP:RO:QR:AO:QA:GL	0	0	0	0	0	0	0	0	0	0	0	0	0	0	0	0	0	0	0	0	0	0	0	0	0	0
2963396|missense_variant|AEG73_RS15830|MODERATE|SNP	2963396	.	A	C	3581.38	.	QR=76;RO=3;ANN=C	missense_variant	MODERATE	AEG73_RS15830	GENE_AEG73_RS15830	transcript	TRANSCRIPT_AEG73_RS15830	protein_coding	2023-01-01	c.769A>C	p.Thr257Pro	769/813	769/813	257/270		,C	GT:DP:RO:QR:AO:QA:GL	0	0	0	0	0	0	0	0	0	0	0	0	0	0	0	0	0	0	0	0	0	0	0	0	0	0
2969993|missense_variant|AEG73_RS15870|MODERATE|SNP	2969993	.	G	A	1645.37	.	QR=0;RO=0;ANN=A	missense_variant	MODERATE	AEG73_RS15870	GENE_AEG73_RS15870	transcript	TRANSCRIPT_AEG73_RS15870	protein_coding	2023-01-01	c.490G>A	p.Asp164Asn	490/633	490/633	164/210		,A	GT:DP:RO:QR:AO:QA:GL	0	0	0	0	0	0	0	0	0	0	0	0	0	0	0	0	0	0	0	0	0	0	0	0	0	0
2976819|missense_variant|AEG73_RS15915|MODERATE|SNP	2976819	.	C	T	5225.53	.	QR=0;RO=0;ANN=T	missense_variant	MODERATE	AEG73_RS15915	GENE_AEG73_RS15915	transcript	TRANSCRIPT_AEG73_RS15915	protein_coding	2023-01-01	c.119C>T	p.Ala40Val	119/453	119/453	40/150		,T	GT:DP:RO:QR:AO:QA:GL	0	0	0	0	0	0	0	0	0	0	0	0	0	0	0	0	0	0	0	0	0	0	0	0	0	0
2977076|missense_variant|AEG73_RS15915|MODERATE|SNP	2977076	.	A	G	2379.31	.	QR=0;RO=0;ANN=G	missense_variant	MODERATE	AEG73_RS15915	GENE_AEG73_RS15915	transcript	TRANSCRIPT_AEG73_RS15915	protein_coding	2023-01-01	c.376A>G	p.Ser126Gly	376/453	376/453	126/150		,G	GT:DP:RO:QR:AO:QA:GL	0	0	0	0	0	0	0	0	0	0	0	0	0	0	0	0	0	0	0	0	0	0	0	0	0	0
2978532|synonymous_variant|AEG73_RS15925|LOW|SNP	2978532	.	T	G	7996.8	.	QR=0;RO=0;ANN=G	synonymous_variant	LOW	AEG73_RS15925	GENE_AEG73_RS15925	transcript	TRANSCRIPT_AEG73_RS15925	protein_coding	2023-01-01	c.123T>G	p.Val41Val	123/903	123/903	41/300		,G	GT:DP:RO:QR:AO:QA:GL	0	0	0	0	0	0	0	0	0	0	0	0	0	0	0	0	0	0	0	0	0	0	0	0	0	0
2982965|intragenic_variant|AEG73_RS00465|MODIFIER|SNP	2982965	.	G	T	1900.39	.	QR=0;RO=0;ANN=T	intragenic_variant	MODIFIER	AEG73_RS00465	null	gene_variant	null			n.2982965G>T						,T	GT:DP:RO:QR:AO:QA:GL	0	0	0	0	0	0	0	0	0	0	0	0	0	0	0	0	0	0	0	0	0	0	0	0	0	0
2982974|intragenic_variant|AEG73_RS00465|MODIFIER|SNP	2982974	.	ACACAAGG	CCTTGTGT	3092.19	.	QR=0;RO=0;ANN=CCTTGTGT	intragenic_variant	MODIFIER	AEG73_RS00465	null	gene_variant	null			n.2982974_2982981delACACAAGGinsCCTTGTGT						,CCTTGTGT	GT:DP:RO:QR:AO:QA:GL	0	0	0	0	0	0	0	0	0	0	0	0	0	0	0	0	0	0	0	0	0	0	0	0	0	0
2987159|missense_variant|AEG73_RS15975|MODERATE|SNP	2987159	.	A	G	2955.04	.	QR=0;RO=0;ANN=G	missense_variant	MODERATE	AEG73_RS15975	GENE_AEG73_RS15975	transcript	TRANSCRIPT_AEG73_RS15975	protein_coding	2023-01-01	c.178T>C	p.Tyr60His	178/270	178/270	60/89		,G	GT:DP:RO:QR:AO:QA:GL	0	0	0	0	0	0	0	0	0	0	0	0	0	0	0	0	0	0	0	0	0	0	0	0	0	0
2989378|missense_variant|AEG73_RS15980|MODERATE|SNP	2989378	.	G	A	2662.95	.	QR=0;RO=0;ANN=A	missense_variant	MODERATE	AEG73_RS15980	GENE_AEG73_RS15980	transcript	TRANSCRIPT_AEG73_RS15980	protein_coding	2023-01-01	c.2113G>A	p.Asp705Asn	2113/2343	2113/2343	705/780		WARNING_TRANSCRIPT_MULTIPLE_STOP_CODONS,A	GT:DP:RO:QR:AO:QA:GL	0	0	0	0	0	0	0	0	0	0	0	0	0	0	0	0	0	0	0	0	0	0	0	0	0	0
2992380|missense_variant|AEG73_RS15990|MODERATE|SNP	2992380	.	C	T	2785.89	.	QR=0;RO=0;ANN=T	missense_variant	MODERATE	AEG73_RS15990	GENE_AEG73_RS15990	transcript	TRANSCRIPT_AEG73_RS15990	protein_coding	2023-01-01	c.520G>A	p.Val174Met	520/1359	520/1359	174/452		,T	GT:DP:RO:QR:AO:QA:GL	0	0	0	0	0	0	0	0	0	0	0	0	0	0	0	0	0	0	0	0	0	0	0	0	0	0
2992979|intragenic_variant|AEG73_RS00465|MODIFIER|SNP	2992979	.	G	A	4634.68	.	QR=0;RO=0;ANN=A	intragenic_variant	MODIFIER	AEG73_RS00465	null	gene_variant	null			n.2992979G>A						,A	GT:DP:RO:QR:AO:QA:GL	0	0	0	0	0	0	0	0	0	0	0	0	0	0	0	0	0	0	0	0	0	0	0	0	0	0
2993770|synonymous_variant|AEG73_RS15995|LOW|SNP	2993770	.	C	T	2152.07	.	QR=0;RO=0;ANN=T	synonymous_variant	LOW	AEG73_RS15995	GENE_AEG73_RS15995	transcript	TRANSCRIPT_AEG73_RS15995	protein_coding	2023-01-01	c.330G>A	p.Pro110Pro	330/915	330/915	110/304		,T	GT:DP:RO:QR:AO:QA:GL	0	0	0	0	0	0	0	0	0	0	0	0	0	0	0	0	0	0	0	0	0	0	0	0	0	0
2994556|synonymous_variant|AEG73_RS16000|LOW|SNP	2994556	.	G	A	4982.74	.	QR=0;RO=0;ANN=A	synonymous_variant	LOW	AEG73_RS16000	GENE_AEG73_RS16000	transcript	TRANSCRIPT_AEG73_RS16000	protein_coding	2023-01-01	c.414C>T	p.Thr138Thr	414/825	414/825	138/274		,A	GT:DP:RO:QR:AO:QA:GL	0	0	0	0	0	0	0	0	0	0	0	0	0	0	0	0	0	0	0	0	0	0	0	0	0	0
2995251|intragenic_variant|AEG73_RS00465|MODIFIER|SNP	2995251	.	C	G	6536.54	.	QR=0;RO=0;ANN=G	intragenic_variant	MODIFIER	AEG73_RS00465	null	gene_variant	null			n.2995251C>G						,G	GT:DP:RO:QR:AO:QA:GL	0	0	0	0	0	0	0	0	0	0	0	0	0	0	0	0	0	0	0	0	0	0	0	0	0	0
3010431|synonymous_variant|AEG73_RS16075|LOW|SNP	3010431	.	T	C	2695.41	.	QR=14;RO=1;ANN=C	synonymous_variant	LOW	AEG73_RS16075	GENE_AEG73_RS16075	transcript	TRANSCRIPT_AEG73_RS16075	protein_coding	2023-01-01	c.567A>G	p.Ser189Ser	567/1440	567/1440	189/479		,C	GT:DP:RO:QR:AO:QA:GL	0	0	0	0	0	0	0	0	0	0	0	0	0	0	0	0	0	0	0	0	0	0	0	0	0	0
3010757|missense_variant|AEG73_RS16075|MODERATE|SNP	3010757	.	G	A	1901.33	.	QR=0;RO=0;ANN=A	missense_variant	MODERATE	AEG73_RS16075	GENE_AEG73_RS16075	transcript	TRANSCRIPT_AEG73_RS16075	protein_coding	2023-01-01	c.241C>T	p.Leu81Phe	241/1440	241/1440	81/479		,A	GT:DP:RO:QR:AO:QA:GL	0	0	0	0	0	0	0	0	0	0	0	0	0	0	0	0	0	0	0	0	0	0	0	0	0	0
3015863|synonymous_variant|AEG73_RS16095|LOW|SNP	3015863	.	C	T	545.017	.	QR=0;RO=0;ANN=T	synonymous_variant	LOW	AEG73_RS16095	GENE_AEG73_RS16095	transcript	TRANSCRIPT_AEG73_RS16095	protein_coding	2023-01-01	c.18G>A	p.Leu6Leu	18/1299	18/1299	6/432		,T	GT:DP:RO:QR:AO:QA:GL	0	0	0	0	0	0	0	0	0	0	0	0	0	0	0	0	0	0	0	0	0	0	0	0	0	0
3025582|intragenic_variant|AEG73_RS00465|MODIFIER|SNP	3025582	.	G	A	3142.43	.	QR=0;RO=0;ANN=A	intragenic_variant	MODIFIER	AEG73_RS00465	null	gene_variant	null			n.3025582G>A						,A	GT:DP:RO:QR:AO:QA:GL	0	0	0	0	0	0	0	0	0	0	0	0	0	0	0	0	0	0	0	0	0	0	0	0	0	0
3032795|missense_variant|AEG73_RS16175|MODERATE|SNP	3032795	.	C	T	6697.55	.	QR=32;RO=1;ANN=T	missense_variant	MODERATE	AEG73_RS16175	GENE_AEG73_RS16175	transcript	TRANSCRIPT_AEG73_RS16175	protein_coding	2023-01-01	c.1052G>A	p.Arg351Gln	1052/1395	1052/1395	351/464		,T	GT:DP:RO:QR:AO:QA:GL	0	0	0	0	0	0	0	0	0	0	0	0	0	0	0	0	0	0	0	0	0	0	0	0	0	0
3038363|frameshift_variant|AEG73_RS16195|HIGH|ins1	3038363	.	G	GC	1067.5	.	QR=0;RO=0;ANN=GC	frameshift_variant	HIGH	AEG73_RS16195	GENE_AEG73_RS16195	transcript	TRANSCRIPT_AEG73_RS16195	protein_coding	2023-01-01	c.150dupG	p.Arg51fs	150/474	150/474	50/157		,GC	GT:DP:RO:QR:AO:QA:GL	0	0	0	0	0	0	0	0	0	0	0	0	0	0	0	0	0	0	0	0	0	0	0	0	0	0
3042163|missense_variant|AEG73_RS16220|MODERATE|SNP	3042163	.	C	T	1510.81	.	QR=0;RO=0;ANN=T	missense_variant	MODERATE	AEG73_RS16220	GENE_AEG73_RS16220	transcript	TRANSCRIPT_AEG73_RS16220	protein_coding	2023-01-01	c.1009G>A	p.Gly337Ser	1009/1214	1009/1214	337/403		WARNING_TRANSCRIPT_MULTIPLE_STOP_CODONS,T	GT:DP:RO:QR:AO:QA:GL	0	0	0	0	0	0	0	0	0	0	0	0	0	0	0	0	0	0	0	0	0	0	0	0	0	0
3043908|stop_gained|AEG73_RS16225|HIGH|SNP	3043908	.	C	T	3376.99	.	QR=0;RO=0;ANN=T	stop_gained	HIGH	AEG73_RS16225	GENE_AEG73_RS16225	transcript	TRANSCRIPT_AEG73_RS16225	protein_coding	2023-01-01	c.456G>A	p.Trp152*	456/1218	456/1218	152/405		,T	GT:DP:RO:QR:AO:QA:GL	0	0	0	0	0	0	0	0	0	0	0	0	0	0	0	0	0	0	0	0	0	0	0	0	0	0
3045650|stop_gained|AEG73_RS16235|HIGH|SNP	3045650	.	C	T	1199.05	.	QR=0;RO=0;ANN=T	stop_gained	HIGH	AEG73_RS16235	GENE_AEG73_RS16235	transcript	TRANSCRIPT_AEG73_RS16235	protein_coding	2023-01-01	c.44G>A	p.Trp15*	44/843	44/843	15/280		,T	GT:DP:RO:QR:AO:QA:GL	0	0	0	0	0	0	0	0	0	0	0	0	0	0	0	0	0	0	0	0	0	0	0	0	0	0
3047810|missense_variant|AEG73_RS16240|MODERATE|SNP	3047810	.	C	T	4230.35	.	QR=36;RO=1;ANN=T	missense_variant	MODERATE	AEG73_RS16240	GENE_AEG73_RS16240	transcript	TRANSCRIPT_AEG73_RS16240	protein_coding	2023-01-01	c.130G>A	p.Ala44Thr	130/2160	130/2160	44/719		,T	GT:DP:RO:QR:AO:QA:GL	0	0	0	0	0	0	0	0	0	0	0	0	0	0	0	0	0	1	0	0	0	0	0	0	0	0
3050755|synonymous_variant|AEG73_RS16260|LOW|SNP	3050755	.	C	T	3616.69	.	QR=0;RO=0;ANN=T	synonymous_variant	LOW	AEG73_RS16260	GENE_AEG73_RS16260	transcript	TRANSCRIPT_AEG73_RS16260	protein_coding	2023-01-01	c.552C>T	p.Thr184Thr	552/1581	552/1581	184/526		,T	GT:DP:RO:QR:AO:QA:GL	0	0	0	0	0	0	0	0	0	0	0	0	0	0	0	0	0	0	0	0	0	0	0	0	0	0
3051688|synonymous_variant|AEG73_RS16260|LOW|SNP	3051688	.	C	T	7525.08	.	QR=0;RO=0;ANN=T	synonymous_variant	LOW	AEG73_RS16260	GENE_AEG73_RS16260	transcript	TRANSCRIPT_AEG73_RS16260	protein_coding	2023-01-01	c.1485C>T	p.Gly495Gly	1485/1581	1485/1581	495/526		,T	GT:DP:RO:QR:AO:QA:GL	0	0	0	0	0	0	0	0	0	0	0	0	0	0	0	0	0	0	0	0	0	0	0	0	0	0
3052927|missense_variant|AEG73_RS16265|MODERATE|SNP	3052927	.	G	A	5307.76	.	QR=0;RO=0;ANN=A	missense_variant	MODERATE	AEG73_RS16265	GENE_AEG73_RS16265	transcript	TRANSCRIPT_AEG73_RS16265	protein_coding	2023-01-01	c.800C>T	p.Ser267Phe	800/1857	800/1857	267/618		,A	GT:DP:RO:QR:AO:QA:GL	0	0	0	0	0	0	0	0	0	0	0	0	0	0	0	0	0	0	0	0	0	0	0	0	0	0
3055449|missense_variant|AEG73_RS16280|MODERATE|SNP	3055449	.	A	C	1517.82	.	QR=0;RO=0;ANN=C	missense_variant	MODERATE	AEG73_RS16280	GENE_AEG73_RS16280	transcript	TRANSCRIPT_AEG73_RS16280	protein_coding	2023-01-01	c.41A>C	p.His14Pro	41/2991	41/2991	14/996		,C	GT:DP:RO:QR:AO:QA:GL	0	0	0	0	0	0	0	0	0	0	0	0	0	0	0	0	0	0	0	0	0	0	0	0	0	0
3055717|synonymous_variant|AEG73_RS16280|LOW|SNP	3055717	.	T	C	8879.22	.	QR=0;RO=0;ANN=C	synonymous_variant	LOW	AEG73_RS16280	GENE_AEG73_RS16280	transcript	TRANSCRIPT_AEG73_RS16280	protein_coding	2023-01-01	c.309T>C	p.Thr103Thr	309/2991	309/2991	103/996		,C	GT:DP:RO:QR:AO:QA:GL	0	0	0	0	0	0	0	0	0	0	0	0	0	0	0	0	0	0	0	0	0	0	0	0	0	0
3056458|synonymous_variant|AEG73_RS16280|LOW|SNP	3056458	.	G	A	3282.08	.	QR=0;RO=0;ANN=A	synonymous_variant	LOW	AEG73_RS16280	GENE_AEG73_RS16280	transcript	TRANSCRIPT_AEG73_RS16280	protein_coding	2023-01-01	c.1050G>A	p.Leu350Leu	1050/2991	1050/2991	350/996		,A	GT:DP:RO:QR:AO:QA:GL	0	0	0	0	0	0	0	0	0	0	0	0	0	0	0	0	0	0	0	0	0	0	0	0	0	0
3057206|stop_gained|AEG73_RS16280|HIGH|SNP	3057206	.	C	T	2831.17	.	QR=0;RO=0;ANN=T	stop_gained	HIGH	AEG73_RS16280	GENE_AEG73_RS16280	transcript	TRANSCRIPT_AEG73_RS16280	protein_coding	2023-01-01	c.1798C>T	p.Gln600*	1798/2991	1798/2991	600/996		,T	GT:DP:RO:QR:AO:QA:GL	0	0	0	0	0	0	0	0	0	0	0	0	0	0	0	0	0	0	0	0	0	0	0	0	0	0
3072459|missense_variant|AEG73_RS16330|MODERATE|SNP	3072459	.	C	T	2561.35	.	QR=0;RO=0;ANN=T	missense_variant	MODERATE	AEG73_RS16330	GENE_AEG73_RS16330	transcript	TRANSCRIPT_AEG73_RS16330	protein_coding	2023-01-01	c.53C>T	p.Pro18Leu	53/303	53/303	18/100		,T	GT:DP:RO:QR:AO:QA:GL	0	0	0	0	0	0	0	0	0	0	0	0	0	0	0	0	0	0	0	0	0	0	0	0	0	0
3077248|intragenic_variant|AEG73_RS00465|MODIFIER|SNP	3077248	.	C	T	1866.73	.	QR=0;RO=0;ANN=T	intragenic_variant	MODIFIER	AEG73_RS00465	null	gene_variant	null			n.3077248C>T						,T	GT:DP:RO:QR:AO:QA:GL	0	0	0	0	0	0	0	0	0	0	0	0	0	0	0	0	0	0	0	0	0	0	0	0	0	0
3079579|synonymous_variant|AEG73_RS16370|LOW|SNP	3079579	.	T	C	3118.1	.	QR=0;RO=0;ANN=C	synonymous_variant	LOW	AEG73_RS16370	GENE_AEG73_RS16370	transcript	TRANSCRIPT_AEG73_RS16370	protein_coding	2023-01-01	c.93A>G	p.Lys31Lys	93/471	93/471	31/156		,C	GT:DP:RO:QR:AO:QA:GL	0	0	0	0	0	0	0	0	0	0	0	0	0	0	0	0	0	0	0	0	0	0	0	0	0	0
3082019|intragenic_variant|AEG73_RS00465|MODIFIER|SNP	3082019	.	C	T	3845.23	.	QR=0;RO=0;ANN=T	intragenic_variant	MODIFIER	AEG73_RS00465	null	gene_variant	null			n.3082019C>T						,T	GT:DP:RO:QR:AO:QA:GL	0	0	0	0	0	0	0	0	0	0	0	0	0	0	0	0	0	0	0	0	0	0	0	0	0	0
3083173|intragenic_variant|AEG73_RS00465|MODIFIER|SNP	3083173	.	T	C	8926.02	.	QR=0;RO=0;ANN=C	intragenic_variant	MODIFIER	AEG73_RS00465	null	gene_variant	null			n.3083173T>C						,C	GT:DP:RO:QR:AO:QA:GL	0	0	0	0	0	0	0	0	0	0	0	0	0	0	0	0	0	0	0	0	0	0	0	0	0	0
3086147|missense_variant|AEG73_RS16420|MODERATE|SNP	3086147	.	G	A	6794.05	.	QR=0;RO=0;ANN=A	missense_variant	MODERATE	AEG73_RS16420	GENE_AEG73_RS16420	transcript	TRANSCRIPT_AEG73_RS16420	protein_coding	2023-01-01	c.1076G>A	p.Arg359His	1076/1362	1076/1362	359/453		,A	GT:DP:RO:QR:AO:QA:GL	0	0	0	0	0	0	0	0	0	0	0	0	0	0	0	0	0	0	0	0	0	0	0	0	0	0
3095266|missense_variant|AEG73_RS16470|MODERATE|SNP	3095266	.	C	T	5203.95	.	QR=0;RO=0;ANN=T	missense_variant	MODERATE	AEG73_RS16470	GENE_AEG73_RS16470	transcript	TRANSCRIPT_AEG73_RS16470	protein_coding	2023-01-01	c.295G>A	p.Val99Ile	295/801	295/801	99/266		,T	GT:DP:RO:QR:AO:QA:GL	0	0	0	0	0	0	0	0	0	0	0	0	0	0	0	0	0	0	0	0	0	0	0	0	0	0
3096516|intragenic_variant|AEG73_RS00465|MODIFIER|SNP	3096516	.	G	C	4149.95	.	QR=0;RO=0;ANN=C	intragenic_variant	MODIFIER	AEG73_RS00465	null	gene_variant	null			n.3096516G>C						,C	GT:DP:RO:QR:AO:QA:GL	0	0	0	0	0	0	0	0	0	0	0	0	0	0	0	0	0	0	0	0	0	0	0	0	0	0
3099708|missense_variant|AEG73_RS16490|MODERATE|SNP	3099708	.	C	T	11056.9	.	QR=0;RO=0;ANN=T	missense_variant	MODERATE	AEG73_RS16490	GENE_AEG73_RS16490	transcript	TRANSCRIPT_AEG73_RS16490	protein_coding	2023-01-01	c.1027G>A	p.Gly343Ser	1027/2382	1027/2382	343/793		,T	GT:DP:RO:QR:AO:QA:GL	0	0	0	0	0	0	0	0	0	0	0	0	0	0	0	0	0	0	0	0	0	0	0	0	0	0
3102296|intragenic_variant|AEG73_RS00465|MODIFIER|SNP	3102296	.	G	A	520.265	.	QR=0;RO=0;ANN=A	intragenic_variant	MODIFIER	AEG73_RS00465	null	gene_variant	null			n.3102296G>A						,A	GT:DP:RO:QR:AO:QA:GL	0	0	0	0	0	0	0	0	0	0	0	0	0	0	0	0	0	0	0	0	0	0	0	0	0	0
3105491|missense_variant|AEG73_RS16515|MODERATE|SNP	3105491	.	A	G	4881.42	.	QR=0;RO=0;ANN=G	missense_variant	MODERATE	AEG73_RS16515	GENE_AEG73_RS16515	transcript	TRANSCRIPT_AEG73_RS16515	protein_coding	2023-01-01	c.1256A>G	p.Tyr419Cys	1256/2034	1256/2034	419/677		,G	GT:DP:RO:QR:AO:QA:GL	0	0	0	0	0	0	0	0	0	0	0	0	0	0	0	0	0	0	0	0	0	0	0	0	0	0
3106387|intragenic_variant|AEG73_RS00465|MODIFIER|SNP	3106387	.	G	A	2845.57	.	QR=0;RO=0;ANN=A	intragenic_variant	MODIFIER	AEG73_RS00465	null	gene_variant	null			n.3106387G>A						,A	GT:DP:RO:QR:AO:QA:GL	0	0	0	0	0	0	0	0	0	0	0	0	0	0	0	0	0	0	0	0	0	0	0	0	0	0
3109006|missense_variant|AEG73_RS16540|MODERATE|SNP	3109006	.	T	C	6710.4	.	QR=0;RO=0;ANN=C	missense_variant	MODERATE	AEG73_RS16540	GENE_AEG73_RS16540	transcript	TRANSCRIPT_AEG73_RS16540	protein_coding	2023-01-01	c.1637A>G	p.Asp546Gly	1637/1686	1637/1686	546/561		,C	GT:DP:RO:QR:AO:QA:GL	0	0	0	0	0	0	0	0	0	0	0	0	0	0	0	0	0	0	0	0	0	0	0	0	0	0
3112567|synonymous_variant|AEG73_RS16560|LOW|SNP	3112567	.	G	A	8063.5	.	QR=0;RO=0;ANN=A	synonymous_variant	LOW	AEG73_RS16560	GENE_AEG73_RS16560	transcript	TRANSCRIPT_AEG73_RS16560	protein_coding	2023-01-01	c.840C>T	p.Ala280Ala	840/948	840/948	280/315		,A	GT:DP:RO:QR:AO:QA:GL	0	0	0	0	0	0	0	0	0	0	0	0	0	0	0	0	0	0	0	0	0	0	0	0	0	0
3116445|synonymous_variant|AEG73_RS16575|LOW|SNP	3116445	.	C	T	2269.58	.	QR=144;RO=4;ANN=T	synonymous_variant	LOW	AEG73_RS16575	GENE_AEG73_RS16575	transcript	TRANSCRIPT_AEG73_RS16575	protein_coding	2023-01-01	c.1524G>A	p.Val508Val	1524/2298	1524/2298	508/765		,T	GT:DP:RO:QR:AO:QA:GL	0	0	0	0	0	0	0	0	0	0	0	0	0	0	0	0	0	0	0	0	0	0	0	0	0	0
3118028|intragenic_variant|AEG73_RS00465|MODIFIER|SNP	3118028	.	T	C	9366.77	.	QR=0;RO=0;ANN=C	intragenic_variant	MODIFIER	AEG73_RS00465	null	gene_variant	null			n.3118028T>C						,C	GT:DP:RO:QR:AO:QA:GL	0	0	0	0	0	0	0	0	0	0	0	0	0	0	0	0	0	0	0	0	0	0	0	0	0	0
3121277|missense_variant|AEG73_RS16595|MODERATE|SNP	3121277	.	C	T	4572.18	.	QR=36;RO=1;ANN=T	missense_variant	MODERATE	AEG73_RS16595	GENE_AEG73_RS16595	transcript	TRANSCRIPT_AEG73_RS16595	protein_coding	2023-01-01	c.448G>A	p.Gly150Ser	448/588	448/588	150/195		,T	GT:DP:RO:QR:AO:QA:GL	0	0	0	0	0	0	0	0	0	0	0	0	0	0	0	0	0	0	0	0	0	0	0	0	0	0
3130731|frameshift_variant&stop_gained|AEG73_RS16645|HIGH|ins1	3130731	.	C	CT	4833.61	.	QR=0;RO=0;ANN=CT	frameshift_variant&stop_gained	HIGH	AEG73_RS16645	GENE_AEG73_RS16645	transcript	TRANSCRIPT_AEG73_RS16645	protein_coding	2023-01-01	c.523_524insA	p.Trp175fs	523/1359	523/1359	175/452		,CT	GT:DP:RO:QR:AO:QA:GL	0	0	0	0	0	0	0	0	0	0	0	0	0	0	0	0	0	0	0	0	0	0	0	0	0	0
3140784|missense_variant|AEG73_RS16695|MODERATE|SNP	3140784	.	C	A	8285.64	.	QR=0;RO=0;ANN=A	missense_variant	MODERATE	AEG73_RS16695	GENE_AEG73_RS16695	transcript	TRANSCRIPT_AEG73_RS16695	protein_coding	2023-01-01	c.196G>T	p.Asp66Tyr	196/1519	196/1519	66/505		WARNING_TRANSCRIPT_MULTIPLE_STOP_CODONS,A	GT:DP:RO:QR:AO:QA:GL	0	0	0	0	0	0	0	0	0	0	0	0	0	0	0	0	0	0	0	0	0	0	0	0	0	0
3166772|missense_variant|AEG73_RS16825|MODERATE|SNP	3166772	.	G	A	6360.69	.	QR=0;RO=0;ANN=A	missense_variant	MODERATE	AEG73_RS16825	GENE_AEG73_RS16825	transcript	TRANSCRIPT_AEG73_RS16825	protein_coding	2023-01-01	c.739G>A	p.Ala247Thr	739/987	739/987	247/328		,A	GT:DP:RO:QR:AO:QA:GL	0	0	0	0	0	0	0	0	0	0	0	0	0	0	0	0	0	0	0	0	0	0	0	0	0	0
3168293|missense_variant|AEG73_RS16840|MODERATE|SNP	3168293	.	G	A	928.706	.	QR=0;RO=0;ANN=A	missense_variant	MODERATE	AEG73_RS16840	GENE_AEG73_RS16840	transcript	TRANSCRIPT_AEG73_RS16840	protein_coding	2023-01-01	c.111G>A	p.Met37Ile	111/573	111/573	37/190		,A	GT:DP:RO:QR:AO:QA:GL	0	0	0	0	0	0	0	0	0	0	0	0	0	0	0	0	0	0	0	0	0	0	0	0	0	0
3176507|synonymous_variant|AEG73_RS16875|LOW|SNP	3176507	.	G	A	3702.14	.	QR=0;RO=0;ANN=A	synonymous_variant	LOW	AEG73_RS16875	GENE_AEG73_RS16875	transcript	TRANSCRIPT_AEG73_RS16875	protein_coding	2023-01-01	c.111C>T	p.Thr37Thr	111/345	111/345	37/114		,A	GT:DP:RO:QR:AO:QA:GL	0	0	0	0	0	0	0	0	0	0	0	0	0	0	0	0	0	0	0	0	0	0	0	0	0	0
3185389|intragenic_variant|AEG73_RS00465|MODIFIER|del1	3185389	.	GT	G	6418.82	.	QR=0;RO=0;ANN=G	intragenic_variant	MODIFIER	AEG73_RS00465	null	gene_variant	null			n.3185390delT						,G	GT:DP:RO:QR:AO:QA:GL	0	0	0	0	0	0	0	0	0	0	0	0	0	0	0	0	0	0	0	0	0	0	0	0	0	0
3187046|stop_gained|AEG73_RS16940|HIGH|SNP	3187046	.	G	A	8652.49	.	QR=0;RO=0;ANN=A	stop_gained	HIGH	AEG73_RS16940	GENE_AEG73_RS16940	transcript	TRANSCRIPT_AEG73_RS16940	protein_coding	2023-01-01	c.1297C>T	p.Gln433*	1297/2367	1297/2367	433/788		,A	GT:DP:RO:QR:AO:QA:GL	0	0	0	0	0	0	0	0	0	0	0	0	0	0	0	0	0	0	0	0	0	0	0	0	0	0
3189944|intragenic_variant|AEG73_RS00465|MODIFIER|SNP	3189944	.	G	A	1649.65	.	QR=0;RO=0;ANN=A	intragenic_variant	MODIFIER	AEG73_RS00465	null	gene_variant	null			n.3189944G>A						,A	GT:DP:RO:QR:AO:QA:GL	0	0	0	0	0	0	0	0	0	0	0	0	0	0	0	0	0	0	0	0	0	0	0	0	0	0
3190767|synonymous_variant|AEG73_RS16965|LOW|SNP	3190767	.	C	T	2656.05	.	QR=0;RO=0;ANN=T	synonymous_variant	LOW	AEG73_RS16965	GENE_AEG73_RS16965	transcript	TRANSCRIPT_AEG73_RS16965	protein_coding	2023-01-01	c.198G>A	p.Gln66Gln	198/465	198/465	66/154		,T	GT:DP:RO:QR:AO:QA:GL	0	0	0	0	0	0	0	0	0	0	0	0	0	0	0	0	0	0	0	0	0	0	0	0	0	0
3211028|synonymous_variant|AEG73_RS17080|LOW|SNP	3211028	.	G	A	3974.06	.	QR=0;RO=0;ANN=A	synonymous_variant	LOW	AEG73_RS17080	GENE_AEG73_RS17080	transcript	TRANSCRIPT_AEG73_RS17080	protein_coding	2023-01-01	c.642C>T	p.Thr214Thr	642/1137	642/1137	214/378		,A	GT:DP:RO:QR:AO:QA:GL	0	0	0	0	0	0	0	0	0	0	0	0	0	0	0	0	0	0	0	0	0	0	0	0	0	0
3212669|synonymous_variant|AEG73_RS17090|LOW|SNP	3212669	.	G	A	2859.22	.	QR=14;RO=1;ANN=A	synonymous_variant	LOW	AEG73_RS17090	GENE_AEG73_RS17090	transcript	TRANSCRIPT_AEG73_RS17090	protein_coding	2023-01-01	c.273G>A	p.Gln91Gln	273/2670	273/2670	91/889		,A	GT:DP:RO:QR:AO:QA:GL	0	0	0	0	0	0	0	0	0	0	0	0	0	0	0	0	0	0	0	0	0	0	0	0	0	0
3213357|missense_variant|AEG73_RS17090|MODERATE|SNP	3213357	.	A	G	9449.13	.	QR=0;RO=0;ANN=G	missense_variant	MODERATE	AEG73_RS17090	GENE_AEG73_RS17090	transcript	TRANSCRIPT_AEG73_RS17090	protein_coding	2023-01-01	c.961A>G	p.Thr321Ala	961/2670	961/2670	321/889		,G	GT:DP:RO:QR:AO:QA:GL	0	0	0	0	0	0	0	1	1	0	0	0	0	1	0	0	0	0	0	0	1	0	0	0	0	0
3214981|missense_variant|AEG73_RS17090|MODERATE|SNP	3214981	.	T	C	3195.38	.	QR=0;RO=0;ANN=C	missense_variant	MODERATE	AEG73_RS17090	GENE_AEG73_RS17090	transcript	TRANSCRIPT_AEG73_RS17090	protein_coding	2023-01-01	c.2585T>C	p.Leu862Pro	2585/2670	2585/2670	862/889		,C	GT:DP:RO:QR:AO:QA:GL	0	0	0	0	0	0	0	0	0	0	0	0	0	0	0	0	0	0	0	0	0	0	0	0	0	0
3215666|frameshift_variant|AEG73_RS17095|HIGH|ins4	3215666	.	T	TAGAG	2656.42	.	QR=0;RO=0;ANN=TAGAG	frameshift_variant	HIGH	AEG73_RS17095	GENE_AEG73_RS17095	transcript	TRANSCRIPT_AEG73_RS17095	protein_coding	2023-01-01	c.586_589dupGAGA	p.Asn197fs	590/651	590/651	197/216		INFO_REALIGN_3_PRIME,TAGAG	GT:DP:RO:QR:AO:QA:GL	0	0	0	0	0	0	0	0	0	0	0	0	0	0	0	0	0	0	0	0	0	0	0	0	0	0
3217516|frameshift_variant|AEG73_RS17100|HIGH|ins2	3217516	.	G	GGT	6901.77	.	QR=832;RO=26;ANN=GGT	frameshift_variant	HIGH	AEG73_RS17100	GENE_AEG73_RS17100	transcript	TRANSCRIPT_AEG73_RS17100	protein_coding	2023-01-01	c.1165_1166dupAC	p.Tyr390fs	1166/2847	1166/2847	389/948		,GGT	GT:DP:RO:QR:AO:QA:GL	0	0	0	0	0	0	0	0	0	0	0	0	0	0	0	0	0	0	0	0	0	0	0	0	0	0
3221901|missense_variant|AEG73_RS17115|MODERATE|SNP	3221901	.	G	A	3902.47	.	QR=0;RO=0;ANN=A	missense_variant	MODERATE	AEG73_RS17115	GENE_AEG73_RS17115	transcript	TRANSCRIPT_AEG73_RS17115	protein_coding	2023-01-01	c.248C>T	p.Ser83Phe	248/2637	248/2637	83/878		,A	GT:DP:RO:QR:AO:QA:GL	0	0	0	0	0	0	0	0	0	0	0	0	0	0	0	0	0	0	0	0	0	0	0	0	0	0
3223965|missense_variant|AEG73_RS17130|MODERATE|SNP	3223965	.	T	C	2869.43	.	QR=0;RO=0;ANN=C	missense_variant	MODERATE	AEG73_RS17130	GENE_AEG73_RS17130	transcript	TRANSCRIPT_AEG73_RS17130	protein_coding	2023-01-01	c.1136A>G	p.Asn379Ser	1136/1326	1136/1326	379/441		,C	GT:DP:RO:QR:AO:QA:GL	0	0	0	0	0	0	0	0	0	0	0	0	0	0	0	0	0	0	0	0	0	0	0	0	0	0
3227006|intragenic_variant|AEG73_RS00465|MODIFIER|SNP	3227006	.	C	T	2391.99	.	QR=0;RO=0;ANN=T	intragenic_variant	MODIFIER	AEG73_RS00465	null	gene_variant	null			n.3227006C>T						,T	GT:DP:RO:QR:AO:QA:GL	0	0	0	0	0	0	0	0	0	0	0	0	0	0	0	0	0	0	0	0	0	0	0	0	0	0
3233208|synonymous_variant|AEG73_RS17165|LOW|SNP	3233208	.	T	C	7614.28	.	QR=0;RO=0;ANN=C	synonymous_variant	LOW	AEG73_RS17165	GENE_AEG73_RS17165	transcript	TRANSCRIPT_AEG73_RS17165	protein_coding	2023-01-01	c.871T>C	p.Leu291Leu	871/879	871/879	291/292		,C	GT:DP:RO:QR:AO:QA:GL	0	0	0	0	0	0	0	0	0	0	0	0	0	0	0	0	0	0	0	0	0	0	0	0	0	0
3233893|synonymous_variant|AEG73_RS17170|LOW|SNP	3233893	.	T	C	3146.16	.	QR=0;RO=0;ANN=C	synonymous_variant	LOW	AEG73_RS17170	GENE_AEG73_RS17170	transcript	TRANSCRIPT_AEG73_RS17170	protein_coding	2023-01-01	c.510A>G	p.Lys170Lys	510/1071	510/1071	170/356		,C	GT:DP:RO:QR:AO:QA:GL	0	0	0	0	0	0	0	0	0	0	0	0	0	0	0	0	0	0	0	0	0	0	0	0	0	0
3234624|missense_variant|AEG73_RS17175|MODERATE|SNP	3234624	.	G	A	4995.73	.	QR=70;RO=2;ANN=A	missense_variant	MODERATE	AEG73_RS17175	GENE_AEG73_RS17175	transcript	TRANSCRIPT_AEG73_RS17175	protein_coding	2023-01-01	c.1142C>T	p.Ala381Val	1142/1359	1142/1359	381/452		,A	GT:DP:RO:QR:AO:QA:GL	0	0	0	0	0	0	0	0	0	0	0	0	0	0	0	0	0	0	0	0	0	0	0	0	0	0
3234892|missense_variant|AEG73_RS17175|MODERATE|SNP	3234892	.	C	A	14206.6	.	QR=0;RO=0;ANN=A	missense_variant	MODERATE	AEG73_RS17175	GENE_AEG73_RS17175	transcript	TRANSCRIPT_AEG73_RS17175	protein_coding	2023-01-01	c.874G>T	p.Ala292Ser	874/1359	874/1359	292/452		,A	GT:DP:RO:QR:AO:QA:GL	1	1	1	1	1	1	1	1	1	1	1	1	1	1	1	1	1	1	1	1	1	1	1	1	1	1
3234900|missense_variant|AEG73_RS17175|MODERATE|SNP	3234900	.	T	A	7449.02	.	QR=0;RO=0;ANN=A	missense_variant	MODERATE	AEG73_RS17175	GENE_AEG73_RS17175	transcript	TRANSCRIPT_AEG73_RS17175	protein_coding	2023-01-01	c.866A>T	p.Asp289Val	866/1359	866/1359	289/452		,A	GT:DP:RO:QR:AO:QA:GL	0	0	0	0	0	0	0	0	0	0	0	0	0	0	0	0	0	0	0	0	0	0	0	0	0	0
3235190|missense_variant|AEG73_RS17175|MODERATE|SNP	3235190	.	C	T	6754.89	.	QR=0;RO=0;ANN=T	missense_variant	MODERATE	AEG73_RS17175	GENE_AEG73_RS17175	transcript	TRANSCRIPT_AEG73_RS17175	protein_coding	2023-01-01	c.576G>A	p.Met192Ile	576/1359	576/1359	192/452		,T	GT:DP:RO:QR:AO:QA:GL	0	0	0	0	0	0	0	0	0	0	0	0	0	0	0	0	0	0	0	0	0	0	0	0	0	0
3235201|missense_variant|AEG73_RS17175|MODERATE|SNP	3235201	.	C	T	6452.9	.	QR=214;RO=6;ANN=T	missense_variant	MODERATE	AEG73_RS17175	GENE_AEG73_RS17175	transcript	TRANSCRIPT_AEG73_RS17175	protein_coding	2023-01-01	c.565G>A	p.Ala189Thr	565/1359	565/1359	189/452		,T	GT:DP:RO:QR:AO:QA:GL	0	0	0	0	0	0	0	0	0	0	0	0	0	0	0	0	0	0	0	0	0	0	0	0	0	0
3235432|missense_variant|AEG73_RS17175|MODERATE|SNP	3235432	.	A	G	6681.78	.	QR=396;RO=11;ANN=G	missense_variant	MODERATE	AEG73_RS17175	GENE_AEG73_RS17175	transcript	TRANSCRIPT_AEG73_RS17175	protein_coding	2023-01-01	c.334T>C	p.Phe112Leu	334/1359	334/1359	112/452		,G	GT:DP:RO:QR:AO:QA:GL	0	0	0	0	0	0	0	0	0	0	0	0	0	0	0	0	0	0	0	0	0	0	0	0	0	0
3235882|intragenic_variant|AEG73_RS00465|MODIFIER|SNP	3235882	.	A	G	3381.92	.	QR=0;RO=0;ANN=G	intragenic_variant	MODIFIER	AEG73_RS00465	null	gene_variant	null			n.3235882A>G						,G	GT:DP:RO:QR:AO:QA:GL	0	0	0	0	0	0	0	0	0	0	0	0	0	0	0	0	0	0	0	0	0	0	0	0	0	0
3241666|synonymous_variant|AEG73_RS17205|LOW|SNP	3241666	.	G	A	2229.72	.	QR=0;RO=0;ANN=A	synonymous_variant	LOW	AEG73_RS17205	GENE_AEG73_RS17205	transcript	TRANSCRIPT_AEG73_RS17205	protein_coding	2023-01-01	c.108C>T	p.Arg36Arg	108/177	108/177	36/58		,A	GT:DP:RO:QR:AO:QA:GL	0	0	0	0	0	0	0	0	0	0	0	0	0	0	0	0	0	0	0	0	0	0	0	0	0	0
3255988|missense_variant|AEG73_RS17270|MODERATE|SNP	3255988	.	T	C	6964.07	.	QR=0;RO=0;ANN=C	missense_variant	MODERATE	AEG73_RS17270	GENE_AEG73_RS17270	transcript	TRANSCRIPT_AEG73_RS17270	protein_coding	2023-01-01	c.1288T>C	p.Ser430Pro	1288/1647	1288/1647	430/548		,C	GT:DP:RO:QR:AO:QA:GL	0	0	0	0	0	0	0	0	0	0	0	0	0	0	0	0	0	0	0	0	0	0	0	0	0	0
3273456|missense_variant|AEG73_RS17360|MODERATE|SNP	3273456	.	G	A	8044.21	.	QR=0;RO=0;ANN=A	missense_variant	MODERATE	AEG73_RS17360	GENE_AEG73_RS17360	transcript	TRANSCRIPT_AEG73_RS17360	protein_coding	2023-01-01	c.64C>T	p.His22Tyr	64/555	64/555	22/184		,A	GT:DP:RO:QR:AO:QA:GL	0	0	0	0	0	0	0	0	0	0	0	0	0	0	0	0	0	0	0	0	0	0	0	0	0	0
3275724|synonymous_variant|AEG73_RS17375|LOW|SNP	3275724	.	G	A	8640.7	.	QR=0;RO=0;ANN=A	synonymous_variant	LOW	AEG73_RS17375	GENE_AEG73_RS17375	transcript	TRANSCRIPT_AEG73_RS17375	protein_coding	2023-01-01	c.2070C>T	p.Asp690Asp	2070/2733	2070/2733	690/910		,A	GT:DP:RO:QR:AO:QA:GL	0	0	0	0	0	0	0	0	0	0	0	0	0	0	0	0	0	0	0	0	0	0	0	0	0	0
3281600|missense_variant|AEG73_RS17395|MODERATE|SNP	3281600	.	G	A	2383.62	.	QR=0;RO=0;ANN=A	missense_variant	MODERATE	AEG73_RS17395	GENE_AEG73_RS17395	transcript	TRANSCRIPT_AEG73_RS17395	protein_coding	2023-01-01	c.607C>T	p.Arg203Cys	607/663	607/663	203/220		,A	GT:DP:RO:QR:AO:QA:GL	0	0	0	0	0	0	0	0	0	0	0	0	0	0	0	0	0	0	0	0	0	0	0	0	0	0
3282824|intragenic_variant|AEG73_RS00465|MODIFIER|SNP	3282824	.	C	T	2514.71	.	QR=0;RO=0;ANN=T	intragenic_variant	MODIFIER	AEG73_RS00465	null	gene_variant	null			n.3282824C>T						,T	GT:DP:RO:QR:AO:QA:GL	0	0	0	0	0	0	0	0	0	0	0	0	0	0	0	0	0	0	0	0	0	0	0	0	0	0
3282964|intragenic_variant|AEG73_RS00465|MODIFIER|del2	3282964	.	AAC	A	1207.56	.	QR=36;RO=1;ANN=A	intragenic_variant	MODIFIER	AEG73_RS00465	null	gene_variant	null			n.3282965_3282966delAC						,A	GT:DP:RO:QR:AO:QA:GL	0	0	0	0	0	0	0	0	0	0	0	0	0	0	0	0	0	0	0	0	0	0	0	0	0	0
3295134|frameshift_variant|AEG73_RS17460|HIGH|del1	3295134	.	AG	A	6085.06	.	QR=0;RO=0;ANN=A	frameshift_variant	HIGH	AEG73_RS17460	GENE_AEG73_RS17460	transcript	TRANSCRIPT_AEG73_RS17460	protein_coding	2023-01-01	c.485delG	p.Gly162fs	485/1521	485/1521	162/506		INFO_REALIGN_3_PRIME,A	GT:DP:RO:QR:AO:QA:GL	0	0	0	0	0	0	0	0	0	0	0	0	0	0	0	0	0	0	0	0	0	0	0	0	0	0
3305859|missense_variant|AEG73_RS17525|MODERATE|SNP	3305859	.	G	A	1600.28	.	QR=0;RO=0;ANN=A	missense_variant	MODERATE	AEG73_RS17525	GENE_AEG73_RS17525	transcript	TRANSCRIPT_AEG73_RS17525	protein_coding	2023-01-01	c.119C>T	p.Ser40Phe	119/774	119/774	40/257		,A	GT:DP:RO:QR:AO:QA:GL	0	0	0	0	0	0	0	0	0	0	0	0	0	0	0	0	0	0	0	0	0	0	0	0	0	0
3306560|conservative_inframe_deletion|AEG73_RS17530|MODERATE|del12	3306560	.	CCACCGCCAGAAT	C	2079.41	.	QR=0;RO=0;ANN=C	conservative_inframe_deletion	MODERATE	AEG73_RS17530	GENE_AEG73_RS17530	transcript	TRANSCRIPT_AEG73_RS17530	protein_coding	2023-01-01	c.127_138delATTCTGGCGGTG	p.Ile43_Val46del	138/708	127/708	43/235		,C	GT:DP:RO:QR:AO:QA:GL	0	0	0	0	0	0	0	0	0	0	0	0	0	1	0	0	0	0	0	0	0	0	0	0	0	0
3316393|missense_variant|AEG73_RS17580|MODERATE|SNP	3316393	.	G	A	9772.18	.	QR=0;RO=0;ANN=A	missense_variant	MODERATE	AEG73_RS17580	GENE_AEG73_RS17580	transcript	TRANSCRIPT_AEG73_RS17580	protein_coding	2023-01-01	c.448G>A	p.Ala150Thr	448/1428	448/1428	150/475		,A	GT:DP:RO:QR:AO:QA:GL	0	0	0	0	0	0	0	0	0	0	0	0	0	0	0	0	0	0	0	0	0	0	0	0	0	0
3320460|synonymous_variant|AEG73_RS17600|LOW|SNP	3320460	.	T	C	4418.44	.	QR=0;RO=0;ANN=C	synonymous_variant	LOW	AEG73_RS17600	GENE_AEG73_RS17600	transcript	TRANSCRIPT_AEG73_RS17600	protein_coding	2023-01-01	c.1236A>G	p.Glu412Glu	1236/1269	1236/1269	412/422		,C	GT:DP:RO:QR:AO:QA:GL	0	0	0	0	0	0	0	0	0	0	0	0	0	0	0	0	0	0	0	0	0	0	0	0	0	0
3326469|synonymous_variant|AEG73_RS17625|LOW|SNP	3326469	.	A	T	10817.7	.	QR=0;RO=0;ANN=T	synonymous_variant	LOW	AEG73_RS17625	GENE_AEG73_RS17625	transcript	TRANSCRIPT_AEG73_RS17625	protein_coding	2023-01-01	c.96T>A	p.Val32Val	96/1137	96/1137	32/378		,T	GT:DP:RO:QR:AO:QA:GL	0	0	0	0	0	0	0	0	0	0	0	0	0	0	0	0	0	0	0	0	0	0	0	0	0	0
3328168|conservative_inframe_insertion|AEG73_RS17635|MODERATE|ins6	3328168	.	G	GCCAGGC	4965.5	.	QR=0;RO=0;ANN=GCCAGGC	conservative_inframe_insertion	MODERATE	AEG73_RS17635	GENE_AEG73_RS17635	transcript	TRANSCRIPT_AEG73_RS17635	protein_coding	2023-01-01	c.671_676dupGCCTGG	p.Gly224_Leu225dup	676/1179	676/1179	226/392		,GCCAGGC	GT:DP:RO:QR:AO:QA:GL	0	0	0	0	0	0	0	0	0	0	0	0	0	0	0	0	0	0	0	0	0	0	0	0	0	0
3335739|stop_gained|AEG73_RS17680|HIGH|SNP	3335739	.	C	T	4336.71	.	QR=0;RO=0;ANN=T	stop_gained	HIGH	AEG73_RS17680	GENE_AEG73_RS17680	transcript	TRANSCRIPT_AEG73_RS17680	protein_coding	2023-01-01	c.239G>A	p.Trp80*	239/550	239/550	80/182		WARNING_TRANSCRIPT_MULTIPLE_STOP_CODONS,T	GT:DP:RO:QR:AO:QA:GL	0	0	0	0	0	0	0	0	0	0	0	0	0	0	0	0	0	0	0	0	0	0	0	0	0	0
3336100|synonymous_variant|AEG73_RS17685|LOW|SNP	3336100	.	C	T	4499.85	.	QR=0;RO=0;ANN=T	synonymous_variant	LOW	AEG73_RS17685	GENE_AEG73_RS17685	transcript	TRANSCRIPT_AEG73_RS17685	protein_coding	2023-01-01	c.687G>A	p.Leu229Leu	687/810	687/810	229/269		,T	GT:DP:RO:QR:AO:QA:GL	0	0	0	0	0	0	0	0	0	0	0	0	0	0	0	0	0	0	0	1	0	0	0	0	0	0
3341711|missense_variant|AEG73_RS17715|MODERATE|SNP	3341711	.	C	T	4198.11	.	QR=0;RO=0;ANN=T	missense_variant	MODERATE	AEG73_RS17715	GENE_AEG73_RS17715	transcript	TRANSCRIPT_AEG73_RS17715	protein_coding	2023-01-01	c.1564G>A	p.Ala522Thr	1564/2148	1564/2148	522/715		,T	GT:DP:RO:QR:AO:QA:GL	0	0	0	0	0	0	0	0	0	0	0	0	0	0	0	0	0	0	0	0	0	0	0	0	0	0
3344484|missense_variant|AEG73_RS17720|MODERATE|SNP	3344484	.	C	T	5329.42	.	QR=441;RO=13;ANN=T	missense_variant	MODERATE	AEG73_RS17720	GENE_AEG73_RS17720	transcript	TRANSCRIPT_AEG73_RS17720	protein_coding	2023-01-01	c.101G>A	p.Gly34Asp	101/1311	101/1311	34/436		,T	GT:DP:RO:QR:AO:QA:GL	0	0	0	0	0	0	0	0	0	0	0	0	0	0	0	0	0	0	0	0	0	0	0	0	0	0
3364526|missense_variant|AEG73_RS17830|MODERATE|SNP	3364526	.	C	T	839.24	.	QR=0;RO=0;ANN=T	missense_variant	MODERATE	AEG73_RS17830	GENE_AEG73_RS17830	transcript	TRANSCRIPT_AEG73_RS17830	protein_coding	2023-01-01	c.101G>A	p.Arg34Gln	101/183	101/183	34/60		,T	GT:DP:RO:QR:AO:QA:GL	0	0	0	0	0	0	0	0	0	0	0	0	0	0	0	0	0	0	0	0	0	0	0	0	0	0
3370187|missense_variant|AEG73_RS17850|MODERATE|SNP	3370187	.	T	C	7879.42	.	QR=0;RO=0;ANN=C	missense_variant	MODERATE	AEG73_RS17850	GENE_AEG73_RS17850	transcript	TRANSCRIPT_AEG73_RS17850	protein_coding	2023-01-01	c.517A>G	p.Lys173Glu	517/1653	517/1653	173/550		,C	GT:DP:RO:QR:AO:QA:GL	0	0	0	0	0	0	0	0	0	0	0	0	0	0	0	0	0	0	0	0	0	0	0	0	0	0
3372575|missense_variant|AEG73_RS17865|MODERATE|SNP	3372575	.	A	G	3998.35	.	QR=0;RO=0;ANN=G	missense_variant	MODERATE	AEG73_RS17865	GENE_AEG73_RS17865	transcript	TRANSCRIPT_AEG73_RS17865	protein_coding	2023-01-01	c.1049T>C	p.Val350Ala	1049/1242	1049/1242	350/413		,G	GT:DP:RO:QR:AO:QA:GL	0	0	0	0	0	0	0	0	0	0	0	1	0	0	0	0	0	0	0	0	0	0	0	0	0	0
3393228|intragenic_variant|AEG73_RS00465|MODIFIER|SNP	3393228	.	A	G	5964.62	.	QR=0;RO=0;ANN=G	intragenic_variant	MODIFIER	AEG73_RS00465	null	gene_variant	null			n.3393228A>G						,G	GT:DP:RO:QR:AO:QA:GL	0	0	0	0	0	0	0	0	0	0	0	0	0	0	0	0	0	0	0	0	0	0	0	0	0	0
3397890|missense_variant|AEG73_RS18015|MODERATE|SNP	3397890	.	T	G	3547.94	.	QR=0;RO=0;ANN=G	missense_variant	MODERATE	AEG73_RS18015	GENE_AEG73_RS18015	transcript	TRANSCRIPT_AEG73_RS18015	protein_coding	2023-01-01	c.516T>G	p.Asp172Glu	516/1293	516/1293	172/430		,G	GT:DP:RO:QR:AO:QA:GL	0	0	0	0	0	0	0	0	0	0	0	0	0	0	0	0	0	0	0	0	0	0	0	0	0	0
3397935|synonymous_variant|AEG73_RS18015|LOW|SNP	3397935	.	T	C	5103.52	.	QR=0;RO=0;ANN=C	synonymous_variant	LOW	AEG73_RS18015	GENE_AEG73_RS18015	transcript	TRANSCRIPT_AEG73_RS18015	protein_coding	2023-01-01	c.561T>C	p.Phe187Phe	561/1293	561/1293	187/430		,C	GT:DP:RO:QR:AO:QA:GL	0	0	0	0	0	0	0	0	0	0	0	0	0	0	0	0	0	0	0	0	0	0	0	0	0	0
3409589|synonymous_variant|AEG73_RS18085|LOW|SNP	3409589	.	A	G	2222.37	.	QR=0;RO=0;ANN=G	synonymous_variant	LOW	AEG73_RS18085	GENE_AEG73_RS18085	transcript	TRANSCRIPT_AEG73_RS18085	protein_coding	2023-01-01	c.117A>G	p.Glu39Glu	117/900	117/900	39/299		,G	GT:DP:RO:QR:AO:QA:GL	0	0	0	0	0	0	0	0	0	0	0	0	0	0	0	0	0	0	0	0	0	0	0	0	0	0
3411609|synonymous_variant|AEG73_RS18095|LOW|SNP	3411609	.	C	T	3465.73	.	QR=0;RO=0;ANN=T	synonymous_variant	LOW	AEG73_RS18095	GENE_AEG73_RS18095	transcript	TRANSCRIPT_AEG73_RS18095	protein_coding	2023-01-01	c.759C>T	p.Ala253Ala	759/1278	759/1278	253/425		,T	GT:DP:RO:QR:AO:QA:GL	0	0	0	0	0	0	0	0	0	0	0	0	0	0	0	0	0	0	0	0	0	0	0	0	0	0
3417969|synonymous_variant|AEG73_RS18125|LOW|SNP	3417969	.	C	T	7699.8	.	QR=0;RO=0;ANN=T	synonymous_variant	LOW	AEG73_RS18125	GENE_AEG73_RS18125	transcript	TRANSCRIPT_AEG73_RS18125	protein_coding	2023-01-01	c.327G>A	p.Ala109Ala	327/1404	327/1404	109/467		,T	GT:DP:RO:QR:AO:QA:GL	0	0	0	0	0	0	0	0	0	0	0	0	0	0	0	0	0	0	0	0	0	0	0	0	0	0
3419882|missense_variant|AEG73_RS18135|MODERATE|SNP	3419882	.	G	A	6868.34	.	QR=0;RO=0;ANN=A	missense_variant	MODERATE	AEG73_RS18135	GENE_AEG73_RS18135	transcript	TRANSCRIPT_AEG73_RS18135	protein_coding	2023-01-01	c.943C>T	p.Arg315Cys	943/1188	943/1188	315/395		,A	GT:DP:RO:QR:AO:QA:GL	0	0	0	0	0	0	0	0	0	0	0	0	0	0	0	0	0	0	0	0	0	0	0	0	0	0
3420565|missense_variant|AEG73_RS18135|MODERATE|SNP	3420565	.	G	A	7472.31	.	QR=0;RO=0;ANN=A	missense_variant	MODERATE	AEG73_RS18135	GENE_AEG73_RS18135	transcript	TRANSCRIPT_AEG73_RS18135	protein_coding	2023-01-01	c.260C>T	p.Pro87Leu	260/1188	260/1188	87/395		,A	GT:DP:RO:QR:AO:QA:GL	0	0	0	0	0	0	0	0	0	0	0	0	0	0	0	0	0	0	0	0	0	0	0	0	0	0
3424197|missense_variant|AEG73_RS18155|MODERATE|SNP	3424197	.	G	T	1136.19	.	QR=0;RO=0;ANN=T	missense_variant	MODERATE	AEG73_RS18155	GENE_AEG73_RS18155	transcript	TRANSCRIPT_AEG73_RS18155	protein_coding	2023-01-01	c.629C>A	p.Ala210Asp	629/1017	629/1017	210/338		,T	GT:DP:RO:QR:AO:QA:GL	0	0	0	0	0	0	0	0	0	0	0	0	0	0	0	0	0	0	0	0	0	0	0	0	0	0
[truncated: 367 more rows]
[truncated: 755 more columns]

## Sheet: Supplementary_table_5
Supplementary Table 5. Frequency of 36,432 SNPs per Genotyphi cluster in 12,382 global genomes (positions relative to genotyphi 4.3.1 reference genome CT18)
[truncated: 36,434 more rows]
[truncated: 43 more columns]
